# Supplementary material for: Quantitative thresholds for variant enrichment in 13,845 cases: improving pathogenicity classification in genetic hearing loss
Source: Genome Med. 2023 Dec 18;15:116. doi: 10.1186/s13073-023-01271-7 (PMC10726519; doi:10.1186/s13073-023-01271-7)
Supplement: Supplementary file 1 — Additional file 1: Table S1. List of 115 SNVs and three CNVs in SNPscan assay. Table S2. 157 hearing loss related genes included in the CDGC-HL panel. Table S3. 9,050 variants included in this study. Table S4. Allele frequency thresholds for variants could reach p-value<0.05 with different case sample size. Table S5. Variants in truth subset 1. Table S6. Variants in truth subset 2. Table S7. Variants in truth subset 3. Table S8. Evaluation metrics and positive likelihood ratio with different cutoffs in Truth Subset 1 and Truth Subset 3. Table S9. Summary of variants meeting the proposed PS4 thresholds. Table S10. The clinical and genetic findings of the 8 patients with upgraded P/LP variants. Table S11. CNVplex results of F3:II-1. Table S12. Correlation between PS4 and PM3 in the truth subset 3. [file 13073_2023_1271_MOESM1_ESM.xlsx]

## Sheet: Table S1
Table S1: List of 115 SNVs and three CNVs in SNPscan assay
Gene	Nucleotide Change	AAChange	Classification
GJB2	c.560_605dup	p.Cys202Ter	Pathogenic
GJB2	c.598G>A	p.Gly200Arg	Pathogenic
GJB2	c.583A>G	p.Met195Val	Pathogenic
GJB2	c.571T>C	p.Phe191Leu	Uncertain significance
GJB2	c.508_511dup	p.Ala171GlufsTer40	Pathogenic
GJB2	c.493C>T	p.Arg165Trp	Likely benign
GJB2	c.439G>A	p.Glu147Lys	Pathogenic
GJB2	c.427C>T	p.Arg143Trp	Pathogenic
GJB2	c.416G>A	p.Ser139Asn	Pathogenic
GJB2	c.408C>A	p.Tyr136Ter	Pathogenic
GJB2	c.382A>G	p.Ile128Val	Uncertain significance
GJB2	c.358_360del	p.Glu120del	Pathogenic
GJB2	c.313_326del	p.Lys105GlyfsTer5	Pathogenic
GJB2	c.299_300del	p.His100ArgfsTer14	Pathogenic
GJB2	c.287C>G	p.Ala96Gly	Uncertain significance
GJB2	c.283G>A	p.Val95Met	Pathogenic
GJB2	c.257C>G	p.Thr86Arg	Pathogenic
GJB2	c.235del	p.Leu79CysfsTer3	Pathogenic
GJB2	c.232G>A	p.Ala78Thr	Pathogenic
GJB2	c.230G>A	p.Trp77Ter	Pathogenic
GJB2	c.176_191del	p.Gly59AlafsTer18	Pathogenic
GJB2	c.187G>T	p.Val63Leu	Uncertain significance
GJB2	c.167del	p.Leu56ArgfsTer26	Pathogenic
GJB2	c.164C>A	p.Thr55Asn	Uncertain significance
GJB2	c.157T>A	p.Cys53Ser	Uncertain significance
GJB2	c.139G>T	p.Glu47Ter	Pathogenic
GJB2	c.134G>A	p.Gly45Glu	Uncertain significance
GJB2	c.109G>A	p.Val37Ile	Pathogenic
GJB2	c.95G>T	p.Arg32Leu	Pathogenic
GJB2	c.95G>A	p.Arg32His	Pathogenic
GJB2	c.35dup	p.Val13CysfsTer35	Pathogenic
GJB2	c.35del	p.Gly12ValfsTer2	Pathogenic
GJB2	c.23C>T	p.Thr8Met	Uncertain significance
GJB2	c.9G>A	p.Trp3Ter	Pathogenic
GJB2	c.1A>G	p.Met1Val	Pathogenic
GJB2	c.-23+1G>A		Pathogenic
SLC26A4	c.109G>T	p.Glu37Ter	Pathogenic
SLC26A4	c.147C>G	p.Ser49Arg	Likely benign
SLC26A4	c.170C>A	p.Ser57Ter	Pathogenic
SLC26A4	c.227C>T	p.Pro76Leu	Pathogenic
SLC26A4	c.230A>T	p.Lys77Ile	Pathogenic
SLC26A4	c.235C>T	p.Arg79Ter	Pathogenic
SLC26A4	c.249G>A	p.Trp83Ter	Pathogenic
SLC26A4	c.269C>T	p.Ser90Leu	Pathogenic
SLC26A4	c.279T>A	p.Ser93Arg	Pathogenic
SLC26A4	c.281C>T	p.Thr94Ile	Pathogenic
SLC26A4	c.387del	p.Phe130LeufsTer15	Pathogenic
SLC26A4	c.398C>T	p.Ser133Leu	Pathogenic
SLC26A4	c.404A>G	p.His135Arg	Pathogenic
SLC26A4	c.414del	p.Gly139AspfsTer6	Pathogenic
SLC26A4	c.421T>C	p.Phe141Leu	Pathogenic
SLC26A4	c.439A>G	p.Met147Val	Pathogenic
SLC26A4	c.563T>C	p.Ile188Thr	Pathogenic
SLC26A4	c.589G>A	p.Gly197Arg	Pathogenic
SLC26A4	c.665G>T	p.Gly222Val	Pathogenic
SLC26A4	c.668T>C	p.Phe223Ser	Pathogenic
SLC26A4	c.754T>C	p.Ser252Pro	Pathogenic
SLC26A4	c.766-2A>G		Pathogenic
SLC26A4	c.907G>C	p.Glu303Gln	Pathogenic
SLC26A4	c.916dup	p.Val306GlyfsTer24	Pathogenic
SLC26A4	c.919-2A>G		Pathogenic
SLC26A4	c.946G>T	p.Gly316Ter	Pathogenic
SLC26A4	c.1001+1G>A		Pathogenic
SLC26A4	c.1022del	p.Pro341HisfsTer3	Pathogenic
SLC26A4	c.1079C>T	p.Ala360Val	Pathogenic
SLC26A4	c.1105A>G	p.Lys369Glu	Pathogenic
SLC26A4	c.1160C>T	p.Ala387Val	Pathogenic
SLC26A4	c.1173C>A	p.Ser391Arg	Pathogenic
SLC26A4	c.1174A>T	p.Asn392Tyr	Pathogenic
SLC26A4	c.1225C>T	p.Arg409Cys	Pathogenic
SLC26A4	c.1226G>A	p.Arg409His	Pathogenic
SLC26A4	c.1229C>T	p.Thr410Met	Pathogenic
SLC26A4	c.1238A>G	p.Gln413Arg	Pathogenic
SLC26A4	c.1240_1243delinsAAAG	p.Glu414_Ser415delinsLysGly	Pathogenic
SLC26A4	c.1262A>C	p.Gln421Pro	Pathogenic
SLC26A4	c.1264G>A	p.Val422Ile	Pathogenic
SLC26A4	c.1318A>T	p.Lys440Ter	Pathogenic
SLC26A4	c.1327G>C	p.Glu443Gln	Pathogenic
SLC26A4	c.1334T>G	p.Leu445Trp	Pathogenic
SLC26A4	c.1336C>T	p.Gln446Ter	Pathogenic
SLC26A4	c.1340del	p.Lys447SerfsTer8	Pathogenic
SLC26A4	c.1343C>A	p.Ser448Ter	Pathogenic
SLC26A4	c.1343C>T	p.Ser448Leu	Pathogenic
SLC26A4	c.1371C>A	p.Asn457Lys	Pathogenic
SLC26A4	c.1489G>A	p.Gly497Ser	Pathogenic
SLC26A4	c.1517T>G	p.Leu506Arg	Pathogenic
SLC26A4	c.1520del	p.Leu507Ter	Pathogenic
SLC26A4	c.1522A>G	p.Thr508Ala	Pathogenic
SLC26A4	c.1540C>T	p.Gln514Ter	Pathogenic
SLC26A4	c.1547dup	p.Ser517PhefsTer10	Pathogenic
SLC26A4	c.1586T>G	p.Ile529Ser	Pathogenic
SLC26A4	c.1594A>C	p.Ser532Arg	Pathogenic
SLC26A4	c.1595G>T	p.Ser532Ile	Pathogenic
SLC26A4	c.1614+9C>T		Uncertain significance
SLC26A4	c.1615A>G	p.Ile539Val	Pathogenic
SLC26A4	c.1673A>T	p.Asn558Ile	Pathogenic
SLC26A4	c.1692dup	p.Cys565MetfsTer9	Pathogenic
SLC26A4	c.1699A>T	p.Lys567Ter	Pathogenic
SLC26A4	c.1707+1G>A		Pathogenic
SLC26A4	c.1707+5G>A		Pathogenic
SLC26A4	c.1829C>A	p.Ser610Ter	Pathogenic
SLC26A4	c.1927G>T	p.Glu643Ter	Pathogenic
SLC26A4	c.1949T>A	p.Val650Asp	Pathogenic
SLC26A4	c.1975G>C	p.Val659Leu	Pathogenic
SLC26A4	c.1985G>A	p.Cys662Tyr	Pathogenic
SLC26A4	c.1991C>T	p.Ala664Val	Pathogenic
SLC26A4	c.2014G>A	p.Gly672Arg	Pathogenic
SLC26A4	c.2027T>A	p.Leu676Gln	Pathogenic
SLC26A4	c.2054G>T	p.Arg685Ile	Pathogenic
SLC26A4	c.2086C>T	p.Gln696Ter	Pathogenic
SLC26A4	c.2162C>T	p.Thr721Met	Pathogenic
SLC26A4	c.2167C>G	p.His723Asp	Pathogenic
SLC26A4	c.2168A>G	p.His723Arg	Pathogenic
MT-RNR1	m.1494C>T		Pathogenic
MT-RNR1	m.1555A>G		Pathogenic
GJB2	13:g.20972508_21097961del		Pathogenic
SLC26A4	c.416-381_765+520del		Pathogenic
SLC26A4	c.-224_304del		Pathogenic
The transcripts were NM_004004.5 for GJB2 and NM_000441.1 for SLC26A4.

## Sheet: Table S2
Table S2: 157 hearing loss related genes included in the CDGC-HL panel
Gene	Mim Number	Phenotype	Inheritance Pattern in NSHL	PMID
ABHD12	613599	SHL	/	20797687
ACTG1	102560	NSHL&SHL	AD	13680526;14684684
ADCY1	103072	NSHL	AR	24482543
ADGRV1	602851	SHL	/	14740321
AIFM1	300169	NSHL&SHL	X-linked	25986071
ALMS1	606844	SHL	/	11941369
ATP6V1B1	192132	SHL	/	9916796
ATP6V1B2	606939	SHL	/	24913193
BCS1L	603647	SHL	/	17314340
BDP1	607012	NSHL	AR	24312468
BSND	606412	NSHL&SHL	AR	11687798
BTD	609019	SHL	/	7509806
CABP2	607314	NSHL	AR	22981119
CACNA1D	114206	SHL	/	21131953
CCDC50	611051	NSHL	AD	17503326
CDH23	605516	NSHL&SHL	AR	11090341
CEACAM16	614591	NSHL	AR/AD	21368133
CEMIP	608366	NSHL	AR	14577002
CHD7	608892	SHL	/	15300250
CIB2	605564	NSHL	AR	23023331
CISD2	611507	SHL	/	17846994
CLDN14	605608	NSHL	AR	11163249
CLIC5	607293	NSHL	AR	24781754
CLPP	601119	SHL	/	23541340
CLRN1	606397	SHL	/	11524702
COCH	603196	NSHL	AR/AD	9806553
COL11A1	120280	NSHL&SHL	AD	8872475;30245514
COL11A2	120290	NSHL&SHL	AR/AD	7859284;10581026
COL1A1	120150	SHL	/	2295701
COL2A1	120140	SHL	/	1677770
COL4A3	120070	SHL	/	7987396
COL4A4	120131	SHL	/	7987396
COL4A5	303630	SHL	/	2349482
COL4A6	303631	NSHL	X-linked	23714752
COL9A1	120210	SHL	/	16909383
COL9A2	120260	SHL	/	21671392
COL9A3	120270	SHL	/	15917166
CRYM	123740	NSHL	AD	12471561
DCDC2	605755	NSHL	AR	25601850
DIABLO	605219	NSHL	AD	21722859
DIAPH1	602121	NSHL	AD	9360932
DIAPH3	614567	NSHL	AD	20624953
DNMT1	126375	SHL	/	21532572
DSPP	125485	NSHL	AD	11175790
EDN3	131242	SHL	/	8630502
EDNRB	131244	SHL	/	8634719
ELMOD3	615427	NSHL	AR/AD	24039609
EPS8	600206	NSHL	AR	24741995
EPS8L2	614988	NSHL	AR	26282398
ESPN	606351	NSHL&SHL	AR/AD	15286153
ESRRB	602167	NSHL	AR	18179891
EYA1	601653	SHL	/	9020840
EYA4	603550	NSHL&SHL	AD	11159937
FGF3	164950	SHL	/	17236138
FGFR1	136350	SHL	/	12627230
FGFR2	176943	SHL	/	7719333;7719345
FGFR3	134934	SHL	/	8078586
FOXI1	601093	SHL	/	17503324
GATA3	131320	SHL	/	10935639
GIPC3	608792	NSHL	AR	21660509;21326233
GJA1	121014	SHL	/	11741837
GJB2	121011	NSHL&SHL	AR/AD	9139825
GJB3	603324	NSHL	AD	9843210
GJB6	604418	NSHL	AR/AD	10471490
GPSM2	609245	SHL	/	20602914
GRHL2	608576	NSHL&SHL	AD	12393799
GRXCR1	613283	NSHL	AR	20137778
GRXCR2	615762	NSHL	AR	24619944
GSDME	608798	NSHL	AD	9771715
HARS1	142810	SHL	/	22279524
HARS2	600783	SHL	/	20673864
HGF	142409	NSHL	AR	19576567
HOMER2	604799	NSHL	AD	25816005
HSD17B4	601860	SHL	/	20673864
ILDR1	609739	NSHL	AR	21255762
KARS1	601421	NSHL&SHL	AR	23768514
KCNE1	176261	SHL	/	9328483;9354783
KCNJ10	602208	SHL	/	19426954
KCNQ1	607542	SHL	/	9020846
KCNQ4	603537	NSHL	AD	10025409
KITLG	184745	NSHL	AD	26522471
LHFPL5	609427	NSHL	AR	16459341
LMX1A	600298	NSHL	AD	29754270
LOXHD1	613072	NSHL	AR	19732867
LRTOMT	612414	NSHL	AR	18953341;18794526
MARVELD2	610572	NSHL	AR	17186462
MET	164860	NSHL	AR	25941349
MIR96	611606	NSHL	AD	19363479
MITF	156845	SHL	/	7874167
MSRB3	613719	NSHL	AR	21185009
MYH14	608568	NSHL&SHL	AD	15015131
MYH9	160775	NSHL&SHL	AD	11023810
MYO15A	602666	NSHL	AR	9603736
MYO1A	601478	NSHL	AD	12736868
MYO1C	606538	NSHL	AD	19027848
MYO1F	601480	NSHL	AD	19027848
MYO3A	606808	NSHL	AR/AD	12032315
MYO6	600970	NSHL	AR/AD	11468689
MYO7A	276903	NSHL&SHL	AR/AD	7870171
NDP	300658	SHL	/	1307245;1303236
NLRP3	606416	NSHL&SHL	AD	28847925
OPA1	605290	SHL	/	15531309
OSBPL2	606731	NSHL	AD	25077649
OTOA	607038	NSHL	AR	11972037
OTOF	603681	NSHL	AR	10192385
OTOG	604487	NSHL	AR	23122587
OTOGL	614925	NSHL	AR	23122586
P2RX2	600844	NSHL	AD	23345450
PAX3	606597	SHL	/	1347148
PCDH15	605514	NSHL&SHL	AR	11398101;11487575
PDZD7	612971	NSHL&SHL	AR	26416264
PEX6	601498	SHL	/	8670792
PJVK	610219	NSHL	AR	16804542
PNPT1	610316	NSHL&SHL	AR	23084290
POU3F4	300039	NSHL	X-linked	7839145
POU4F3	602460	NSHL	AD	9506947
PRPS1	311850	NSHL&SHL	X-linked	20021999
PTPRQ	603317	NSHL	AR/AD	20346435
RAI1	607642	SHL	/	12652298
RDX	179410	NSHL	AR	17226784
RIPOR2	611410	NSHL	AR	24958875
S1PR2	605111	NSHL	AR	26805784
SEMA3E	608166	SHL	/	15235037
SERPINB6	173321	NSHL	AR	20451170
SERPINF1	172860	SHL	/	21353196
SIX1	601205	NSHL&SHL	AD	15141091
SIX5	600963	SHL	/	17357085
SLC17A8	607557	NSHL	AD	18674745
SLC22A4	604190	NSHL	AR	27023905
SLC26A4	605646	NSHL&SHL	AR	9398842
SLC26A5	604943	NSHL	AR	12719379
SLC44A4	606107	NSHL	AD	28013291
SMPX	300226	NSHL	X-linked	21549342;21549336
SNAI2	602150	SHL	/	12444107
SOX10	602229	SHL	/	9462749
STRC	606440	NSHL	AR	11687802
SYNE4	615535	NSHL	AR	23348741
TBC1D24	613577	NSHL&SHL	AR/AD	24729539;24729547;24387994
TCOF1	606847	SHL	/	8563749
TECTA	602574	NSHL	AR/AD	9590290
TIMM8A	300356	SHL	/	10878669
TJP2	607709	NSHL	AD	18616530
TMC1	606706	NSHL	AR/AD	11850618
TMEM132E	616178	NSHL	AR	25331638
TMIE	607237	NSHL	AR	12145746
TMPRSS3	605511	NSHL	AR	11137999
TNC	187380	NSHL	AD	23936043
TPRN	613354	NSHL	AR	20170899;20170898
TRIOBP	609761	NSHL	AR	16385458;16385457
TSPEAR	612920	NSHL	AR	22678063
TWNK	606075	SHL	/	25355836
USH1C	605242	NSHL&SHL	AR	10973247
USH1G	607696	SHL	/	12588794
USH2A	608400	SHL	/	9624053
WBP2	606962	NSHL	AR	26881968
WFS1	606201	NSHL&SHL	AD	11709537
WHRN	607928	NSHL&SHL	AR	12833159
SHL: Syndromic Hearing Loss; NSHL: Non-Syndromic Hearing Loss; AR: autosomal recessive; AD: autosomal dominant.

## Sheet: Table S3
Table S3: 9,050 variants included in this study
				CDGC control					gnomAD EAS
Gene	Nucleotide Change	AAChange	Consequence	P-value	OR	CI_LOW	CI_UP		P-value	OR	CI_LOW	CI_UP	Classification	VUS_subclass
ESPN	NM_031475.2:c.217C>G	NP_113663.2:p.Pro73Ala	missense_variant	1	1.3026	0.094416	17.972		NA	NA	NA	NA	VUS	Cold
ESPN	NM_031475.2:c.294+9G>T		splice_region_variant	1	0.793118	0.0101101	62.2357		NA	NA	NA	NA	VUS	Cold
ESPN	NM_031475.2:c.338G>A	NP_113663.2:p.Arg113His	missense_variant	0.715292	0.680608	0.0997085	4.02433		0.700947	1.37745	0.184467	10.2833	VUS	Cold
ESPN	NM_031475.2:c.398C>T	NP_113663.2:p.Ala133Val	missense_variant	0.27409	2.04252	0.569904	9.07935		0.634157	1.37595	0.483795	3.91351	VUS	Cold
ESPN	NM_031475.2:c.415G>A	NP_113663.2:p.Ala139Thr	missense_variant	NA	NA	NA	NA		NA	NA	NA	NA	VUS	Cold
ESPN	NM_031475.2:c.472G>A	NP_113663.2:p.Val158Ile	missense_variant	NA	NA	NA	NA		0.586122	2.54388	0.132413	149.962	VUS	Cold
ESPN	NM_031475.2:c.494T>A	NP_113663.2:p.Val165Glu	missense_variant	NA	NA	NA	NA		NA	NA	NA	NA	VUS	Cold
ESPN	NM_031475.2:c.563C>T	NP_113663.2:p.Thr188Ile	missense_variant	NA	NA	NA	NA		1	1.12245	0.0143055	88.0583	VUS	Cold
ESPN	NM_031475.2:c.584G>A	NP_113663.2:p.Cys195Tyr	missense_variant	NA	NA	NA	NA		NA	NA	NA	NA	VUS	Cold
ESPN	NM_031475.2:c.653_655dup	NP_113663.2:p.His218_Ser219insAsn	inframe_insertion	NA	NA	NA	NA		NA	NA	NA	NA	VUS	Tepid
ESPN	NM_031475.2:c.676-10T>C		splice_region_variant	NA	NA	NA	NA		NA	NA	NA	NA	VUS	Cold
ESPN	NM_031475.2:c.676-10T>G		splice_region_variant	NA	NA	NA	NA		NA	NA	NA	NA	VUS	Cold
ESPN	NM_031475.2:c.676-6G>C		splice_region_variant	1	1.01797	0.0529118	60.0938		1	1.02997	0.0859315	9.00009	VUS	IceCold
ESPN	NM_031475.2:c.707A>G	NP_113663.2:p.Gln236Arg	missense_variant	NA	NA	NA	NA		NA	NA	NA	NA	VUS	Cold
ESPN	NM_031475.2:c.823C>G	NP_113663.2:p.Pro275Ala	missense_variant	4.77e-07	6.84895	2.82288	20.0475		5.92e-08	11.6816	3.65241	59.6688	LB
ESPN	NM_031475.2:c.829C>T	NP_113663.2:p.His277Tyr	missense_variant	3.14e-05	6.05134	2.24895	20.3895		NA	NA	NA	NA	VUS	Cold
ESPN	NM_031475.2:c.919A>G	NP_113663.2:p.Thr307Ala	missense_variant	0.635436	1.30074	0.446793	4.02749		0.00848015	6.14258	1.30882	57.5964	LB
ESPN	NM_031475.2:c.990+4_990+5del		splice_region_variant	1	0.910015	0.0115996	71.4013		NA	NA	NA	NA	VUS	Cold
ESPN	NM_031475.2:c.990+4C>T		splice_region_variant	NA	NA	NA	NA		0.642119	0.452854	0.00863021	5.6406	VUS	Cold
ESPN	NM_031475.2:c.1001A>G	NP_113663.2:p.His334Arg	missense_variant	NA	NA	NA	NA		NA	NA	NA	NA	VUS	Cold
ESPN	NM_031475.2:c.1003C>T	NP_113663.2:p.Arg335Cys	missense_variant	0.352597	0.302536	0.00576749	3.76887		1	0.689053	0.011684	13.2378	VUS	Cold
ESPN	NM_031475.2:c.1016G>A	NP_113663.2:p.Arg339Gln	missense_variant	NA	NA	NA	NA		NA	NA	NA	NA	VUS	Cold
ESPN	NM_031475.2:c.1027G>A	NP_113663.2:p.Ala343Thr	missense_variant	1	0.907337	0.0657785	12.5155		0.476008	0.508067	0.048375	3.1037	VUS	Cold
ESPN	NM_031475.2:c.1034T>G	NP_113663.2:p.Leu345Arg	missense_variant	NA	NA	NA	NA		NA	NA	NA	NA	VUS	Cold
ESPN	NM_031475.2:c.1036G>A	NP_113663.2:p.Glu346Lys	missense_variant	NA	NA	NA	NA		0.0079912	0.217564	0.0412285	0.739288	LB
ESPN	NM_031475.2:c.1085C>G	NP_113663.2:p.Ser362Trp	missense_variant	NA	NA	NA	NA		NA	NA	NA	NA	VUS	Cold
ESPN	NM_031475.2:c.1115C>T	NP_113663.2:p.Ser372Leu	missense_variant	NA	NA	NA	NA		NA	NA	NA	NA	VUS	Cold
ESPN	NM_031475.2:c.1145C>G	NP_113663.2:p.Ser382Cys	missense_variant	NA	NA	NA	NA		NA	NA	NA	NA	VUS	Cold
ESPN	NM_031475.2:c.1150_1158dup	NP_113663.2:p.Ser384_Ser386dup	inframe_insertion	NA	NA	NA	NA		NA	NA	NA	NA	VUS	Tepid
ESPN	NM_031475.2:c.1192G>A	NP_113663.2:p.Gly398Arg	missense_variant	NA	NA	NA	NA		NA	NA	NA	NA	VUS	Cool
ESPN	NM_031475.2:c.1193-10del		splice_region_variant	NA	NA	NA	NA		NA	NA	NA	NA	VUS	Cold
ESPN	NM_031475.2:c.1193-9C>T		splice_region_variant	NA	NA	NA	NA		NA	NA	NA	NA	VUS	Cold
ESPN	NM_031475.2:c.1204G>A	NP_113663.2:p.Ala402Thr	missense_variant	0.728869	1.51907	0.295481	9.78679		NA	NA	NA	NA	VUS	Cold
ESPN	NM_031475.2:c.1232T>C	NP_113663.2:p.Met411Thr	missense_variant	1	1.83766	0.0956505	108.362		1	0.870719	0.0726866	7.60246	VUS	Cold
ESPN	NM_031475.2:c.1247C>G	NP_113663.2:p.Pro416Arg	missense_variant	NA	NA	NA	NA		NA	NA	NA	NA	VUS	Cold
ESPN	NM_031475.2:c.1274T>C	NP_113663.2:p.Ile425Thr	missense_variant	0.303035	1.32293	0.768968	2.30753		0.656585	1.1201	0.706528	1.75737	LB
ESPN	NM_031475.2:c.1296_1358del	NP_113663.2:p.Pro433_Pro453del	inframe_deletion	0.323928	2.21393	0.472651	13.6855		NA	NA	NA	NA	VUS	Cold
ESPN	NM_031475.2:c.1286C>T	NP_113663.2:p.Thr429Ile	missense_variant	NA	NA	NA	NA		NA	NA	NA	NA	B
ESPN	NM_031475.2:c.1360G>A	NP_113663.2:p.Gly454Ser	missense_variant	0.355965	0.307315	0.00585848	3.82767		0.629478	0.389408	0.00742157	4.85033	VUS	Cold
ESPN	NM_031475.2:c.1369G>T	NP_113663.2:p.Ala457Ser	missense_variant	0.212404	0.398732	0.066517	1.74712		0.538784	0.608336	0.101468	2.66534	VUS	Cold
ESPN	NM_031475.2:c.1397C>T	NP_113663.2:p.Ala466Val	missense_variant	NA	NA	NA	NA		1	1.2654	0.0161267	99.2632	VUS	Cold
ESPN	NM_031475.2:c.1403A>G	NP_113663.2:p.Asp468Gly	missense_variant	0.674136	0.606313	0.0506476	5.29372		0.577407	2.73048	0.142128	160.95	LB
ESPN	NM_031475.2:c.1416G>C	NP_113663.2:p.Gln472His	missense_variant	1	0.909271	0.0115901	71.343		NA	NA	NA	NA	VUS	Cold
ESPN	NM_031475.2:c.1433G>A	NP_113663.2:p.Arg478His	missense_variant	1	0.908855	0.121688	6.78723		0.656516	2.03316	0.232868	24.356	VUS	Cold
ESPN	NM_031475.2:c.1464+1G>A		splice_donor_variant	NA	NA	NA	NA		NA	NA	NA	NA	LP
ESPN	NM_031475.2:c.1464+4_1464+6dup		splice_region_variant	NA	NA	NA	NA		NA	NA	NA	NA	VUS	Cold
ESPN	NM_031475.2:c.1481G>A	NP_113663.2:p.Gly494Asp	missense_variant	NA	NA	NA	NA		NA	NA	NA	NA	VUS	Cold
ESPN	NM_031475.2:c.1481G>C	NP_113663.2:p.Gly494Ala	missense_variant	NA	NA	NA	NA		NA	NA	NA	NA	VUS	Cold
ESPN	NM_031475.2:c.1495C>T	NP_113663.2:p.Arg499Trp	missense_variant	NA	NA	NA	NA		NA	NA	NA	NA	VUS	Cold
ESPN	NM_031475.2:c.1525G>T	NP_113663.2:p.Ala509Ser	missense_variant	NA	NA	NA	NA		NA	NA	NA	NA	VUS	Cold
ESPN	NM_031475.2:c.1604C>T	NP_113663.2:p.Pro535Leu	missense_variant	1	0.959114	0.155119	4.49354		0.190165	0.385093	0.0622698	1.80474	LB
ESPN	NM_031475.2:c.1616A>C	NP_113663.2:p.His539Pro	missense_variant	NA	NA	NA	NA		NA	NA	NA	NA	VUS	Cold
ESPN	NM_031475.2:c.1682G>A	NP_113663.2:p.Arg561His	missense_variant	1	0.831639	0.0198637	5.32635		0.446933	2.9042	0.0369516	227.817	LB
ESPN	NM_031475.2:c.1806_1838del	NP_113663.2:p.Pro605_Pro615del	inframe_deletion	NA	NA	NA	NA		NA	NA	NA	NA	VUS	Cold
ESPN	NM_031475.2:c.1828G>C	NP_113663.2:p.Ala610Pro	missense_variant	1	0.700092	0.0152157	5.77465		1	0.76507	0.0129662	14.7058	LB
ESPN	NM_031475.2:c.1879G>A	NP_113663.2:p.Gly627Ser	missense_variant	NA	NA	NA	NA		NA	NA	NA	NA	VUS	Cold
ESPN	NM_031475.2:c.1889_1891del	NP_113663.2:p.Gln630del	inframe_deletion	NA	NA	NA	NA		NA	NA	NA	NA	VUS	Tepid
ESPN	NM_031475.2:c.1915+2del		splice_donor_variant	NA	NA	NA	NA		NA	NA	NA	NA	LP
ESPN	NM_031475.2:c.1915+7del		splice_region_variant	1	1.07661	0.0780477	14.8519		NA	NA	NA	NA	VUS	Cold
ESPN	NM_031475.2:c.1937T>G	NP_113663.2:p.Met646Arg	missense_variant	NA	NA	NA	NA		NA	NA	NA	NA	VUS	Cold
ESPN	NM_031475.2:c.1946C>T	NP_113663.2:p.Thr649Met	missense_variant	0.270237	0.36613	0.0348544	2.23673		0.585572	2.5545	0.132966	150.587	VUS	Cold
ESPN	NM_031475.2:c.1987A>C	NP_113663.2:p.Lys663Gln	missense_variant	NA	NA	NA	NA		NA	NA	NA	NA	VUS	Cold
ESPN	NM_031475.2:c.2003C>T	NP_113663.2:p.Thr668Met	missense_variant	0.60927	0.457902	0.00776646	8.79734		1	1.27382	0.016234	99.9233	VUS	Cold
ESPN	NM_031475.2:c.2006C>T	NP_113663.2:p.Pro669Leu	missense_variant	NA	NA	NA	NA		NA	NA	NA	NA	VUS	Cold
ESPN	NM_031475.2:c.2051C>T	NP_113663.2:p.Pro684Leu	missense_variant	NA	NA	NA	NA		NA	NA	NA	NA	VUS	Cold
ESPN	NM_031475.2:c.2061G>A	NP_113663.2:p.Gln687=	splice_region_variant	1	1.22542	0.207266	8.36499		0.299114	0.501527	0.116443	1.69292	VUS	Cool
ESPN	NM_031475.2:c.2061+7G>A		splice_region_variant	1	1.37922	0.157965	16.5087		0.65607	2.05601	0.235486	24.6288	B
ESPN	NM_031475.2:c.2069C>T	NP_113663.2:p.Ser690Leu	missense_variant	0.674639	0.608756	0.0508519	5.31505		0.706355	0.546043	0.0519914	3.33594	VUS	Cold
ESPN	NM_031475.2:c.2069C>A	NP_113663.2:p.Ser690Ter	stop_gained	NA	NA	NA	NA		NA	NA	NA	NA	LP
ESPN	NM_031475.2:c.2072C>T	NP_113663.2:p.Pro691Leu	missense_variant	1	0.914018	0.0116505	71.715		1	1.25851	0.0160389	98.7226	VUS	Cold
ESPN	NM_031475.2:c.2120C>A	NP_113663.2:p.Pro707Gln	missense_variant	NA	NA	NA	NA		NA	NA	NA	NA	VUS	Cold
ESPN	NM_031475.2:c.2120C>T	NP_113663.2:p.Pro707Leu	missense_variant	NA	NA	NA	NA		1	1.3576	0.0173013	106.49	VUS	Cold
ESPN	NM_031475.2:c.2167G>A	NP_113663.2:p.Val723Met	missense_variant	1	1.1373	0.244736	5.73194		0.523683	1.55739	0.335156	7.85119	VUS	Cold
ESPN	NM_031475.2:c.2170C>T	NP_113663.2:p.Pro724Ser	missense_variant	NA	NA	NA	NA		NA	NA	NA	NA	VUS	Cold
ESPN	NM_031475.2:c.2171C>T	NP_113663.2:p.Pro724Leu	missense_variant	1	1.21261	0.2051	8.28172		0.416809	2.49551	0.357594	27.596	VUS	Cold
ESPN	NM_031475.2:c.2224A>C	NP_113663.2:p.Thr742Pro	missense_variant	0.608447	0.455678	0.00772878	8.75461		1	1.22241	0.015579	95.8931	P
ESPN	NM_031475.2:c.2225C>T	NP_113663.2:p.Thr742Met	missense_variant	1	1.09266	0.277766	4.5272		1	0.996638	0.28496	3.27611	VUS	Tepid
ESPN	NM_031475.2:c.2278C>T	NP_113663.2:p.Arg760Cys	missense_variant	1	0.912776	0.0116347	71.6177		1	0.536185	0.0090931	10.3012	VUS	Cold
ESPN	NM_031475.2:c.2279G>A	NP_113663.2:p.Arg760His	missense_variant	NA	NA	NA	NA		NA	NA	NA	NA	VUS	Cold
ESPN	NM_031475.2:c.2321G>A	NP_113663.2:p.Arg774Gln	missense_variant	0.609724	0.459125	0.00778718	8.82084		NA	NA	NA	NA	VUS	Cold
ESPN	NM_031475.2:c.2325+3G>T		splice_region_variant	0.610833	0.462114	0.00783783	8.87829		NA	NA	NA	NA	VUS	Cool
ESPN	NM_031475.2:c.2326G>A	NP_113663.2:p.Glu776Lys	missense_variant	0.728916	1.51765	0.295205	9.77765		3.45e-05	0.179928	0.0546085	0.466905	LB
ESPN	NM_031475.2:c.2344C>T	NP_113663.2:p.Arg782Trp	missense_variant	0.689562	1.8194	0.260696	20.1088		1	1.0455	0.207415	4.85815	VUS	Cold
ESPN	NM_031475.2:c.2418-2A>G		splice_acceptor_variant	NA	NA	NA	NA		NA	NA	NA	NA	LP
ESPN	NM_031475.2:c.2418G>A	NP_113663.2:p.Arg806=	splice_region_variant	NA	NA	NA	NA		NA	NA	NA	NA	VUS	Cold
ESPN	NM_031475.2:c.2447A>G	NP_113663.2:p.Glu816Gly	missense_variant	NA	NA	NA	NA		0.311493	2.12583	0.413528	13.6916	VUS	Cold
ESPN	NM_031475.2:c.2456G>T	NP_113663.2:p.Arg819Leu	missense_variant	NA	NA	NA	NA		NA	NA	NA	NA	VUS	Cold
ESPN	NM_031475.2:c.2483G>A	NP_113663.2:p.Arg828Gln	missense_variant	NA	NA	NA	NA		NA	NA	NA	NA	VUS	Cold
ESPN	NM_031475.2:c.2499_2501dup	NP_113663.2:p.Asp833dup	inframe_insertion	NA	NA	NA	NA		NA	NA	NA	NA	VUS	Tepid
ESPN	NM_031475.2:c.2507A>C	NP_113663.2:p.Lys836Thr	missense_variant	NA	NA	NA	NA		0.635864	0.425008	0.00809981	5.29376	VUS	Cold
ESPN	NM_031475.2:c.2513C>A	NP_113663.2:p.Ala838Glu	missense_variant	0.674477	0.607971	0.0507863	5.3082		0.0202413	0.197833	0.0218195	0.861564	LB
ESPN	NM_031475.2:c.2530G>A	NP_113663.2:p.Val844Ile	missense_variant	NA	NA	NA	NA		1	1.27461	0.0162441	99.9852	VUS	Cold
ESPN	NM_031475.2:c.2545G>T	NP_113663.2:p.Gly849Trp	missense_variant	0.0407982	7.30377	0.978978	323.667		0.146862	2.55574	0.684521	11.6024	VUS	Cold
ESPN	NM_031475.2:c.2557A>G	NP_113663.2:p.Lys853Glu	missense_variant	0.0406732	7.32787	0.982215	324.733		0.02114	5.56496	1.1102	53.7647	VUS	Cold
BSND	NM_057176.2:c.9C>G	NP_476517.1:p.Asp3Glu	missense_variant	NA	NA	NA	NA		NA	NA	NA	NA	VUS	Cold
BSND	NM_057176.2:c.10G>A	NP_476517.1:p.Glu4Lys	missense_variant	0.124916	2.49496	0.739085	10.7483		0.668972	1.27011	0.49923	3.23144	VUS	Warm
BSND	NM_057176.2:c.16A>G	NP_476517.1:p.Thr6Ala	missense_variant	0.871192	0.907337	0.454396	1.81186		5.79e-07	0.311513	0.178642	0.517383	LB
BSND	NM_057176.2:c.17C>T	NP_476517.1:p.Thr6Ile	missense_variant	NA	NA	NA	NA		NA	NA	NA	NA	VUS	Tepid
BSND	NM_057176.2:c.22C>T	NP_476517.1:p.Arg8Trp	missense_variant	1	0.907337	0.208768	3.94332		0.139471	3.44449	0.563837	36.1556	LP
BSND	NM_057176.2:c.23G>A	NP_476517.1:p.Arg8Gln	missense_variant	0.0166213	0.113425	0.00256038	0.846196		0.411452	0.275553	0.00582972	2.46288	LP
BSND	NM_057176.2:c.55C>G	NP_476517.1:p.Leu19Val	missense_variant	0.222035	4.53634	0.507527	214.379		NA	NA	NA	NA	VUS	Cold
BSND	NM_057176.2:c.64G>A	NP_476517.1:p.Gly22Ser	missense_variant	NA	NA	NA	NA		NA	NA	NA	NA	VUS	Tepid
BSND	NM_057176.2:c.143dup	NP_476517.1:p.Ile49HisfsTer18	frameshift_variant	NA	NA	NA	NA		NA	NA	NA	NA	P
BSND	NM_057176.2:c.139G>A	NP_476517.1:p.Gly47Arg	missense_variant	0.12486	2.496	0.739392	10.7528		0.00086687	13.9739	2.03093	600.001	P
BSND	NM_057176.2:c.165G>T	NP_476517.1:p.Gln55His	missense_variant	1	0.907449	0.0115669	71.2001		1	0.688984	0.0116828	13.2365	VUS	Cool
BSND	NM_057176.2:c.166T>G	NP_476517.1:p.Cys56Gly	missense_variant	1	0.907449	0.0115669	71.2001		1	0.688915	0.0116816	13.2352	VUS	Tepid
BSND	NM_057176.2:c.178-3C>A		splice_region_variant	NA	NA	NA	NA		NA	NA	NA	NA	VUS	Cold
BSND	NM_057176.2:c.182C>T	NP_476517.1:p.Thr61Ile	missense_variant	NA	NA	NA	NA		NA	NA	NA	NA	VUS	Cold
BSND	NM_057176.2:c.250G>A	NP_476517.1:p.Gly84Arg	missense_variant	1	0.907337	0.0115654	71.1913		NA	NA	NA	NA	VUS	Cold
BSND	NM_057176.2:c.309G>C	NP_476517.1:p.Glu103Asp	missense_variant	0.0678034	0.680515	0.444624	1.03441		3.52e-06	3.61454	1.98897	6.8905	LB
BSND	NM_057176.2:c.317C>T	NP_476517.1:p.Ala106Val	missense_variant	0.626746	2.72175	0.218521	142.806		0.327	3.80858	0.305758	199.749	VUS	Cold
BSND	NM_057176.2:c.326A>G	NP_476517.1:p.Gln109Arg	missense_variant	0.352539	0.302452	0.00576589	3.76783		NA	NA	NA	NA	VUS	Cold
BSND	NM_057176.2:c.355A>G	NP_476517.1:p.Met119Val	missense_variant	0.232582	2.41937	0.580559	14.1631		0.82353	0.846481	0.300043	2.25266	VUS	Cold
BSND	NM_057176.2:c.370T>A	NP_476517.1:p.Tyr124Asn	missense_variant	0.352539	0.302452	0.00576589	3.76783		NA	NA	NA	NA	VUS	Cool
BSND	NM_057176.2:c.393G>T	NP_476517.1:p.Leu131Phe	missense_variant	NA	NA	NA	NA		NA	NA	NA	NA	VUS	Cold
BSND	NM_057176.2:c.397G>A	NP_476517.1:p.Ala133Thr	missense_variant	NA	NA	NA	NA		NA	NA	NA	NA	VUS	Cold
BSND	NM_057176.2:c.416C>T	NP_476517.1:p.Pro139Leu	missense_variant	NA	NA	NA	NA		NA	NA	NA	NA	LB
BSND	NM_057176.2:c.425G>A	NP_476517.1:p.Gly142Glu	missense_variant	0.79391	1.20994	0.368049	4.23187		0.000327416	0.282686	0.114072	0.613835	LB
BSND	NM_057176.2:c.457G>A	NP_476517.1:p.Asp153Asn	missense_variant	1	1.81512	0.0944778	107.033		NA	NA	NA	NA	VUS	Cold
BSND	NM_057176.2:c.466G>A	NP_476517.1:p.Ala156Thr	missense_variant	1	0.907588	0.0115686	71.2109		NA	NA	NA	NA	VUS	Cold
BSND	NM_057176.2:c.499G>C	NP_476517.1:p.Gly167Arg	missense_variant	NA	NA	NA	NA		NA	NA	NA	NA	VUS	Cold
BSND	NM_057176.2:c.526C>T	NP_476517.1:p.Arg176Cys	missense_variant	1	1.02682	0.562914	1.88466		0.593577	1.15642	0.6592	2.01359	LB
BSND	NM_057176.2:c.548+1del		frameshift_variant	NA	NA	NA	NA		NA	NA	NA	NA	LP
BSND	NM_057176.2:c.547G>A	NP_476517.1:p.Gly183Ser	missense_variant	0.450453	1.41025	0.62284	3.3322		0.0132543	2.94199	1.20292	7.87882	LB
BSND	NM_057176.2:c.557C>T	NP_476517.1:p.Ala186Val	missense_variant	NA	NA	NA	NA		NA	NA	NA	NA	VUS	Cold
BSND	NM_057176.2:c.563C>T	NP_476517.1:p.Pro188Leu	missense_variant	NA	NA	NA	NA		NA	NA	NA	NA	VUS	Cold
BSND	NM_057176.2:c.578C>T	NP_476517.1:p.Pro193Leu	missense_variant	NA	NA	NA	NA		NA	NA	NA	NA	VUS	Tepid
BSND	NM_057176.2:c.622G>A	NP_476517.1:p.Gly208Ser	missense_variant	NA	NA	NA	NA		NA	NA	NA	NA	VUS	Cold
BSND	NM_057176.2:c.635A>G	NP_476517.1:p.Asn212Ser	missense_variant	0.0688385	4.08268	0.84484	38.8435		0.312719	1.77145	0.586927	5.5985	LB
BSND	NM_057176.2:c.660A>T	NP_476517.1:p.Glu220Asp	missense_variant	NA	NA	NA	NA		NA	NA	NA	NA	VUS	Cold
BSND	NM_057176.2:c.677A>C	NP_476517.1:p.Gln226Pro	missense_variant	NA	NA	NA	NA		0.586315	2.5402	0.132221	149.745	VUS	Cold
BSND	NM_057176.2:c.679G>T	NP_476517.1:p.Glu227Ter	stop_gained	NA	NA	NA	NA		NA	NA	NA	NA	LP
BSND	NM_057176.2:c.701C>T	NP_476517.1:p.Pro234Leu	missense_variant	1	1.81462	0.0944517	107.004		NA	NA	NA	NA	VUS	Cold
BSND	NM_057176.2:c.728T>C	NP_476517.1:p.Leu243Pro	missense_variant	0.490275	0.544417	0.0845197	2.7988		0.326936	3.81024	0.305892	199.836	VUS	Cool
BSND	NM_057176.2:c.737C>A	NP_476517.1:p.Ala246Asp	missense_variant	NA	NA	NA	NA		NA	NA	NA	NA	VUS	Cold
BSND	NM_057176.2:c.748G>A	NP_476517.1:p.Glu250Lys	missense_variant	NA	NA	NA	NA		1	1.26984	0.0161832	99.6105	VUS	Cold
BSND	NM_057176.2:c.751G>T	NP_476517.1:p.Asp251Tyr	missense_variant	NA	NA	NA	NA		1	1.26984	0.0161832	99.6105	VUS	Cold
BSND	NM_057176.2:c.815G>C	NP_476517.1:p.Arg272Thr	missense_variant	NA	NA	NA	NA		NA	NA	NA	NA	VUS	Cold
BSND	NM_057176.2:c.835G>A	NP_476517.1:p.Glu279Lys	missense_variant	NA	NA	NA	NA		NA	NA	NA	NA	VUS	Cold
BSND	NM_057176.2:c.842C>T	NP_476517.1:p.Ser281Leu	missense_variant	0.450869	1.40222	0.619295	3.31319		0.0893782	1.95187	0.878235	4.48068	LB
BSND	NM_057176.2:c.848C>T	NP_476517.1:p.Thr283Ile	missense_variant	NA	NA	NA	NA		NA	NA	NA	NA	VUS	Cold
BSND	NM_057176.2:c.853G>T	NP_476517.1:p.Gly285Trp	missense_variant	1	0.907337	0.0115654	71.1913		NA	NA	NA	NA	VUS	Cold
BSND	NM_057176.2:c.893G>A	NP_476517.1:p.Gly298Glu	missense_variant	0.351236	0.871045	0.650675	1.16552		1.39e-05	2.00413	1.44858	2.78713	B
BSND	NM_057176.2:c.910G>A	NP_476517.1:p.Gly304Arg	missense_variant	NA	NA	NA	NA		1	0.846782	0.0706883	7.39352	VUS	Cool
BSND	NM_057176.2:c.919C>T	NP_476517.1:p.Leu307Phe	missense_variant	1	1.0371	0.328536	3.36058		1	1.01602	0.348389	2.86002	VUS	Cold
OTOF	NM_001287489.1:c.5979G>T	NP_001274418.1:p.Lys1993Asn	missense_variant	NA	NA	NA	NA		NA	NA	NA	NA	VUS	Hot
OTOF	NM_001287489.1:c.5975A>G	NP_001274418.1:p.Lys1992Arg	missense_variant	NA	NA	NA	NA		0.294515	0.592348	0.206026	1.5223	P
OTOF	NM_001287489.1:c.5941C>T	NP_001274418.1:p.Leu1981Phe	missense_variant	NA	NA	NA	NA		NA	NA	NA	NA	VUS	Cold
OTOF	NM_001287489.1:c.5930del	NP_001274418.1:p.Leu1977ProfsTer88	frameshift_variant	NA	NA	NA	NA		NA	NA	NA	NA	LP
OTOF	NM_001287489.1:c.5915C>T	NP_001274418.1:p.Ala1972Val	missense_variant	NA	NA	NA	NA		NA	NA	NA	NA	VUS	Cold
OTOF	NM_001287489.1:c.5900_5902del	NP_001274418.1:p.Ile1967del	inframe_deletion	1	0.890475	0.0113507	69.8689		NA	NA	NA	NA	LP
OTOF	NM_001287489.1:c.5821G>A	NP_001274418.1:p.Asp1941Asn	missense_variant	NA	NA	NA	NA		0.183566	0.10669	0.00136744	8.37775	VUS	Cold
OTOF	NM_001287489.1:c.5816G>A	NP_001274418.1:p.Arg1939Gln	missense_variant	NA	NA	NA	NA		0.687469	0.500903	0.0453046	3.49567	P
OTOF	NM_001287489.1:c.5814-10C>T		splice_region_variant	NA	NA	NA	NA		NA	NA	NA	NA	VUS	Cold
OTOF	NM_194248.3:c.5816G>A	NP_919224.1:p.Arg1939Gln	missense_variant	0.153191	2.15537	0.706614	7.81195		0.691018	1.18559	0.494286	2.8193	P
OTOF	NM_001287489.1:c.5813+1G>A		splice_donor_variant	NA	NA	NA	NA		NA	NA	NA	NA	P
OTOF	NM_001287489.1:c.5782C>T	NP_001274418.1:p.Arg1928Cys	missense_variant	NA	NA	NA	NA		NA	NA	NA	NA	P
OTOF	NM_001287489.1:c.5773G>C	NP_001274418.1:p.Gly1925Arg	missense_variant	NA	NA	NA	NA		NA	NA	NA	NA	LP
OTOF	NM_001287489.1:c.5726C>T	NP_001274418.1:p.Ala1909Val	missense_variant	NA	NA	NA	NA		1	1.24585	0.0158777	97.7305	VUS	Tepid
OTOF	NM_001287489.1:c.5713-1G>A		splice_acceptor_variant	NA	NA	NA	NA		NA	NA	NA	NA	P
OTOF	NM_001287489.1:c.5712+6C>T		splice_region_variant	NA	NA	NA	NA		NA	NA	NA	NA	VUS	Cold
OTOF	NM_001287489.1:c.5712+5G>A		splice_region_variant	1	0.890731	0.0113539	69.889		NA	NA	NA	NA	VUS	Cool
OTOF	NM_001287489.1:c.5712G>A	NP_001274418.1:p.Thr1904=	splice_region_variant	1	0.890852	0.0113555	69.8985		NA	NA	NA	NA	VUS	Cool
OTOF	NM_001287489.1:c.5707C>T	NP_001274418.1:p.Leu1903Phe	missense_variant	NA	NA	NA	NA		NA	NA	NA	NA	VUS	Cold
OTOF	NM_001287489.1:c.5680G>A	NP_001274418.1:p.Ala1894Thr	missense_variant	NA	NA	NA	NA		NA	NA	NA	NA	VUS	Cold
OTOF	NM_001287489.1:c.5668T>C	NP_001274418.1:p.Trp1890Arg	missense_variant	NA	NA	NA	NA		NA	NA	NA	NA	LP
OTOF	NM_001287489.1:c.5647C>T	NP_001274418.1:p.Gln1883Ter	stop_gained	NA	NA	NA	NA		NA	NA	NA	NA	P
OTOF	NM_001287489.1:c.5537_5614dup	NP_001274418.1:p.Ala1846_Gly1871dup	inframe_insertion	NA	NA	NA	NA		NA	NA	NA	NA	VUS	Tepid
OTOF	NM_001287489.1:c.5613_5614del	NP_001274418.1:p.Glu1872GlyfsTer25	frameshift_variant	NA	NA	NA	NA		NA	NA	NA	NA	P
OTOF	NM_001287489.1:c.5611G>A	NP_001274418.1:p.Gly1871Arg	missense_variant	NA	NA	NA	NA		NA	NA	NA	NA	VUS	Cold
OTOF	NM_001287489.1:c.5567G>A	NP_001274418.1:p.Arg1856Gln	missense_variant	NA	NA	NA	NA		0.329337	3.75057	0.3011	196.71	P
OTOF	NM_001287489.1:c.5566C>T	NP_001274418.1:p.Arg1856Trp	missense_variant	0.378949	3.57212	0.353453	175.8		0.411861	2.71066	0.388425	29.9713	P
OTOF	NM_001287489.1:c.5539A>G	NP_001274418.1:p.Ile1847Val	missense_variant	NA	NA	NA	NA		NA	NA	NA	NA	VUS	Tepid
OTOF	NM_001287489.1:c.5536G>A	NP_001274418.1:p.Ala1846Thr	missense_variant	NA	NA	NA	NA		NA	NA	NA	NA	VUS	Cold
OTOF	NM_001287489.1:c.5514C>A	NP_001274418.1:p.Phe1838Leu	missense_variant	0.604717	0.445555	0.00755723	8.56009		1	1.24737	0.0158971	97.8498	VUS	Cold
OTOF	NM_001287489.1:c.5509del	NP_001274418.1:p.His1837ThrfsTer15	frameshift_variant	NA	NA	NA	NA		NA	NA	NA	NA	P
OTOF	NM_001287489.1:c.5479C>T	NP_001274418.1:p.Arg1827Trp	missense_variant	NA	NA	NA	NA		1	1.35315	0.0980962	18.6665	VUS	Cold
OTOF	NM_001287489.1:c.5461G>T	NP_001274418.1:p.Glu1821Ter	stop_gained	NA	NA	NA	NA		NA	NA	NA	NA	P
OTOF	NM_001287489.1:c.5434G>A	NP_001274418.1:p.Glu1812Lys	missense_variant	NA	NA	NA	NA		NA	NA	NA	NA	VUS	Cool
OTOF	NM_001287489.1:c.5405C>T	NP_001274418.1:p.Ala1802Val	missense_variant	1	0.89061	0.0645657	12.2849		0.0836427	0.270474	0.0288112	1.26946	P
OTOF	NM_001287489.1:c.5392G>A	NP_001274418.1:p.Asp1798Asn	missense_variant	1	1.78117	0.0927106	105.033		NA	NA	NA	NA	VUS	Tepid
OTOF	NM_001287489.1:c.5390dup	NP_001274418.1:p.Asp1798ArgfsTer44	frameshift_variant	NA	NA	NA	NA		NA	NA	NA	NA	P
OTOF	NM_001287489.1:c.5380del	NP_001274418.1:p.Leu1794CysfsTer58	frameshift_variant	NA	NA	NA	NA		NA	NA	NA	NA	P
OTOF	NM_001287489.1:c.5375G>A	NP_001274418.1:p.Arg1792His	missense_variant	NA	NA	NA	NA		NA	NA	NA	NA	LP
OTOF	NM_001287489.1:c.5374C>T	NP_001274418.1:p.Arg1792Cys	missense_variant	NA	NA	NA	NA		NA	NA	NA	NA	P
OTOF	NM_001287489.1:c.5374C>G	NP_001274418.1:p.Arg1792Gly	missense_variant	NA	NA	NA	NA		NA	NA	NA	NA	VUS	Hot
OTOF	NM_001287489.1:c.5360G>A	NP_001274418.1:p.Gly1787Asp	missense_variant	NA	NA	NA	NA		NA	NA	NA	NA	VUS	Hot
OTOF	NM_001287489.1:c.5347dup	NP_001274418.1:p.Leu1783ProfsTer59	frameshift_variant	NA	NA	NA	NA		NA	NA	NA	NA	P
OTOF	NM_001287489.1:c.5333T>C	NP_001274418.1:p.Val1778Ala	missense_variant	NA	NA	NA	NA		NA	NA	NA	NA	VUS	Warm
OTOF	NM_001287489.1:c.5330A>G	NP_001274418.1:p.Asp1777Gly	missense_variant	NA	NA	NA	NA		NA	NA	NA	NA	P
OTOF	NM_001287489.1:c.5292-8G>A		splice_region_variant	NA	NA	NA	NA		NA	NA	NA	NA	VUS	Cold
OTOF	NM_001287489.1:c.5291+4G>A		splice_region_variant	NA	NA	NA	NA		NA	NA	NA	NA	VUS	Cold
OTOF	NM_001287489.1:c.5283C>G	NP_001274418.1:p.Phe1761Leu	missense_variant	NA	NA	NA	NA		NA	NA	NA	NA	VUS	Cool
OTOF	NM_001287489.1:c.5266_5268del	NP_001274418.1:p.Lys1756del	inframe_deletion	NA	NA	NA	NA		NA	NA	NA	NA	VUS	Tepid
OTOF	NM_001287489.1:c.5261G>A	NP_001274418.1:p.Gly1754Glu	missense_variant	NA	NA	NA	NA		0.634199	0.416742	0.00794236	5.19077	VUS	Warm
OTOF	NM_001287489.1:c.5245G>A	NP_001274418.1:p.Asp1749Asn	missense_variant	NA	NA	NA	NA		NA	NA	NA	NA	VUS	Tepid
OTOF	NM_001287489.1:c.5228A>T	NP_001274418.1:p.Glu1743Val	missense_variant	NA	NA	NA	NA		NA	NA	NA	NA	VUS	Cold
OTOF	NM_001287489.1:c.5212_5214del	NP_001274418.1:p.Ile1738del	inframe_deletion	NA	NA	NA	NA		NA	NA	NA	NA	LP
OTOF	NM_001287489.1:c.5203C>T	NP_001274418.1:p.Arg1735Trp	missense_variant	NA	NA	NA	NA		NA	NA	NA	NA	LP
OTOF	NM_001287489.1:c.5197G>A	NP_001274418.1:p.Glu1733Lys	missense_variant	NA	NA	NA	NA		0.328809	3.76337	0.302128	197.38	LP
OTOF	NM_001287489.1:c.5193-9T>C		splice_region_variant	1	0.898455	0.0114523	70.4948		NA	NA	NA	NA	VUS	Cold
OTOF	NM_001287489.1:c.5180G>A	NP_001274418.1:p.Arg1727Gln	missense_variant	NA	NA	NA	NA		1	0.59688	0.0101218	11.4672	VUS	Tepid
OTOF	NM_001287489.1:c.5173T>G	NP_001274418.1:p.Ser1725Ala	missense_variant	NA	NA	NA	NA		0.631433	0.401653	0.00765492	5.00279	VUS	Cold
OTOF	NM_001287489.1:c.5161C>A	NP_001274418.1:p.Pro1721Thr	missense_variant	0.348674	0.296874	0.0056596	3.69824		NA	NA	NA	NA	LB
OTOF	NM_001287489.1:c.5128A>G	NP_001274418.1:p.Met1710Val	missense_variant	0.627516	2.66972	0.214342	140.078		NA	NA	NA	NA	VUS	Cool
OTOF	NM_001287489.1:c.5109_5110insTTC	NP_001274418.1:p.Arg1703_Leu1704insPhe	inframe_insertion	NA	NA	NA	NA		NA	NA	NA	NA	P
OTOF	NM_001287489.1:c.5108G>T	NP_001274418.1:p.Arg1703Leu	missense_variant	NA	NA	NA	NA		NA	NA	NA	NA	LP
OTOF	NM_001287489.1:c.5107C>T	NP_001274418.1:p.Arg1703Cys	missense_variant	1	0.887207	0.011309	69.6127		NA	NA	NA	NA	VUS	Hot
OTOF	NM_001287489.1:c.5102del	NP_001274418.1:p.Gln1701ArgfsTer62	frameshift_variant	NA	NA	NA	NA		NA	NA	NA	NA	LP
OTOF	NM_001287489.1:c.5098G>C	NP_001274418.1:p.Glu1700Gln	missense_variant	0.535875	1.10627	0.806571	1.52169		0.638242	0.932196	0.707355	1.22416	B
OTOF	NM_001287489.1:c.5087_5095del	NP_001274418.1:p.Lys1696_Gly1698del	inframe_deletion	NA	NA	NA	NA		NA	NA	NA	NA	LP
OTOF	NM_001287489.1:c.5083G>A	NP_001274418.1:p.Asp1695Asn	missense_variant	0.487938	0.534888	0.0830422	2.74981		0.00797458	0.213477	0.0404539	0.725371	VUS	IceCold
OTOF	NM_001287489.1:c.5069C>T	NP_001274418.1:p.Pro1690Leu	missense_variant	NA	NA	NA	NA		NA	NA	NA	NA	VUS	Tepid
OTOF	NM_001287489.1:c.5063C>T	NP_001274418.1:p.Thr1688Met	missense_variant	0.604761	0.445676	0.00755927	8.56241		1	0.6759	0.0114611	12.9851	LB
OTOF	NM_001287489.1:c.5050G>A	NP_001274418.1:p.Glu1684Lys	missense_variant	NA	NA	NA	NA		NA	NA	NA	NA	VUS	Tepid
OTOF	NM_001287489.1:c.5000C>A	NP_001274418.1:p.Ala1667Asp	missense_variant	NA	NA	NA	NA		0.150552	3.74242	0.669062	37.9345	P
OTOF	NM_001287489.1:c.4994T>C	NP_001274418.1:p.Leu1665Pro	missense_variant	1	0.892546	0.0113771	70.0314		NA	NA	NA	NA	P
OTOF	NM_001287489.1:c.4962T>A	NP_001274418.1:p.Gly1654=	splice_region_variant	NA	NA	NA	NA		NA	NA	NA	NA	VUS	Cold
OTOF	NM_001287489.1:c.4954G>T	NP_001274418.1:p.Glu1652Ter	stop_gained	NA	NA	NA	NA		NA	NA	NA	NA	LP
OTOF	NM_001287489.1:c.4936C>T	NP_001274418.1:p.Pro1646Ser	missense_variant	1	1.34688	0.154261	16.1214		NA	NA	NA	NA	B
OTOF	NM_001287489.1:c.4922del	NP_001274418.1:p.Arg1641ProfsTer28	frameshift_variant	NA	NA	NA	NA		NA	NA	NA	NA	LP
OTOF	NM_001287489.1:c.4922G>T	NP_001274418.1:p.Arg1641Leu	missense_variant	NA	NA	NA	NA		NA	NA	NA	NA	VUS	Cool
OTOF	NM_001287489.1:c.4892G>A	NP_001274418.1:p.Gly1631Glu	missense_variant	NA	NA	NA	NA		0.328797	0.524988	0.144856	1.60137	VUS	Cold
OTOF	NM_001287489.1:c.4882C>A	NP_001274418.1:p.Pro1628Thr	missense_variant	1	0.893109	0.0113842	70.0755		1	0.569031	0.0096498	10.9322	VUS	Tepid
OTOF	NM_001287489.1:c.4867G>T	NP_001274418.1:p.Gly1623Cys	missense_variant	NA	NA	NA	NA		NA	NA	NA	NA	VUS	Cold
OTOF	NM_001287489.1:c.4862A>T	NP_001274418.1:p.Lys1621Ile	missense_variant	NA	NA	NA	NA		NA	NA	NA	NA	VUS	Cold
OTOF	NM_001287489.1:c.4853G>A	NP_001274418.1:p.Arg1618His	missense_variant	0.627286	2.68422	0.215506	140.838		0.340068	3.52129	0.282684	184.698	VUS	Cold
OTOF	NM_001287489.1:c.4837A>C	NP_001274418.1:p.Ser1613Arg	missense_variant	0.729774	1.49414	0.290633	9.62066		0.284746	2.5455	0.416637	26.7429	VUS	Cold
OTOF	NM_001287489.1:c.4835C>T	NP_001274418.1:p.Pro1612Leu	missense_variant	NA	NA	NA	NA		NA	NA	NA	NA	VUS	Hot
OTOF	NM_001287489.1:c.4820G>A	NP_001274418.1:p.Arg1607Gln	missense_variant	0.35066	0.299753	0.00571446	3.73416		0.375659	0.262106	0.00532612	2.6489	VUS	Hot
OTOF	NM_001287489.1:c.4819C>T	NP_001274418.1:p.Arg1607Trp	missense_variant	NA	NA	NA	NA		1	1.90134	0.0989658	112.114	LP
OTOF	NM_001287489.1:c.4800A>T	NP_001274418.1:p.Thr1600=	splice_region_variant	NA	NA	NA	NA		NA	NA	NA	NA	VUS	Cold
OTOF	NM_001287489.1:c.4799+8G>A		splice_region_variant	NA	NA	NA	NA		NA	NA	NA	NA	VUS	Cold
OTOF	NM_001287489.1:c.4799+1G>T		splice_donor_variant	NA	NA	NA	NA		NA	NA	NA	NA	P
OTOF	NM_001287489.1:c.4799+1G>A		splice_donor_variant	NA	NA	NA	NA		NA	NA	NA	NA	P
OTOF	NM_001287489.1:c.4798A>C	NP_001274418.1:p.Thr1600Pro	missense_variant	1	0.890973	0.011357	69.908		NA	NA	NA	NA	VUS	Cool
OTOF	NM_001287489.1:c.4791del	NP_001274418.1:p.Tyr1598ThrfsTer13	frameshift_variant	NA	NA	NA	NA		NA	NA	NA	NA	P
OTOF	NM_001287489.1:c.4766G>A	NP_001274418.1:p.Arg1589His	missense_variant	0.60465	0.445374	0.00755415	8.55661		1	1.24687	0.0158906	97.8101	VUS	Cold
OTOF	NM_001287489.1:c.4747C>T	NP_001274418.1:p.Arg1583Cys	missense_variant	NA	NA	NA	NA		NA	NA	NA	NA	LP
OTOF	NM_001287489.1:c.4731G>C	NP_001274418.1:p.Lys1577Asn	missense_variant	NA	NA	NA	NA		NA	NA	NA	NA	VUS	Cold
OTOF	NM_001287489.1:c.4718T>C	NP_001274418.1:p.Ile1573Thr	missense_variant	NA	NA	NA	NA		NA	NA	NA	NA	P
OTOF	NM_001287489.1:c.4669_4677del	NP_001274418.1:p.Leu1557_Val1559del	inframe_deletion	NA	NA	NA	NA		NA	NA	NA	NA	LP
OTOF	NM_001287489.1:c.4678G>C	NP_001274418.1:p.Ala1560Pro	missense_variant	NA	NA	NA	NA		NA	NA	NA	NA	VUS	Warm
OTOF	NM_001287489.1:c.4642G>A	NP_001274418.1:p.Glu1548Lys	missense_variant	NA	NA	NA	NA		1	1.35196	0.0980101	18.6501	LB
OTOF	NM_001287489.1:c.4629-8C>A		splice_region_variant	1	0.890219	0.16579	4.78046		0.00027978	0.186433	0.0476112	0.53109	VUS	IceCold
OTOF	NM_001287489.1:c.4629-9C>T		splice_region_variant	NA	NA	NA	NA		NA	NA	NA	NA	B
OTOF	NM_001287489.1:c.4609C>T	NP_001274418.1:p.Leu1537Phe	missense_variant	NA	NA	NA	NA		NA	NA	NA	NA	VUS	Cold
OTOF	NM_001287489.1:c.4559G>A	NP_001274418.1:p.Arg1520Gln	missense_variant	1	0.89049	0.0113509	69.8701		NA	NA	NA	NA	P
OTOF	NM_001287489.1:c.4549A>G	NP_001274418.1:p.Ile1517Val	missense_variant	NA	NA	NA	NA		NA	NA	NA	NA	VUS	Cold
OTOF	NM_001287489.1:c.4505C>T	NP_001274418.1:p.Thr1502Met	missense_variant	0.604531	0.44505	0.00754866	8.55038		0.250009	0.27041	0.005721	2.4169	VUS	Cold
OTOF	NM_001287489.1:c.4500+1G>T		splice_donor_variant	NA	NA	NA	NA		NA	NA	NA	NA	LP
OTOF	NM_001287489.1:c.4493T>A	NP_001274418.1:p.Val1498Glu	missense_variant	NA	NA	NA	NA		NA	NA	NA	NA	P
OTOF	NM_001287489.1:c.4484G>A	NP_001274418.1:p.Arg1495Gln	missense_variant	0.627486	2.6716	0.214492	140.176		NA	NA	NA	NA	VUS	Cold
OTOF	NM_001287489.1:c.4474G>A	NP_001274418.1:p.Val1492Met	missense_variant	0.297507	1.66985	0.664348	4.54871		0.74541	0.881795	0.427711	1.76499	VUS	Cold
OTOF	NM_001287489.1:c.4409G>A	NP_001274418.1:p.Arg1470Gln	missense_variant	0.604606	0.445253	0.00755211	8.55429		0.235592	0.249294	0.00527463	2.22803	VUS	Cold
OTOF	NM_001287489.1:c.4375G>C	NP_001274418.1:p.Val1459Leu	missense_variant	NA	NA	NA	NA		NA	NA	NA	NA	VUS	Cold
OTOF	NM_001287489.1:c.4362+6G>T		splice_region_variant	NA	NA	NA	NA		NA	NA	NA	NA	VUS	Cold
OTOF	NM_001287489.1:c.4362+1G>T		splice_donor_variant	NA	NA	NA	NA		NA	NA	NA	NA	P
OTOF	NM_001287489.1:c.4342_4343insT	NP_001274418.1:p.Arg1448LeufsTer41	frameshift_variant	NA	NA	NA	NA		NA	NA	NA	NA	P
OTOF	NM_001287489.1:c.4343G>C	NP_001274418.1:p.Arg1448Pro	missense_variant	NA	NA	NA	NA		NA	NA	NA	NA	VUS	Cool
OTOF	NM_001287489.1:c.4342C>T	NP_001274418.1:p.Arg1448Cys	missense_variant	NA	NA	NA	NA		0.759405	1.24605	0.286711	5.41508	VUS	Tepid
OTOF	NM_001287489.1:c.4333G>A	NP_001274418.1:p.Glu1445Lys	missense_variant	NA	NA	NA	NA		NA	NA	NA	NA	VUS	Cold
OTOF	NM_001287489.1:c.4322A>T	NP_001274418.1:p.Asp1441Val	missense_variant	NA	NA	NA	NA		NA	NA	NA	NA	VUS	Cold
OTOF	NM_001287489.1:c.4244T>A	NP_001274418.1:p.Leu1415Gln	missense_variant	NA	NA	NA	NA		NA	NA	NA	NA	VUS	Tepid
OTOF	NM_001287489.1:c.4227+5G>C		splice_region_variant	0.0235262	8.02126	1.11127	351.084		0.02693	0.431994	0.178078	0.95168	P
OTOF	NM_001287489.1:c.4225A>T	NP_001274418.1:p.Lys1409Ter	stop_gained	NA	NA	NA	NA		NA	NA	NA	NA	LP
OTOF	NM_001287489.1:c.4195G>A	NP_001274418.1:p.Glu1399Lys	missense_variant	NA	NA	NA	NA		1	0.845697	0.217632	2.93251	VUS	Cold
OTOF	NM_001287489.1:c.4186G>A	NP_001274418.1:p.Glu1396Lys	missense_variant	1	0.890928	0.0113564	69.9045		0.250748	0.225578	0.00490793	1.8596	VUS	Cold
OTOF	NM_001287489.1:c.4177C>T	NP_001274418.1:p.Gln1393Ter	stop_gained	NA	NA	NA	NA		NA	NA	NA	NA	P
OTOF	NM_001287489.1:c.4091-1G>A		splice_acceptor_variant	NA	NA	NA	NA		NA	NA	NA	NA	P
OTOF	NM_001287489.1:c.4063G>A	NP_001274418.1:p.Glu1355Lys	missense_variant	0.313945	1.78066	0.554378	6.63993		0.663658	1.22907	0.467814	3.18865	VUS	Cold
OTOF	NM_001287489.1:c.4036C>T	NP_001274418.1:p.Gln1346Ter	stop_gained	1	1.78093	0.092698	105.018		NA	NA	NA	NA	P
OTOF	NM_001287489.1:c.4031G>A	NP_001274418.1:p.Arg1344Gln	missense_variant	NA	NA	NA	NA		NA	NA	NA	NA	VUS	Cold
OTOF	NM_001287489.1:c.4023+10C>T		splice_region_variant	NA	NA	NA	NA		NA	NA	NA	NA	VUS	Cold
OTOF	NM_001287489.1:c.4023+1G>T		splice_donor_variant	NA	NA	NA	NA		NA	NA	NA	NA	LP
OTOF	NM_001287489.1:c.4021G>T	NP_001274418.1:p.Glu1341Ter	stop_gained	NA	NA	NA	NA		NA	NA	NA	NA	P
OTOF	NM_001287489.1:c.3967G>A	NP_001274418.1:p.Glu1323Lys	missense_variant	0.0937416	0.254482	0.0257897	1.33698		0.578486	2.70492	0.140797	159.444	VUS	Cold
OTOF	NM_001287489.1:c.3951_3965dup	NP_001274418.1:p.Glu1317_Pro1321dup	inframe_insertion	0.430079	0.445313	0.0402766	3.10764		1	1.2467	0.0903808	17.1972	VUS	Tepid
OTOF	NM_001287489.1:c.3966C>G	NP_001274418.1:p.Asp1322Glu	missense_variant	NA	NA	NA	NA		NA	NA	NA	NA	LB
OTOF	NM_001287489.1:c.3958G>A	NP_001274418.1:p.Glu1320Lys	missense_variant	NA	NA	NA	NA		NA	NA	NA	NA	VUS	Cold
OTOF	NM_001287489.1:c.3928_3930dup	NP_001274418.1:p.Lys1310dup	inframe_insertion	1	1.11024	0.394392	3.23826		0.843193	0.843533	0.342114	1.97762	VUS	Warm
OTOF	NM_001287489.1:c.3925_3930del	NP_001274418.1:p.Lys1309_Lys1310del	inframe_deletion	NA	NA	NA	NA		NA	NA	NA	NA	VUS	Cold
OTOF	NM_001287489.1:c.3910_3912del	NP_001274418.1:p.Glu1304del	inframe_deletion	NA	NA	NA	NA		NA	NA	NA	NA	VUS	Cold
OTOF	NM_001287489.1:c.3895-3C>T		splice_region_variant	0.106485	0.178189	0.00377148	1.59262		1	1.23931	0.0157943	97.2176	VUS	Cold
OTOF	NM_001287489.1:c.3864+8G>A		splice_region_variant	0.671597	0.593674	0.049591	5.18335		NA	NA	NA	NA	LB
OTOF	NM_001287489.1:c.3863C>T	NP_001274418.1:p.Ala1288Val	missense_variant	NA	NA	NA	NA		NA	NA	NA	NA	VUS	Cool
OTOF	NM_001287489.1:c.3754C>T	NP_001274418.1:p.Arg1252Cys	missense_variant	1	0.890852	0.0113555	69.8985		NA	NA	NA	NA	VUS	Cold
OTOF	NM_001287489.1:c.3751T>G	NP_001274418.1:p.Cys1251Gly	missense_variant	1	0.890973	0.165931	4.7845		NA	NA	NA	NA	B
OTOF	NM_001287489.1:c.3748C>T	NP_001274418.1:p.Arg1250Cys	missense_variant	0.348734	0.29696	0.00566124	3.69931		0.235358	0.248907	0.00526645	2.22457	VUS	Cold
OTOF	NM_001287489.1:c.3734T>A	NP_001274418.1:p.Val1245Asp	missense_variant	0.62748	2.67196	0.214521	140.195		NA	NA	NA	NA	VUS	Cold
OTOF	NM_001287489.1:c.3721T>C	NP_001274418.1:p.Trp1241Arg	missense_variant	NA	NA	NA	NA		NA	NA	NA	NA	VUS	Cold
OTOF	NM_001287489.1:c.3707G>A	NP_001274418.1:p.Arg1236His	missense_variant	NA	NA	NA	NA		NA	NA	NA	NA	VUS	Cold
OTOF	NM_001287489.1:c.3705C>G	NP_001274418.1:p.Asp1235Glu	missense_variant	NA	NA	NA	NA		0.088331	0.169181	0.0038166	1.26215	VUS	Cold
OTOF	NM_001287489.1:c.3640C>T	NP_001274418.1:p.Arg1214Cys	missense_variant	NA	NA	NA	NA		NA	NA	NA	NA	VUS	Cold
OTOF	NM_001287489.1:c.3613C>T	NP_001274418.1:p.Arg1205Cys	missense_variant	0.604717	0.445555	0.00755723	8.56009		1	1.24643	0.015885	97.7754	VUS	Cold
OTOF	NM_001287489.1:c.3578C>T	NP_001274418.1:p.Pro1193Leu	missense_variant	NA	NA	NA	NA		NA	NA	NA	NA	VUS	Cold
OTOF	NM_001287489.1:c.3571-5C>T		splice_region_variant	NA	NA	NA	NA		NA	NA	NA	NA	VUS	Cold
OTOF	NM_001287489.1:c.3570+2T>C		splice_donor_variant	NA	NA	NA	NA		NA	NA	NA	NA	P
OTOF	NM_001287489.1:c.3526A>G	NP_001274418.1:p.Lys1176Glu	missense_variant	NA	NA	NA	NA		NA	NA	NA	NA	VUS	Cold
OTOF	NM_001287489.1:c.3488C>T	NP_001274418.1:p.Ala1163Val	missense_variant	0.0571827	0.148427	0.003231	1.22361		NA	NA	NA	NA	VUS	Cold
OTOF	NM_001287489.1:c.3470G>A	NP_001274418.1:p.Arg1157Gln	missense_variant	NA	NA	NA	NA		NA	NA	NA	NA	B
OTOF	NM_001287489.1:c.3469C>G	NP_001274418.1:p.Arg1157Gly	missense_variant	NA	NA	NA	NA		NA	NA	NA	NA	VUS	Cold
OTOF	NM_001287489.1:c.3439C>T	NP_001274418.1:p.Arg1147Trp	missense_variant	1	1.78117	0.0927106	105.033		0.312299	0.415093	0.0409664	2.32178	VUS	Cold
OTOF	NM_001287489.1:c.3430del	NP_001274418.1:p.Asp1144ThrfsTer2	frameshift_variant	NA	NA	NA	NA		NA	NA	NA	NA	P
OTOF	NM_001287489.1:c.3427C>T	NP_001274418.1:p.Arg1143Trp	missense_variant	NA	NA	NA	NA		NA	NA	NA	NA	VUS	Tepid
OTOF	NM_001287489.1:c.3409-2A>T		splice_acceptor_variant	NA	NA	NA	NA		NA	NA	NA	NA	P
OTOF	NM_001287489.1:c.3400C>T	NP_001274418.1:p.Arg1134Ter	stop_gained	NA	NA	NA	NA		NA	NA	NA	NA	P
OTOF	NM_001287489.1:c.3381dup	NP_001274418.1:p.Pro1128AlafsTer49	frameshift_variant	NA	NA	NA	NA		NA	NA	NA	NA	P
OTOF	NM_001287489.1:c.3364G>A	NP_001274418.1:p.Val1122Met	missense_variant	1	0.89049	0.0113509	69.8701		NA	NA	NA	NA	VUS	Tepid
OTOF	NM_001287489.1:c.3346C>T	NP_001274418.1:p.Arg1116Ter	stop_gained	NA	NA	NA	NA		NA	NA	NA	NA	P
OTOF	NM_001287489.1:c.3334G>A	NP_001274418.1:p.Val1112Met	missense_variant	1	1.78165	0.0927357	105.061		0.588949	2.49133	0.129678	146.867	VUS	Cold
OTOF	NM_001287489.1:c.3289-3C>T		splice_region_variant	NA	NA	NA	NA		1	1.24568	0.0158755	97.717	VUS	Cold
OTOF	NM_001287489.1:c.3289-8T>C		splice_region_variant	NA	NA	NA	NA		NA	NA	NA	NA	VUS	Cold
OTOF	NM_001287489.1:c.3277G>A	NP_001274418.1:p.Glu1093Lys	missense_variant	NA	NA	NA	NA		NA	NA	NA	NA	LP
OTOF	NM_001287489.1:c.3269C>A	NP_001274418.1:p.Ala1090Glu	missense_variant	NA	NA	NA	NA		NA	NA	NA	NA	LP
OTOF	NM_001287489.1:c.3247G>C	NP_001274418.1:p.Ala1083Pro	missense_variant	1	0.896858	0.0650187	12.371		NA	NA	NA	NA	B
OTOF	NM_001287489.1:c.3247G>A	NP_001274418.1:p.Ala1083Thr	missense_variant	NA	NA	NA	NA		0.587884	2.51075	0.130688	148.01	VUS	Cool
OTOF	NM_001287489.1:c.3239G>A	NP_001274418.1:p.Arg1080His	missense_variant	1	0.896551	0.0114281	70.3454		0.0519677	0.151104	0.00345101	1.09058	VUS	Tepid
OTOF	NM_001287489.1:c.3224A>G	NP_001274418.1:p.Tyr1075Cys	missense_variant	1	0.894598	0.0114032	70.1923		1	0.625708	0.0106104	12.021	VUS	Tepid
OTOF	NM_001287489.1:c.3217C>T	NP_001274418.1:p.Leu1073Phe	missense_variant	NA	NA	NA	NA		NA	NA	NA	NA	VUS	Cold
OTOF	NM_001287489.1:c.3214C>T	NP_001274418.1:p.Gln1072Ter	stop_gained	NA	NA	NA	NA		NA	NA	NA	NA	P
OTOF	NM_001287489.1:c.3211C>T	NP_001274418.1:p.Pro1071Ser	missense_variant	NA	NA	NA	NA		NA	NA	NA	NA	VUS	Cold
OTOF	NM_001287489.1:c.3203G>A	NP_001274418.1:p.Arg1068His	missense_variant	1	0.893396	0.0647676	12.3233		1	1.35556	0.0982707	18.6998	LB
OTOF	NM_001287489.1:c.3202C>T	NP_001274418.1:p.Arg1068Cys	missense_variant	NA	NA	NA	NA		NA	NA	NA	NA	VUS	Tepid
OTOF	NM_001287489.1:c.3188C>A	NP_001274418.1:p.Ala1063Glu	missense_variant	NA	NA	NA	NA		NA	NA	NA	NA	VUS	Cold
OTOF	NM_001287489.1:c.3146G>T	NP_001274418.1:p.Gly1049Val	missense_variant	NA	NA	NA	NA		NA	NA	NA	NA	VUS	Tepid
OTOF	NM_001287489.1:c.3142A>G	NP_001274418.1:p.Met1048Val	missense_variant	NA	NA	NA	NA		NA	NA	NA	NA	VUS	Cold
OTOF	NM_001287489.1:c.3138C>A	NP_001274418.1:p.Asp1046Glu	missense_variant	NA	NA	NA	NA		NA	NA	NA	NA	VUS	Cold
OTOF	NM_001287489.1:c.3129C>A	NP_001274418.1:p.Gly1043=	splice_region_variant	1	0.891456	0.0113632	69.9459		NA	NA	NA	NA	VUS	Cold
OTOF	NM_001287489.1:c.3127-5G>A		splice_region_variant	1	1.78431	0.0928742	105.218		0.0528758	0.246195	0.0264919	1.1283	VUS	IceCold
OTOF	NM_001287489.1:c.3114C>G	NP_001274418.1:p.Asp1038Glu	missense_variant	1	0.890973	0.011357	69.908		NA	NA	NA	NA	VUS	Hot
OTOF	NM_001287489.1:c.3026A>C	NP_001274418.1:p.Gln1009Pro	missense_variant	NA	NA	NA	NA		NA	NA	NA	NA	LP
OTOF	NM_001287489.1:c.3025C>G	NP_001274418.1:p.Gln1009Glu	missense_variant	NA	NA	NA	NA		NA	NA	NA	NA	VUS	Tepid
OTOF	NM_001287489.1:c.2977_2978del	NP_001274418.1:p.Gln994ValfsTer7	frameshift_variant	NA	NA	NA	NA		NA	NA	NA	NA	LP
OTOF	NM_001287489.1:c.2972_2975del	NP_001274418.1:p.Asn991ArgfsTer8	frameshift_variant	NA	NA	NA	NA		NA	NA	NA	NA	P
OTOF	NM_001287489.1:c.2957G>T	NP_001274418.1:p.Arg986Leu	missense_variant	NA	NA	NA	NA		NA	NA	NA	NA	VUS	Tepid
OTOF	NM_001287489.1:c.2954C>A	NP_001274418.1:p.Ala985Asp	missense_variant	NA	NA	NA	NA		NA	NA	NA	NA	LP
OTOF	NM_001287489.1:c.2926G>A	NP_001274418.1:p.Asp976Asn	missense_variant	NA	NA	NA	NA		NA	NA	NA	NA	VUS	IceCold
OTOF	NM_001287489.1:c.2887C>T	NP_001274418.1:p.Arg963Ter	stop_gained	NA	NA	NA	NA		NA	NA	NA	NA	P
OTOF	NM_001287489.1:c.2867-5_2881del		splice_acceptor_variant	NA	NA	NA	NA		0.179056	4.98393	0.493061	245.136	P
OTOF	NM_001287489.1:c.2857G>T	NP_001274418.1:p.Val953Phe	missense_variant	NA	NA	NA	NA		1	0.829639	0.069256	7.24379	VUS	Cold
OTOF	NM_001287489.1:c.2848G>A	NP_001274418.1:p.Val950Ile	missense_variant	NA	NA	NA	NA		NA	NA	NA	NA	VUS	Cold
OTOF	NM_001287489.1:c.2781C>A	NP_001274418.1:p.Cys927Ter	stop_gained	0.627183	2.691	0.21605	141.193		NA	NA	NA	NA	P
OTOF	NM_001287489.1:c.2765G>A	NP_001274418.1:p.Arg922His	missense_variant	NA	NA	NA	NA		NA	NA	NA	NA	VUS	Cold
OTOF	NM_001287489.1:c.2699G>A	NP_001274418.1:p.Gly900Asp	missense_variant	NA	NA	NA	NA		NA	NA	NA	NA	VUS	Tepid
OTOF	NM_001287489.1:c.2677-1G>A		splice_acceptor_variant	NA	NA	NA	NA		NA	NA	NA	NA	P
OTOF	NM_001287489.1:c.2632_2634del	NP_001274418.1:p.Glu878del	inframe_deletion	NA	NA	NA	NA		NA	NA	NA	NA	VUS	Tepid
OTOF	NM_001287489.1:c.2629G>A	NP_001274418.1:p.Glu877Lys	missense_variant	1	0.985778	0.379904	2.59014		0.0747548	2.77844	0.889705	10.2013	VUS	Cold
OTOF	NM_001287489.1:c.2623G>A	NP_001274418.1:p.Val875Met	missense_variant	0.605486	0.44765	0.00759272	8.60035		1	1.26021	0.0160606	98.8559	VUS	Cold
OTOF	NM_001287489.1:c.2620A>T	NP_001274418.1:p.Ile874Phe	missense_variant	1	1.7901	0.0931751	105.559		1	1.26121	0.0914326	17.3976	VUS	Cold
OTOF	NM_001287489.1:c.2610_2615dup	NP_001274418.1:p.Leu870_Leu871dup	inframe_insertion	NA	NA	NA	NA		NA	NA	NA	NA	P
OTOF	NM_001287489.1:c.2567A>T	NP_001274418.1:p.Asn856Ile	missense_variant	0.874461	1.09373	0.559726	2.1647		0.212964	1.49042	0.775761	2.87994	P
OTOF	NM_001287489.1:c.2524-9A>C		splice_region_variant	0.560498	0.299931	0.0050888	5.76288		NA	NA	NA	NA	VUS	Cold
OTOF	NM_001287489.1:c.2524-10C>G		splice_region_variant	NA	NA	NA	NA		NA	NA	NA	NA	VUS	Cold
OTOF	NM_001287489.1:c.2523+5G>A		splice_region_variant	0.406434	0.556808	0.143282	1.9309		0.753197	1.33566	0.307309	5.80383	VUS	Cold
OTOF	NM_001287489.1:c.2521G>A	NP_001274418.1:p.Glu841Lys	missense_variant	NA	NA	NA	NA		0.697539	0.616256	0.0557653	4.30063	P
OTOF	NM_001287489.1:c.2498A>T	NP_001274418.1:p.Gln833Leu	missense_variant	1	0.890958	0.0113568	69.9068		NA	NA	NA	NA	LB
OTOF	NM_001287489.1:c.2467dup	NP_001274418.1:p.Asp823GlyfsTer70	frameshift_variant	NA	NA	NA	NA		NA	NA	NA	NA	P
OTOF	NM_001287489.1:c.2465G>A	NP_001274418.1:p.Arg822Gln	missense_variant	0.344977	0.668695	0.288618	1.50711		0.0549341	2.66841	0.926611	8.66706	LB
OTOF	NM_001287489.1:c.2464C>T	NP_001274418.1:p.Arg822Trp	missense_variant	1	0.891882	0.0646578	12.3024		1	0.666879	0.0602891	4.65391	B
OTOF	NM_001287489.1:c.2459C>T	NP_001274418.1:p.Thr820Met	missense_variant	NA	NA	NA	NA		NA	NA	NA	NA	VUS	Cold
OTOF	NM_001287489.1:c.2452C>T	NP_001274418.1:p.Arg818Trp	missense_variant	0.627417	2.67591	0.214838	140.402		0.00466961	0.210178	0.0398284	0.714177	LB
OTOF	NM_001287489.1:c.2437C>T	NP_001274418.1:p.Arg813Trp	missense_variant	1	0.892017	0.0113703	69.9899		NA	NA	NA	NA	VUS	Cold
OTOF	NM_001287489.1:c.2435T>C	NP_001274418.1:p.Leu812Pro	missense_variant	NA	NA	NA	NA		NA	NA	NA	NA	VUS	Cold
OTOF	NM_001287489.1:c.2426C>T	NP_001274418.1:p.Ala809Val	missense_variant	1	1.78335	0.0928238	105.161		0.697126	0.613542	0.0555195	4.28169	VUS	Cold
OTOF	NM_001287489.1:c.2425G>T	NP_001274418.1:p.Ala809Ser	missense_variant	1	0.891698	0.0646445	12.2999		NA	NA	NA	NA	VUS	Cold
OTOF	NM_001287489.1:c.2407-2del		splice_acceptor_variant	NA	NA	NA	NA		NA	NA	NA	NA	P
OTOF	NM_001287489.1:c.2407-4G>A		splice_region_variant	1	1.33869	0.153322	16.0232		1	0.998369	0.146212	5.90334	VUS	Cold
OTOF	NM_001287489.1:c.2406+9G>A		splice_region_variant	NA	NA	NA	NA		NA	NA	NA	NA	VUS	Cold
OTOF	NM_001287489.1:c.2406+8C>T		splice_region_variant	1	1.78393	0.092854	105.195		1	1.10543	0.0801413	15.2479	VUS	Cold
OTOF	NM_001287489.1:c.2383del	NP_001274418.1:p.Leu795SerfsTer5	frameshift_variant	NA	NA	NA	NA		NA	NA	NA	NA	P
OTOF	NM_001287489.1:c.2377G>T	NP_001274418.1:p.Glu793Ter	stop_gained	NA	NA	NA	NA		NA	NA	NA	NA	P
OTOF	NM_001287489.1:c.2374C>T	NP_001274418.1:p.Arg792Trp	missense_variant	NA	NA	NA	NA		1	0.636799	0.0107983	12.234	LB
OTOF	NM_001287489.1:c.2354C>T	NP_001274418.1:p.Ser785Leu	missense_variant	NA	NA	NA	NA		0.636934	0.430087	0.00819658	5.35702	VUS	Cold
OTOF	NM_001287489.1:c.2345A>G	NP_001274418.1:p.Gln782Arg	missense_variant	1	0.891698	0.0646445	12.2999		NA	NA	NA	NA	VUS	Cold
OTOF	NM_001287489.1:c.2317C>T	NP_001274418.1:p.Arg773Cys	missense_variant	0.556067	1.56107	0.396752	7.27227		NA	NA	NA	NA	B
OTOF	NM_001287489.1:c.2316-4C>A		splice_region_variant	NA	NA	NA	NA		NA	NA	NA	NA	VUS	Cold
OTOF	NM_001287489.1:c.2305T>C	NP_001274418.1:p.Cys769Arg	missense_variant	NA	NA	NA	NA		NA	NA	NA	NA	VUS	Cold
OTOF	NM_001287489.1:c.2299C>G	NP_001274418.1:p.Leu767Val	missense_variant	NA	NA	NA	NA		NA	NA	NA	NA	VUS	Tepid
OTOF	NM_001287489.1:c.2296G>T	NP_001274418.1:p.Glu766Ter	stop_gained	NA	NA	NA	NA		NA	NA	NA	NA	P
OTOF	NM_001287489.1:c.2287G>A	NP_001274418.1:p.Val763Ile	missense_variant	1	0.89049	0.0113509	69.8701		0.641513	0.450317	0.00858191	5.60898	VUS	Cold
OTOF	NM_001287489.1:c.2282G>A	NP_001274418.1:p.Arg761Gln	missense_variant	1	0.89049	0.0113509	69.8701		NA	NA	NA	NA	VUS	Cold
OTOF	NM_001287489.1:c.2276G>A	NP_001274418.1:p.Arg759His	missense_variant	0.627492	2.67124	0.214463	140.157		1	0.933979	0.136777	5.52226	VUS	Cold
OTOF	NM_001287489.1:c.2275C>T	NP_001274418.1:p.Arg759Cys	missense_variant	0.604606	0.445253	0.00755211	8.55429		1	0.622604	0.0105578	11.9613	VUS	Tepid
OTOF	NM_001287489.1:c.2273G>A	NP_001274418.1:p.Arg758His	missense_variant	NA	NA	NA	NA		NA	NA	NA	NA	VUS	Cold
OTOF	NM_001287489.1:c.2248A>G	NP_001274418.1:p.Lys750Glu	missense_variant	0.265637	0.356207	0.0339113	2.17615		0.480037	0.450272	0.0444393	2.51854	VUS	Cold
OTOF	NM_001287489.1:c.2247C>G	NP_001274418.1:p.Ile749Met	missense_variant	NA	NA	NA	NA		NA	NA	NA	NA	VUS	Cold
OTOF	NM_001287489.1:c.2230G>A	NP_001274418.1:p.Asp744Asn	missense_variant	NA	NA	NA	NA		NA	NA	NA	NA	VUS	Cold
OTOF	NM_001287489.1:c.2227A>G	NP_001274418.1:p.Asn743Asp	missense_variant	0.467162	1.63252	0.553236	5.37762		0.231297	0.619176	0.273704	1.31351	LB
OTOF	NM_001287489.1:c.2225T>C	NP_001274418.1:p.Leu742Pro	missense_variant	NA	NA	NA	NA		NA	NA	NA	NA	VUS	Warm
OTOF	NM_001287489.1:c.2215-1G>C		splice_acceptor_variant	NA	NA	NA	NA		NA	NA	NA	NA	LP
OTOF	NM_001287489.1:c.2214+6G>A		splice_region_variant	NA	NA	NA	NA		NA	NA	NA	NA	VUS	Cold
OTOF	NM_001287489.1:c.2214+2T>G		splice_donor_variant	NA	NA	NA	NA		NA	NA	NA	NA	P
OTOF	NM_001287489.1:c.2206G>T	NP_001274418.1:p.Asp736Tyr	missense_variant	NA	NA	NA	NA		NA	NA	NA	NA	VUS	Tepid
OTOF	NM_001287489.1:c.2180A>G	NP_001274418.1:p.Asn727Ser	missense_variant	0.000666351	0.553089	0.386032	0.786278		0.391792	0.847786	0.59135	1.20612	B
OTOF	NM_001287489.1:c.2178C>A	NP_001274418.1:p.Tyr726Ter	stop_gained	NA	NA	NA	NA		NA	NA	NA	NA	P
OTOF	NM_001287489.1:c.2171G>A	NP_001274418.1:p.Arg724His	missense_variant	NA	NA	NA	NA		NA	NA	NA	NA	VUS	Tepid
OTOF	NM_001287489.1:c.2167C>T	NP_001274418.1:p.Arg723Cys	missense_variant	NA	NA	NA	NA		NA	NA	NA	NA	VUS	Cold
OTOF	NM_001287489.1:c.2123G>A	NP_001274418.1:p.Arg708Gln	missense_variant	1	0.890958	0.0113568	69.9068		NA	NA	NA	NA	LB
OTOF	NM_001287489.1:c.2111C>G	NP_001274418.1:p.Pro704Arg	missense_variant	1	0.891456	0.0113632	69.9459		NA	NA	NA	NA	VUS	Tepid
OTOF	NM_001287489.1:c.2106T>A	NP_001274418.1:p.His702Gln	missense_variant	1	1.06897	0.423107	2.76325		0.025646	3.23836	1.06169	11.7338	VUS	Cold
OTOF	NM_001287489.1:c.2104C>T	NP_001274418.1:p.His702Tyr	missense_variant	NA	NA	NA	NA		NA	NA	NA	NA	VUS	Cold
OTOF	NM_001287489.1:c.2094-5C>T		splice_region_variant	NA	NA	NA	NA		1	1.23952	0.0157971	97.2345	VUS	Cold
OTOF	NM_001287489.1:c.2089G>A	NP_001274418.1:p.Asp697Asn	missense_variant	NA	NA	NA	NA		NA	NA	NA	NA	VUS	Cold
OTOF	NM_001287489.1:c.2071A>G	NP_001274418.1:p.Met691Val	missense_variant	NA	NA	NA	NA		NA	NA	NA	NA	VUS	Cold
OTOF	NM_001287489.1:c.2026G>A	NP_001274418.1:p.Ala676Thr	missense_variant	NA	NA	NA	NA		NA	NA	NA	NA	VUS	Cold
OTOF	NM_001287489.1:c.2023G>A	NP_001274418.1:p.Glu675Lys	missense_variant	NA	NA	NA	NA		NA	NA	NA	NA	VUS	Cold
OTOF	NM_001287489.1:c.1994T>G	NP_001274418.1:p.Val665Gly	missense_variant	1	0.894189	0.011398	70.1602		1	1.24961	0.0159256	98.0251	VUS	Cold
OTOF	NM_001287489.1:c.1981G>A	NP_001274418.1:p.Asp661Asn	missense_variant	0.153699	2.14943	0.704667	7.79042		NA	NA	NA	NA	VUS	Warm
OTOF	NM_001287489.1:c.1976C>T	NP_001274418.1:p.Pro659Leu	missense_variant	NA	NA	NA	NA		NA	NA	NA	NA	LB
OTOF	NM_001287489.1:c.1967G>A	NP_001274418.1:p.Arg656Gln	missense_variant	NA	NA	NA	NA		NA	NA	NA	NA	LB
OTOF	NM_001287489.1:c.1966C>G	NP_001274418.1:p.Arg656Gly	missense_variant	NA	NA	NA	NA		NA	NA	NA	NA	VUS	Cold
OTOF	NM_001287489.1:c.1961G>A	NP_001274418.1:p.Arg654Gln	missense_variant	0.473082	0.896711	0.670016	1.20007		0.893067	1.02587	0.780363	1.34501	B
OTOF	NM_001287489.1:c.1955G>A	NP_001274418.1:p.Arg652Gln	missense_variant	NA	NA	NA	NA		0.403827	0.340179	0.00691133	3.438	VUS	Cold
OTOF	NM_001287489.1:c.1951C>T	NP_001274418.1:p.Gln651Ter	stop_gained	NA	NA	NA	NA		NA	NA	NA	NA	P
OTOF	NM_001287489.1:c.1927G>A	NP_001274418.1:p.Glu643Lys	missense_variant	NA	NA	NA	NA		NA	NA	NA	NA	LB
OTOF	NM_001287489.1:c.1912G>T	NP_001274418.1:p.Gly638Cys	missense_variant	NA	NA	NA	NA		NA	NA	NA	NA	VUS	Tepid
OTOF	NM_001287489.1:c.1910T>C	NP_001274418.1:p.Ile637Thr	missense_variant	NA	NA	NA	NA		NA	NA	NA	NA	VUS	Warm
OTOF	NM_001287489.1:c.1870C>T	NP_001274418.1:p.Arg624Trp	missense_variant	NA	NA	NA	NA		NA	NA	NA	NA	VUS	Cool
OTOF	NM_001287489.1:c.1867G>A	NP_001274418.1:p.Asp623Asn	missense_variant	NA	NA	NA	NA		0.641534	0.450407	0.00858363	5.61011	VUS	Cold
OTOF	NM_001287489.1:c.1829del	NP_001274418.1:p.Phe610SerfsTer12	frameshift_variant	NA	NA	NA	NA		NA	NA	NA	NA	P
OTOF	NM_001287489.1:c.1820T>G	NP_001274418.1:p.Met607Arg	missense_variant	NA	NA	NA	NA		NA	NA	NA	NA	VUS	Cold
OTOF	NM_001287489.1:c.1790C>T	NP_001274418.1:p.Thr597Met	missense_variant	NA	NA	NA	NA		0.318193	4.0689	0.326664	213.384	VUS	Cold
OTOF	NM_001287489.1:c.1757C>G	NP_001274418.1:p.Thr586Ser	missense_variant	NA	NA	NA	NA		NA	NA	NA	NA	VUS	Cold
OTOF	NM_001287489.1:c.1732G>A	NP_001274418.1:p.Val578Ile	missense_variant	1	0.891441	0.011363	69.9447		NA	NA	NA	NA	VUS	Cold
OTOF	NM_001287489.1:c.1723G>A	NP_001274418.1:p.Val575Met	missense_variant	1	1.78238	0.0927735	105.104		0.578574	2.70286	0.14069	159.323	B
OTOF	NM_001287489.1:c.1697G>A	NP_001274418.1:p.Arg566Gln	missense_variant	0.604694	0.445494	0.0075562	8.55893		0.633894	0.415171	0.00791245	5.1712	VUS	Cold
OTOF	NM_001287489.1:c.1651G>A	NP_001274418.1:p.Glu551Lys	missense_variant	NA	NA	NA	NA		1	1.24517	0.015869	97.6771	VUS	Cool
OTOF	NM_001287489.1:c.1631G>A	NP_001274418.1:p.Arg544His	missense_variant	0.295024	2.68541	0.480131	27.2208		1	1.07664	0.298838	3.74186	VUS	Hot
OTOF	NM_001287489.1:c.1630C>T	NP_001274418.1:p.Arg544Cys	missense_variant	NA	NA	NA	NA		1	0.815759	0.12669	4.19363	P
OTOF	NM_001287489.1:c.1621G>A	NP_001274418.1:p.Gly541Ser	missense_variant	NA	NA	NA	NA		NA	NA	NA	NA	P
OTOF	NM_001287489.1:c.1616T>A	NP_001274418.1:p.Met539Lys	missense_variant	NA	NA	NA	NA		NA	NA	NA	NA	VUS	Tepid
OTOF	NM_001287489.1:c.1556A>G	NP_001274418.1:p.Lys519Arg	missense_variant	NA	NA	NA	NA		NA	NA	NA	NA	VUS	Cold
OTOF	NM_001287489.1:c.1553G>T	NP_001274418.1:p.Arg518Leu	missense_variant	1	0.970988	0.392109	2.42955		0.284694	1.62185	0.642007	4.192	LB
OTOF	NM_001287489.1:c.1552C>T	NP_001274418.1:p.Arg518Cys	missense_variant	NA	NA	NA	NA		0.083489	0.17797	0.00395273	1.38554	VUS	Cold
OTOF	NM_001287489.1:c.1550T>C	NP_001274418.1:p.Leu517Pro	missense_variant	NA	NA	NA	NA		NA	NA	NA	NA	LP
OTOF	NM_001287489.1:c.1545del	NP_001274418.1:p.Ile515MetfsTer23	frameshift_variant	NA	NA	NA	NA		NA	NA	NA	NA	P
OTOF	NM_001287489.1:c.1505C>T	NP_001274418.1:p.Ser502Leu	missense_variant	0.757973	1.33571	0.316686	6.43688		NA	NA	NA	NA	VUS	Cold
OTOF	NM_001287489.1:c.1498C>T	NP_001274418.1:p.Arg500Ter	stop_gained	0.627492	2.67124	0.214463	140.157		NA	NA	NA	NA	P
OTOF	NM_001287489.1:c.1490T>C	NP_001274418.1:p.Val497Ala	missense_variant	NA	NA	NA	NA		NA	NA	NA	NA	VUS	Cold
OTOF	NM_001287489.1:c.1469C>G	NP_001274418.1:p.Pro490Arg	missense_variant	NA	NA	NA	NA		NA	NA	NA	NA	LP
OTOF	NM_001287489.1:c.1469C>T	NP_001274418.1:p.Pro490Leu	missense_variant	1	0.89049	0.0113509	69.8701		NA	NA	NA	NA	VUS	Hot
OTOF	NM_001287489.1:c.1464C>A	NP_001274418.1:p.Phe488Leu	missense_variant	0.604606	0.445253	0.00755211	8.55429		0.083515	0.178008	0.00395359	1.38584	VUS	Cool
OTOF	NM_001287489.1:c.1423G>A	NP_001274418.1:p.Glu475Lys	missense_variant	NA	NA	NA	NA		NA	NA	NA	NA	VUS	Cold
OTOF	NM_001287489.1:c.1408C>T	NP_001274418.1:p.Gln470Ter	stop_gained	NA	NA	NA	NA		NA	NA	NA	NA	P
OTOF	NM_001287489.1:c.1366_1367insC	NP_001274418.1:p.Val456AlafsTer20	frameshift_variant	0.627486	2.6716	0.214492	140.176		NA	NA	NA	NA	P
OTOF	NM_001287489.1:c.1366G>T	NP_001274418.1:p.Val456Leu	missense_variant	NA	NA	NA	NA		NA	NA	NA	NA	LP
OTOF	NM_001287489.1:c.1364A>T	NP_001274418.1:p.Tyr455Phe	missense_variant	0.627486	2.6716	0.214492	140.176		NA	NA	NA	NA	LB
OTOF	NM_001287489.1:c.1294A>G	NP_001274418.1:p.Met432Val	missense_variant	NA	NA	NA	NA		NA	NA	NA	NA	VUS	Cold
OTOF	NM_001287489.1:c.1291C>T	NP_001274418.1:p.Arg431Cys	missense_variant	0.194832	0.222686	0.00452566	2.25043		NA	NA	NA	NA	VUS	Cold
OTOF	NM_001287489.1:c.1273C>T	NP_001274418.1:p.Arg425Ter	stop_gained	0.0235446	8.01717	1.11071	350.906		0.0366214	4.05625	1.01206	23.2967	LP
OTOF	NM_001287489.1:c.1272C>G	NP_001274418.1:p.Tyr424Ter	stop_gained	NA	NA	NA	NA		NA	NA	NA	NA	P
OTOF	NM_001287489.1:c.1237G>A	NP_001274418.1:p.Glu413Lys	missense_variant	1	0.891683	0.0113661	69.9637		NA	NA	NA	NA	VUS	Tepid
OTOF	NM_001287489.1:c.1236del	NP_001274418.1:p.Glu413AsnfsTer9	frameshift_variant	NA	NA	NA	NA		NA	NA	NA	NA	P
OTOF	NM_001287489.1:c.1228G>A	NP_001274418.1:p.Val410Met	missense_variant	0.604998	0.44632	0.00757019	8.57479		NA	NA	NA	NA	VUS	Cold
OTOF	NM_001287489.1:c.1206-1G>A		splice_acceptor_variant	NA	NA	NA	NA		NA	NA	NA	NA	P
OTOF	NM_001287489.1:c.1205+6G>A		splice_region_variant	NA	NA	NA	NA		NA	NA	NA	NA	VUS	Cold
OTOF	NM_001287489.1:c.1205+3G>A		splice_region_variant	1	0.890687	0.0113534	69.8855		NA	NA	NA	NA	VUS	Cold
OTOF	NM_001287489.1:c.1194T>A	NP_001274418.1:p.Asp398Glu	missense_variant	0.136199	1.29117	0.917841	1.82683		0.000258581	1.83638	1.31363	2.57899	B
OTOF	NM_001287489.1:c.1189G>A	NP_001274418.1:p.Glu397Lys	missense_variant	NA	NA	NA	NA		1	0.675645	0.0114567	12.9802	VUS	Cold
OTOF	NM_001287489.1:c.1186G>A	NP_001274418.1:p.Asp396Asn	missense_variant	0.434841	1.60306	0.48232	6.09075		0.00281207	12.1626	1.68504	531.846	VUS	Cold
OTOF	NM_001287489.1:c.1181A>C	NP_001274418.1:p.Glu394Ala	missense_variant	NA	NA	NA	NA		NA	NA	NA	NA	VUS	Cold
OTOF	NM_001287489.1:c.1154_1156del	NP_001274418.1:p.Asn385del	inframe_deletion	NA	NA	NA	NA		NA	NA	NA	NA	VUS	Tepid
OTOF	NM_001287489.1:c.1129G>A	NP_001274418.1:p.Val377Ile	missense_variant	0.604606	0.445253	0.00755211	8.55429		NA	NA	NA	NA	VUS	Cold
OTOF	NM_001287489.1:c.1091_1101del	NP_001274418.1:p.Asp364GlyfsTer9	frameshift_variant	NA	NA	NA	NA		NA	NA	NA	NA	P
OTOF	NM_001287489.1:c.1089T>A	NP_001274418.1:p.Asp363Glu	missense_variant	NA	NA	NA	NA		NA	NA	NA	NA	VUS	Cold
OTOF	NM_001287489.1:c.1088A>G	NP_001274418.1:p.Asp363Gly	missense_variant	0.60465	0.445374	0.00755415	8.55661		1	1.24619	0.015882	97.7569	VUS	Cold
OTOF	NM_001287489.1:c.1087G>A	NP_001274418.1:p.Asp363Asn	missense_variant	0.60465	0.445374	0.00755415	8.55661		1	1.35192	0.017229	106.045	VUS	Cold
OTOF	NM_001287489.1:c.1066T>G	NP_001274418.1:p.Trp356Gly	missense_variant	NA	NA	NA	NA		NA	NA	NA	NA	VUS	Hot
OTOF	NM_001287489.1:c.1036_1039del	NP_001274418.1:p.Pro348SerfsTer21	frameshift_variant	NA	NA	NA	NA		NA	NA	NA	NA	P
OTOF	NM_001287489.1:c.1030G>A	NP_001274418.1:p.Val344Met	missense_variant	NA	NA	NA	NA		NA	NA	NA	NA	VUS	Cold
OTOF	NM_001287489.1:c.961G>T	NP_001274418.1:p.Val321Leu	missense_variant	NA	NA	NA	NA		NA	NA	NA	NA	VUS	Cool
OTOF	NM_001287489.1:c.961-2A>T		splice_acceptor_variant	NA	NA	NA	NA		NA	NA	NA	NA	LP
OTOF	NM_001287489.1:c.959C>T	NP_001274418.1:p.Ser320Leu	missense_variant	NA	NA	NA	NA		NA	NA	NA	NA	VUS	Tepid
OTOF	NM_001287489.1:c.935T>A	NP_001274418.1:p.Met312Lys	missense_variant	NA	NA	NA	NA		NA	NA	NA	NA	VUS	Hot
OTOF	NM_001287489.1:c.919G>T	NP_001274418.1:p.Val307Phe	missense_variant	1	0.890731	0.0645744	12.2865		0.260191	0.211257	0.0109706	12.4696	VUS	Cool
OTOF	NM_001287489.1:c.912C>A	NP_001274418.1:p.Asp304Glu	missense_variant	1	0.890852	0.0113555	69.8985		NA	NA	NA	NA	VUS	Cold
OTOF	NM_001287489.1:c.897+9C>T		splice_region_variant	NA	NA	NA	NA		NA	NA	NA	NA	VUS	Cold
OTOF	NM_001287489.1:c.844G>A	NP_001274418.1:p.Asp282Asn	missense_variant	0.604606	0.445253	0.00755211	8.55429		NA	NA	NA	NA	VUS	Cold
OTOF	NM_001287489.1:c.790C>T	NP_001274418.1:p.Arg264Trp	missense_variant	NA	NA	NA	NA		NA	NA	NA	NA	VUS	Tepid
OTOF	NM_001287489.1:c.784G>A	NP_001274418.1:p.Glu262Lys	missense_variant	1	0.89049	0.0113509	69.8701		NA	NA	NA	NA	VUS	Cold
OTOF	NM_001287489.1:c.776C>T	NP_001274418.1:p.Thr259Met	missense_variant	NA	NA	NA	NA		1	1.24653	0.0903686	17.1949	LB
OTOF	NM_001287489.1:c.766-3C>T		splice_region_variant	0.850496	0.89061	0.393425	2.01634		0.00890054	3.78633	1.28835	13.4379	B
OTOF	NM_001287489.1:c.765+10C>T		splice_region_variant	NA	NA	NA	NA		NA	NA	NA	NA	VUS	Cold
OTOF	NM_001287489.1:c.757G>C	NP_001274418.1:p.Asp253His	missense_variant	NA	NA	NA	NA		NA	NA	NA	NA	VUS	Tepid
OTOF	NM_001287489.1:c.749G>A	NP_001274418.1:p.Arg250Gln	missense_variant	NA	NA	NA	NA		1	1.24653	0.0158863	97.7836	VUS	Cold
OTOF	NM_001287489.1:c.748C>T	NP_001274418.1:p.Arg250Trp	missense_variant	NA	NA	NA	NA		1	1.35224	0.017233	106.069	VUS	IceCold
OTOF	NM_001287489.1:c.724A>G	NP_001274418.1:p.Ile242Val	missense_variant	NA	NA	NA	NA		NA	NA	NA	NA	VUS	Cold
OTOF	NM_001287489.1:c.711-9C>T		splice_region_variant	NA	NA	NA	NA		NA	NA	NA	NA	VUS	Cold
OTOF	NM_001287489.1:c.710+10C>T		splice_region_variant	0.186235	3.11683	0.593343	30.7591		NA	NA	NA	NA	B
OTOF	NM_001287489.1:c.709C>T	NP_001274418.1:p.Arg237Ter	stop_gained	NA	NA	NA	NA		NA	NA	NA	NA	LP
OTOF	NM_001287489.1:c.694A>C	NP_001274418.1:p.Asn232His	missense_variant	1	0.89061	0.0113524	69.8795		0.633975	0.41559	0.00792042	5.17641	VUS	Cold
OTOF	NM_001287489.1:c.649G>C	NP_001274418.1:p.Asp217His	missense_variant	1	0.89049	0.0113509	69.8701		NA	NA	NA	NA	VUS	Tepid
OTOF	NM_001287489.1:c.622C>G	NP_001274418.1:p.Leu208Val	missense_variant	0.713611	0.66797	0.0977984	3.94948		0.656637	2.02743	0.232213	24.2877	VUS	Cold
OTOF	NM_001287489.1:c.568del	NP_001274418.1:p.Glu190SerfsTer23	frameshift_variant	NA	NA	NA	NA		NA	NA	NA	NA	P
OTOF	NM_001287489.1:c.563A>G	NP_001274418.1:p.Lys188Arg	missense_variant	1	1.78827	0.0930799	105.451		NA	NA	NA	NA	LB
OTOF	NM_001287489.1:c.560A>G	NP_001274418.1:p.His187Arg	missense_variant	1	0.894906	0.0114071	70.2165		NA	NA	NA	NA	VUS	Cold
OTOF	NM_001287489.1:c.494A>T	NP_001274418.1:p.Glu165Val	missense_variant	0.159889	0.297631	0.0293742	1.66487		0.473809	0.501995	0.0477968	3.06664	VUS	Cool
OTOF	NM_001287489.1:c.475_486del	NP_001274418.1:p.Ser159_Pro162del	inframe_deletion	1	0.893592	0.0113904	70.1134		NA	NA	NA	NA	VUS	Tepid
OTOF	NM_001287489.1:c.475_486dup	NP_001274418.1:p.Ser159_Pro162dup	inframe_insertion	NA	NA	NA	NA		NA	NA	NA	NA	VUS	Tepid
OTOF	NM_001287489.1:c.482G>A	NP_001274418.1:p.Arg161Gln	missense_variant	NA	NA	NA	NA		1	1.2551	0.0159955	98.4557	VUS	Cold
OTOF	NM_001287489.1:c.467C>A	NP_001274418.1:p.Ser156Tyr	missense_variant	NA	NA	NA	NA		0.634472	0.418129	0.00796879	5.20805	VUS	Cold
OTOF	NM_001287489.1:c.446C>T	NP_001274418.1:p.Thr149Met	missense_variant	1	0.892297	0.0113739	70.0119		NA	NA	NA	NA	LB
OTOF	NM_001287489.1:c.409G>A	NP_001274418.1:p.Glu137Lys	missense_variant	0.0549187	2.90679	0.89777	12.2459		0.301875	1.60877	0.664858	3.96705	VUS	Cold
OTOF	NM_001287489.1:c.382T>A	NP_001274418.1:p.Trp128Arg	missense_variant	NA	NA	NA	NA		NA	NA	NA	NA	VUS	Cold
OTOF	NM_001287489.1:c.377G>A	NP_001274418.1:p.Gly126Asp	missense_variant	0.723018	0.918808	0.560372	1.50789		0.042658	0.662994	0.43206	1.00084	B
OTOF	NM_001287489.1:c.367G>A	NP_001274418.1:p.Gly123Ser	missense_variant	NA	NA	NA	NA		0.577708	2.72325	0.141751	160.524	B
OTOF	NM_001287489.1:c.362C>T	NP_001274418.1:p.Thr121Ile	missense_variant	NA	NA	NA	NA		NA	NA	NA	NA	VUS	Cold
OTOF	NM_001287489.1:c.327+5G>T		splice_region_variant	1	0.89049	0.0113509	69.8701		NA	NA	NA	NA	VUS	Cold
OTOF	NM_001287489.1:c.322A>G	NP_001274418.1:p.Ile108Val	missense_variant	0.348651	0.29684	0.00565895	3.6978		0.234615	0.247668	0.00524025	2.21378	VUS	Cold
OTOF	NM_001287489.1:c.314A>G	NP_001274418.1:p.Asn105Ser	missense_variant	0.690602	1.78117	0.255216	19.6858		NA	NA	NA	NA	VUS	Cold
OTOF	NM_001287489.1:c.302T>C	NP_001274418.1:p.Ile101Thr	missense_variant	0.39042	1.43865	0.687151	3.12857		0.0408442	2.02256	0.980507	4.30172	LB
OTOF	NM_001287489.1:c.280G>C	NP_001274418.1:p.Val94Leu	missense_variant	NA	NA	NA	NA		NA	NA	NA	NA	VUS	Cold
OTOF	NM_001287489.1:c.249G>A	NP_001274418.1:p.Met83Ile	missense_variant	0.78277	0.763271	0.211859	2.65321		NA	NA	NA	NA	VUS	Cool
OTOF	NM_001287489.1:c.248T>C	NP_001274418.1:p.Met83Thr	missense_variant	NA	NA	NA	NA		0.697426	0.61552	0.0556986	4.29549	VUS	Tepid
OTOF	NM_001287489.1:c.235G>A	NP_001274418.1:p.Gly79Arg	missense_variant	NA	NA	NA	NA		0.0797796	0.172107	0.00382268	1.3399	VUS	Cold
OTOF	NM_001287489.1:c.220_221insACTTCA	NP_001274418.1:p.Phe73_Ser74insAsnPhe	inframe_insertion	NA	NA	NA	NA		NA	NA	NA	NA	VUS	Tepid
OTOF	NM_001287489.1:c.183_191del	NP_001274418.1:p.Met61_Glu63del	inframe_deletion	NA	NA	NA	NA		0.000644874	0.0751169	0.0018071	0.47587	VUS	Cool
OTOF	NM_001287489.1:c.181A>G	NP_001274418.1:p.Met61Val	missense_variant	0.247935	0.445253	0.0980864	1.66246		0.178988	4.98667	0.493332	245.271	VUS	Cold
OTOF	NM_001287489.1:c.158_180del	NP_001274418.1:p.Ala53AspfsTer38	frameshift_variant	NA	NA	NA	NA		NA	NA	NA	NA	LP
OTOF	NM_001287489.1:c.157G>A	NP_001274418.1:p.Ala53Thr	missense_variant	0.0158059	1.35783	1.05369	1.75586		0.000636307	0.71678	0.58731	0.872146	B
OTOF	NM_001287489.1:c.142T>C	NP_001274418.1:p.Phe48Leu	missense_variant	1	0.890595	0.0113522	69.8784		NA	NA	NA	NA	VUS	Tepid
OTOF	NM_001287489.1:c.133G>T	NP_001274418.1:p.Asp45Tyr	missense_variant	NA	NA	NA	NA		NA	NA	NA	NA	VUS	Cold
OTOF	NM_001287489.1:c.97C>T	NP_001274418.1:p.Arg33Trp	missense_variant	NA	NA	NA	NA		NA	NA	NA	NA	VUS	Cold
OTOF	NM_001287489.1:c.78A>T	NP_001274418.1:p.Arg26=	splice_region_variant	NA	NA	NA	NA		NA	NA	NA	NA	VUS	Cool
OTOF	NM_001287489.1:c.76C>T	NP_001274418.1:p.Arg26Ter	stop_gained	NA	NA	NA	NA		NA	NA	NA	NA	LP
OTOF	NM_001287489.1:c.56G>A	NP_001274418.1:p.Arg19Gln	missense_variant	NA	NA	NA	NA		NA	NA	NA	NA	VUS	Cold
OTOF	NM_001287489.1:c.55C>T	NP_001274418.1:p.Arg19Trp	missense_variant	NA	NA	NA	NA		1	1.36087	0.0173429	106.745	VUS	Cold
OTOF	NM_001287489.1:c.16del	NP_001274418.1:p.His6ThrfsTer18	frameshift_variant	NA	NA	NA	NA		NA	NA	NA	NA	LP
PNPT1	NM_033109.4:c.2298_2300del	NP_149100.2:p.Arg766del	inframe_deletion	NA	NA	NA	NA		NA	NA	NA	NA	VUS	Tepid
PNPT1	NM_033109.4:c.2298A>C	NP_149100.2:p.Arg766Ser	missense_variant	NA	NA	NA	NA		NA	NA	NA	NA	VUS	Cold
PNPT1	NM_033109.4:c.2275G>A	NP_149100.2:p.Val759Met	missense_variant	NA	NA	NA	NA		1	1.506	0.0191918	118.121	VUS	Cold
PNPT1	NM_033109.4:c.2224G>T	NP_149100.2:p.Asp742Tyr	missense_variant	NA	NA	NA	NA		NA	NA	NA	NA	VUS	Cool
PNPT1	NM_033109.4:c.2221G>A	NP_149100.2:p.Ala741Thr	missense_variant	NA	NA	NA	NA		NA	NA	NA	NA	VUS	Cold
PNPT1	NM_033109.4:c.2149-5dup		splice_region_variant	3.04e-05	0.172569	0.0520128	0.452862		0.761728	1.27485	0.307675	5.01489	B
PNPT1	NM_033109.4:c.2149-5del		splice_region_variant	1	0.96629	0.0700523	13.3291		0.566345	3.05958	0.159258	180.328	VUS	Cold
PNPT1	NM_033109.4:c.2149-5T>C		splice_region_variant	NA	NA	NA	NA		NA	NA	NA	NA	VUS	Cold
PNPT1	NM_033109.4:c.2148+8G>C		splice_region_variant	1	1.22677	0.263965	6.18406		0.27531	2.62147	0.509913	16.8853	VUS	Cold
PNPT1	NM_033109.4:c.2129C>G	NP_149100.2:p.Thr710Arg	missense_variant	1	1.96103	0.10207	115.633		NA	NA	NA	NA	VUS	Cold
PNPT1	NM_033109.4:c.2114T>G	NP_149100.2:p.Val705Gly	missense_variant	NA	NA	NA	NA		NA	NA	NA	NA	VUS	Tepid
PNPT1	NM_033109.4:c.2098C>G	NP_149100.2:p.Pro700Ala	missense_variant	NA	NA	NA	NA		0.628407	1.71732	0.124456	23.7038	VUS	Cold
PNPT1	NM_033109.4:c.2070-5T>C		splice_region_variant	1	0.896397	0.131245	5.30046		NA	NA	NA	NA	B
PNPT1	NM_033109.4:c.2054C>A	NP_149100.2:p.Thr685Lys	missense_variant	NA	NA	NA	NA		NA	NA	NA	NA	VUS	Cold
PNPT1	NM_033109.4:c.2003G>T	NP_149100.2:p.Cys668Phe	missense_variant	NA	NA	NA	NA		NA	NA	NA	NA	VUS	Cold
PNPT1	NM_033109.4:c.1994C>G	NP_149100.2:p.Thr665Ser	missense_variant	0.28128	0.386909	0.0368277	2.36395		0.567691	3.01037	0.156696	177.431	VUS	Cold
PNPT1	NM_033109.4:c.1961C>G	NP_149100.2:p.Pro654Arg	missense_variant	NA	NA	NA	NA		NA	NA	NA	NA	VUS	Cold
PNPT1	NM_033109.4:c.1843T>C	NP_149100.2:p.Ser615Pro	missense_variant	1	0.964459	0.012293	75.6723		NA	NA	NA	NA	VUS	Cold
PNPT1	NM_033109.4:c.1819G>A	NP_149100.2:p.Val607Ile	missense_variant	1	1.45782	0.166964	17.4504		NA	NA	NA	NA	VUS	Cold
PNPT1	NM_033109.4:c.1780T>G	NP_149100.2:p.Ser594Ala	missense_variant	0.632157	0.834156	0.418731	1.64521		0.343124	0.738478	0.398336	1.31886	LB
PNPT1	NM_033109.4:c.1762A>T	NP_149100.2:p.Ile588Phe	missense_variant	NA	NA	NA	NA		0.751777	0.706286	0.117834	3.09445	VUS	Cold
PNPT1	NM_033109.4:c.1750G>A	NP_149100.2:p.Glu584Lys	missense_variant	1	1.95908	0.101969	115.518		NA	NA	NA	NA	VUS	Cold
PNPT1	NM_033109.4:c.1738+7T>C		splice_region_variant	NA	NA	NA	NA		NA	NA	NA	NA	VUS	Cold
PNPT1	NM_033109.4:c.1693G>A	NP_149100.2:p.Gly565Arg	missense_variant	NA	NA	NA	NA		NA	NA	NA	NA	VUS	Tepid
PNPT1	NM_033109.4:c.1682T>A	NP_149100.2:p.Ile561Asn	missense_variant	NA	NA	NA	NA		NA	NA	NA	NA	VUS	Cold
PNPT1	NM_033109.4:c.1562A>C	NP_149100.2:p.Lys521Thr	missense_variant	0.218847	4.89592	0.547721	231.359		0.0274815	8.65461	0.968041	408.44	VUS	Cool
PNPT1	NM_033109.4:c.1442-9T>C		splice_region_variant	NA	NA	NA	NA		NA	NA	NA	NA	VUS	Cold
PNPT1	NM_033109.4:c.1432G>C	NP_149100.2:p.Glu478Gln	missense_variant	NA	NA	NA	NA		NA	NA	NA	NA	VUS	Tepid
PNPT1	NM_033109.4:c.1374G>C	NP_149100.2:p.Leu458Phe	missense_variant	1	0.997888	0.0127186	78.2936		NA	NA	NA	NA	VUS	Tepid
PNPT1	NM_033109.4:c.1357C>T	NP_149100.2:p.Leu453Phe	missense_variant	NA	NA	NA	NA		NA	NA	NA	NA	VUS	Tepid
PNPT1	NM_033109.4:c.1285-5_1285-4del		splice_region_variant	0.370867	1.77208	0.473393	6.63331		0.18764	2.56329	0.607382	12.3603	VUS	IceCold
PNPT1	NM_033109.4:c.1176+10A>G		splice_region_variant	NA	NA	NA	NA		NA	NA	NA	NA	VUS	Cold
PNPT1	NM_033109.4:c.1127T>C	NP_149100.2:p.Met376Thr	missense_variant	NA	NA	NA	NA		NA	NA	NA	NA	VUS	Cold
PNPT1	NM_033109.4:c.1085G>A	NP_149100.2:p.Arg362Gln	missense_variant	NA	NA	NA	NA		NA	NA	NA	NA	VUS	Tepid
PNPT1	NM_033109.4:c.1084C>T	NP_149100.2:p.Arg362Trp	missense_variant	NA	NA	NA	NA		NA	NA	NA	NA	VUS	Tepid
PNPT1	NM_033109.4:c.1074-6C>A		splice_region_variant	NA	NA	NA	NA		1	1.50273	0.0191502	117.865	VUS	Cold
PNPT1	NM_033109.4:c.1073+10C>T		splice_region_variant	1	0.974203	0.012417	76.4368		1	0.58363	0.0111208	7.26989	VUS	Cold
PNPT1	NM_033109.4:c.1073+7A>G		splice_region_variant	NA	NA	NA	NA		NA	NA	NA	NA	VUS	Cold
PNPT1	NM_033109.4:c.1025T>C	NP_149100.2:p.Val342Ala	missense_variant	NA	NA	NA	NA		NA	NA	NA	NA	VUS	Cold
PNPT1	NM_033109.4:c.907G>A	NP_149100.2:p.Glu303Lys	missense_variant	NA	NA	NA	NA		NA	NA	NA	NA	VUS	Cold
PNPT1	NM_033109.4:c.871G>C	NP_149100.2:p.Ala291Pro	missense_variant	NA	NA	NA	NA		NA	NA	NA	NA	VUS	Cold
PNPT1	NM_033109.4:c.859A>G	NP_149100.2:p.Thr287Ala	missense_variant	NA	NA	NA	NA		NA	NA	NA	NA	VUS	Cold
PNPT1	NM_033109.4:c.833C>G	NP_149100.2:p.Thr278Ser	missense_variant	0.682628	0.645596	0.053931	5.63687		0.708847	0.59103	0.0562457	3.61086	VUS	Cold
PNPT1	NM_033109.4:c.680-5_680-2del		splice_acceptor_variant	0.625039	2.94276	0.236228	154.374		NA	NA	NA	NA	VUS	Hot
PNPT1	NM_033109.4:c.675G>C	NP_149100.2:p.Gln225His	missense_variant	NA	NA	NA	NA		NA	NA	NA	NA	VUS	Cold
PNPT1	NM_033109.4:c.640T>G	NP_149100.2:p.Leu214Val	missense_variant	0.367397	0.323097	0.00615918	4.02455		NA	NA	NA	NA	VUS	Cool
PNPT1	NM_033109.4:c.632C>T	NP_149100.2:p.Ser211Phe	missense_variant	NA	NA	NA	NA		0.679375	1.64169	0.219855	12.2634	VUS	Cold
PNPT1	NM_033109.4:c.626T>A	NP_149100.2:p.Met209Lys	missense_variant	1	0.968435	0.0123437	75.9838		NA	NA	NA	NA	VUS	Tepid
PNPT1	NM_033109.4:c.565+10G>T		splice_region_variant	NA	NA	NA	NA		NA	NA	NA	NA	VUS	Cold
PNPT1	NM_033109.4:c.565+5G>A		splice_region_variant	NA	NA	NA	NA		NA	NA	NA	NA	VUS	Cool
PNPT1	NM_033109.4:c.518-4dup		splice_region_variant	NA	NA	NA	NA		1	0.889805	0.0150862	17.0948	VUS	Cold
PNPT1	NM_033109.4:c.466C>G	NP_149100.2:p.Leu156Val	missense_variant	NA	NA	NA	NA		NA	NA	NA	NA	VUS	Cold
PNPT1	NM_033109.4:c.428C>T	NP_149100.2:p.Pro143Leu	missense_variant	NA	NA	NA	NA		NA	NA	NA	NA	VUS	Tepid
PNPT1	NM_033109.4:c.419C>T	NP_149100.2:p.Pro140Leu	missense_variant	1	0.968364	0.0123428	75.9782		1	1.6598	0.0211442	130.173	VUS	Tepid
PNPT1	NM_033109.4:c.412A>G	NP_149100.2:p.Ile138Val	missense_variant	NA	NA	NA	NA		0.560886	3.31228	0.172413	195.201	LB
PNPT1	NM_033109.4:c.404-10C>G		splice_region_variant	NA	NA	NA	NA		NA	NA	NA	NA	VUS	Cold
PNPT1	NM_033109.4:c.364G>A	NP_149100.2:p.Gly122Ser	missense_variant	1	1.93982	0.100967	114.383		0.497547	0.467724	0.0474026	2.45704	VUS	Tepid
PNPT1	NM_033109.4:c.364G>C	NP_149100.2:p.Gly122Arg	missense_variant	NA	NA	NA	NA		1	1.50811	0.0192115	118.287	VUS	Tepid
PNPT1	NM_033109.4:c.312A>T	NP_149100.2:p.Gln104His	missense_variant	1	1.9405	0.101002	114.423		0.709762	0.600968	0.0571933	3.67158	VUS	Cool
PNPT1	NM_033109.4:c.298-4T>A		splice_region_variant	1	0.973457	0.0124076	76.3774		NA	NA	NA	NA	VUS	Cool
PNPT1	NM_033109.4:c.293T>G	NP_149100.2:p.Leu98Trp	missense_variant	NA	NA	NA	NA		NA	NA	NA	NA	VUS	Tepid
PNPT1	NM_033109.4:c.251C>T	NP_149100.2:p.Ala84Val	missense_variant	1	1.21087	0.260544	6.10385		NA	NA	NA	NA	VUS	Cold
PNPT1	NM_033109.4:c.223-8_223-3del		splice_region_variant	NA	NA	NA	NA		NA	NA	NA	NA	VUS	Cold
PNPT1	NM_033109.4:c.104T>C	NP_149100.2:p.Val35Ala	missense_variant	NA	NA	NA	NA		NA	NA	NA	NA	VUS	Cold
PNPT1	NM_033109.4:c.44C>T	NP_149100.2:p.Pro15Leu	missense_variant	NA	NA	NA	NA		NA	NA	NA	NA	VUS	Cold
PNPT1	NM_033109.4:c.43C>A	NP_149100.2:p.Pro15Thr	missense_variant	NA	NA	NA	NA		NA	NA	NA	NA	VUS	Cold
PNPT1	NM_033109.4:c.30C>G	NP_149100.2:p.Cys10Trp	missense_variant	NA	NA	NA	NA		NA	NA	NA	NA	VUS	Cold
PNPT1	NM_033109.4:c.26C>T	NP_149100.2:p.Ser9Leu	missense_variant	1	0.966981	0.0123252	75.8698		1	0.813478	0.0137922	15.6277	VUS	Cold
PNPT1	NM_033109.4:c.13A>G	NP_149100.2:p.Arg5Gly	missense_variant	1	0.967139	0.0123272	75.8822		NA	NA	NA	NA	VUS	Cold
PNPT1	NM_033109.4:c.11G>T	NP_149100.2:p.Cys4Phe	missense_variant	1	1.28951	0.218106	8.8031		0.777263	0.722829	0.162622	2.59051	VUS	Cold
PNPT1	NM_033109.4:c.8C>T	NP_149100.2:p.Ala3Val	missense_variant	NA	NA	NA	NA		1	0.813203	0.0137875	15.6224	VUS	Cold
ELMOD3	NM_001329791.1:c.-670+1G>A		splice_donor_variant	1	1.20877	0.0154048	94.8267		NA	NA	NA	NA	VUS	IceCold
ELMOD3	NM_001329791.1:c.-233G>T		splice_region_variant	1	1.24335	0.0158452	97.5376		NA	NA	NA	NA	VUS	Cold
ELMOD3	NM_001329791.1:c.-232-3del		splice_region_variant	0.375849	0.263775	0.00535984	2.66589		NA	NA	NA	NA	VUS	Cold
ELMOD3	NM_001329791.1:c.52C>T	NP_001316720.1:p.Gln18Ter	stop_gained	NA	NA	NA	NA		NA	NA	NA	NA	VUS	Hot
ELMOD3	NM_001329791.1:c.54+3A>G		splice_region_variant	NA	NA	NA	NA		1	1.47013	0.0187348	115.31	VUS	Cold
ELMOD3	NM_001329791.1:c.97G>C	NP_001316720.1:p.Asp33His	missense_variant	1	0.966654	0.012321	75.8441		NA	NA	NA	NA	VUS	Cold
ELMOD3	NM_001329791.1:c.129+5G>A		splice_region_variant	NA	NA	NA	NA		NA	NA	NA	NA	VUS	Cool
ELMOD3	NM_001329791.1:c.132C>T	NP_001316720.1:p.Ile44=	splice_region_variant	NA	NA	NA	NA		0.637517	1.63343	0.118376	22.5489	VUS	Cold
ELMOD3	NM_001329791.1:c.148C>G	NP_001316720.1:p.His50Asp	missense_variant	0.0705403	6.78499	0.871504	305.421		NA	NA	NA	NA	VUS	Cold
ELMOD3	NM_001329791.1:c.196C>T	NP_001316720.1:p.Arg66Cys	missense_variant	0.619344	0.484928	0.00822426	9.31662		1	0.54465	0.0103785	6.78417	B
ELMOD3	NM_001329791.1:c.231A>C	NP_001316720.1:p.Glu77Asp	missense_variant	NA	NA	NA	NA		NA	NA	NA	NA	VUS	Cold
ELMOD3	NM_001329791.1:c.246_251dup	NP_001316720.1:p.Asp83_Thr84dup	inframe_insertion	NA	NA	NA	NA		NA	NA	NA	NA	VUS	Tepid
ELMOD3	NM_001329791.1:c.254T>G	NP_001316720.1:p.Ile85Ser	missense_variant	NA	NA	NA	NA		NA	NA	NA	NA	LB
ELMOD3	NM_001329791.1:c.268+6T>C		splice_region_variant	NA	NA	NA	NA		NA	NA	NA	NA	VUS	Cold
ELMOD3	NM_001329791.1:c.308_310del	NP_001316720.1:p.Ser103del	inframe_deletion	1	0.967461	0.0123313	75.9074		0.101113	0.181256	0.00413843	1.30815	VUS	Tepid
ELMOD3	NM_001329791.1:c.308C>T	NP_001316720.1:p.Ser103Phe	missense_variant	NA	NA	NA	NA		NA	NA	NA	NA	VUS	Cold
ELMOD3	NM_001329791.1:c.347T>C	NP_001316720.1:p.Leu116Pro	missense_variant	NA	NA	NA	NA		NA	NA	NA	NA	VUS	Cold
ELMOD3	NM_001329791.1:c.352C>T	NP_001316720.1:p.Pro118Ser	missense_variant	NA	NA	NA	NA		NA	NA	NA	NA	VUS	Cold
ELMOD3	NM_001329791.1:c.360+5G>A		splice_region_variant	0.625182	2.90107	0.23288	152.188		1	0.814266	0.131769	3.81371	VUS	Cold
ELMOD3	NM_001329791.1:c.383G>A	NP_001316720.1:p.Arg128Gln	missense_variant	NA	NA	NA	NA		NA	NA	NA	NA	VUS	Cold
ELMOD3	NM_001329791.1:c.397G>A	NP_001316720.1:p.Ala133Thr	missense_variant	NA	NA	NA	NA		NA	NA	NA	NA	B
ELMOD3	NM_001329791.1:c.400G>A	NP_001316720.1:p.Ala134Thr	missense_variant	1	0.967303	0.0123293	75.895		NA	NA	NA	NA	VUS	Cold
ELMOD3	NM_001329791.1:c.406C>T	NP_001316720.1:p.Arg136Ter	stop_gained	1	1.28931	0.218071	8.80171		0.748895	1.20208	0.238479	5.58554	VUS	Hot
ELMOD3	NM_001329791.1:c.407G>A	NP_001316720.1:p.Arg136Gln	missense_variant	1	1.45046	0.166122	17.3623		0.157229	4.88945	0.392565	256.351	VUS	Cold
ELMOD3	NM_001329791.1:c.421G>A	NP_001316720.1:p.Gly141Arg	missense_variant	NA	NA	NA	NA		NA	NA	NA	NA	VUS	Cold
ELMOD3	NM_001329791.1:c.449G>A	NP_001316720.1:p.Arg150Gln	missense_variant	1	0.966986	0.0123252	75.8702		0.6558	0.407527	0.00827863	4.11885	VUS	Cold
ELMOD3	NM_001329791.1:c.475A>G	NP_001316720.1:p.Ile159Val	missense_variant	NA	NA	NA	NA		NA	NA	NA	NA	VUS	Cold
ELMOD3	NM_001329791.1:c.536A>G	NP_001316720.1:p.Tyr179Cys	missense_variant	NA	NA	NA	NA		NA	NA	NA	NA	VUS	Cold
ELMOD3	NM_001329791.1:c.575A>G	NP_001316720.1:p.His192Arg	missense_variant	NA	NA	NA	NA		NA	NA	NA	NA	VUS	Cold
ELMOD3	NM_001329791.1:c.678G>A	NP_001316720.1:p.Met226Ile	missense_variant	0.871999	1.07464	0.539442	2.1558		0.30263	0.749787	0.417641	1.30317	VUS	IceCold
ELMOD3	NM_001329791.1:c.706G>A	NP_001316720.1:p.Glu236Lys	missense_variant	0.935247	1.01926	0.73119	1.42188		0.452766	1.12511	0.829998	1.51898	B
ELMOD3	NM_001329791.1:c.716G>A	NP_001316720.1:p.Arg239His	missense_variant	NA	NA	NA	NA		1	0.788955	0.0133767	15.1568	LB
ELMOD3	NM_001329791.1:c.725G>A	NP_001316720.1:p.Arg242His	missense_variant	NA	NA	NA	NA		NA	NA	NA	NA	VUS	Cold
ELMOD3	NM_001329791.1:c.737A>T	NP_001316720.1:p.Gln246Leu	missense_variant	NA	NA	NA	NA		NA	NA	NA	NA	VUS	Cool
ELMOD3	NM_001329791.1:c.818_819del	NP_001316720.1:p.Glu273ValfsTer2	splice_acceptor_variant	NA	NA	NA	NA		0.157229	4.88945	0.392565	256.351	VUS	Hot
ELMOD3	NM_001329791.1:c.827G>A	NP_001316720.1:p.Arg276Gln	missense_variant	1	0.966981	0.557269	1.67786		0.115774	0.695226	0.433615	1.08932	B
ELMOD3	NM_001329791.1:c.835A>C	NP_001316720.1:p.Lys279Gln	missense_variant	NA	NA	NA	NA		NA	NA	NA	NA	VUS	Tepid
ELMOD3	NM_001329791.1:c.847G>A	NP_001316720.1:p.Val283Met	missense_variant	NA	NA	NA	NA		NA	NA	NA	NA	VUS	Tepid
ELMOD3	NM_001329791.1:c.865G>A	NP_001316720.1:p.Ala289Thr	missense_variant	NA	NA	NA	NA		1	0.543365	0.010354	6.76817	B
ELMOD3	NM_001329791.1:c.881A>G	NP_001316720.1:p.His294Arg	missense_variant	0.57511	0.690724	0.172842	2.52902		0.279792	2.50457	0.487164	16.1312	VUS	Cold
ELMOD3	NM_001329791.1:c.926C>T	NP_001316720.1:p.Ser309Leu	missense_variant	NA	NA	NA	NA		NA	NA	NA	NA	VUS	Cold
ELMOD3	NM_001329791.1:c.959C>T	NP_001316720.1:p.Ala320Val	missense_variant	NA	NA	NA	NA		NA	NA	NA	NA	VUS	Cold
ELMOD3	NM_001329791.1:c.974G>T	NP_001316720.1:p.Arg325Leu	missense_variant	0.871885	1.07772	0.541018	2.16209		0.305873	1.46041	0.70119	3.12698	B
ELMOD3	NM_001329791.1:c.1025A>G	NP_001316720.1:p.Gln342Arg	missense_variant	1	1.93831	0.100888	114.294		NA	NA	NA	NA	VUS	Cold
ELMOD3	NM_001329791.1:c.1031_1033del	NP_001316720.1:p.Ser344del	inframe_deletion	1	1.93831	0.100888	114.294		NA	NA	NA	NA	VUS	Tepid
ELMOD3	NM_001329791.1:c.1030T>A	NP_001316720.1:p.Ser344Thr	missense_variant	NA	NA	NA	NA		NA	NA	NA	NA	VUS	Cold
ELMOD3	NM_001329791.1:c.1061C>T	NP_001316720.1:p.Pro354Leu	missense_variant	NA	NA	NA	NA		NA	NA	NA	NA	VUS	Cold
ELMOD3	NM_001329791.1:c.1126G>A	NP_001316720.1:p.Glu376Lys	missense_variant	1	0.970293	0.129918	7.24649		0.226747	0.382864	0.0654074	1.59574	LB
PJVK	NM_001042702.3:c.-22-6T>A		splice_region_variant	0.951186	1.00799	0.786834	1.29249		0.0369809	0.800141	0.644602	0.990265	B
PJVK	NM_001042702.3:c.-20_-12del		splice_acceptor_variant	NA	NA	NA	NA		NA	NA	NA	NA	VUS	Cold
PJVK	NM_001042702.3:c.26T>C	NP_001036167.1:p.Phe9Ser	missense_variant	NA	NA	NA	NA		NA	NA	NA	NA	VUS	Cold
PJVK	NM_001042702.3:c.47G>A	NP_001036167.1:p.Gly16Glu	missense_variant	NA	NA	NA	NA		NA	NA	NA	NA	VUS	Cold
PJVK	NM_001042702.3:c.73C>T	NP_001036167.1:p.Leu25Phe	missense_variant	NA	NA	NA	NA		NA	NA	NA	NA	VUS	Hot
PJVK	NM_001042702.3:c.97C>T	NP_001036167.1:p.Pro33Ser	missense_variant	NA	NA	NA	NA		NA	NA	NA	NA	VUS	Tepid
PJVK	NM_001042702.3:c.125G>T	NP_001036167.1:p.Arg42Leu	missense_variant	NA	NA	NA	NA		NA	NA	NA	NA	VUS	Cold
PJVK	NM_001042702.3:c.181A>G	NP_001036167.1:p.Ile61Val	missense_variant	NA	NA	NA	NA		NA	NA	NA	NA	VUS	Cold
PJVK	NM_001042702.3:c.190_194del	NP_001036167.1:p.Gly64GlnfsTer16	frameshift_variant	NA	NA	NA	NA		NA	NA	NA	NA	P
PJVK	NM_001042702.3:c.196A>G	NP_001036167.1:p.Arg66Gly	missense_variant	NA	NA	NA	NA		NA	NA	NA	NA	VUS	Cold
PJVK	NM_001042702.3:c.262C>G	NP_001036167.1:p.Leu88Val	missense_variant	NA	NA	NA	NA		NA	NA	NA	NA	VUS	Cold
PJVK	NM_001042702.3:c.274C>T	NP_001036167.1:p.Arg92Ter	stop_gained	NA	NA	NA	NA		NA	NA	NA	NA	LP
PJVK	NM_001042702.3:c.298G>A	NP_001036167.1:p.Val100Ile	missense_variant	NA	NA	NA	NA		1	1.36588	0.0174068	107.139	VUS	Cold
PJVK	NM_001042702.3:c.340G>C	NP_001036167.1:p.Ala114Pro	missense_variant	NA	NA	NA	NA		NA	NA	NA	NA	VUS	Tepid
PJVK	NM_001042702.3:c.391A>G	NP_001036167.1:p.Lys131Glu	missense_variant	NA	NA	NA	NA		NA	NA	NA	NA	VUS	Cold
PJVK	NM_001042702.3:c.407+6T>C		splice_region_variant	NA	NA	NA	NA		NA	NA	NA	NA	VUS	Warm
PJVK	NM_001042702.3:c.437G>A	NP_001036167.1:p.Arg146His	missense_variant	NA	NA	NA	NA		NA	NA	NA	NA	VUS	Cold
PJVK	NM_001042702.3:c.445A>G	NP_001036167.1:p.Arg149Gly	missense_variant	NA	NA	NA	NA		NA	NA	NA	NA	VUS	Cold
PJVK	NM_001042702.3:c.464T>C	NP_001036167.1:p.Val155Ala	missense_variant	NA	NA	NA	NA		NA	NA	NA	NA	VUS	Cold
PJVK	NM_001042702.3:c.470G>A	NP_001036167.1:p.Cys157Tyr	missense_variant	NA	NA	NA	NA		NA	NA	NA	NA	VUS	Cold
PJVK	NM_001042702.3:c.490C>T	NP_001036167.1:p.Arg164Ter	stop_gained	NA	NA	NA	NA		0.59214	2.43557	0.126775	143.582	P
PJVK	NM_001042702.3:c.502C>A	NP_001036167.1:p.Gln168Lys	missense_variant	NA	NA	NA	NA		NA	NA	NA	NA	VUS	Cold
PJVK	NM_001042702.3:c.521A>T	NP_001036167.1:p.His174Leu	missense_variant	0.265634	0.356201	0.0339107	2.17611		NA	NA	NA	NA	VUS	Cold
PJVK	NM_001042702.3:c.523G>A	NP_001036167.1:p.Ala175Thr	missense_variant	NA	NA	NA	NA		NA	NA	NA	NA	VUS	Cold
PJVK	NM_001042702.3:c.532C>T	NP_001036167.1:p.Arg178Ter	stop_gained	NA	NA	NA	NA		NA	NA	NA	NA	P
PJVK	NM_001042702.3:c.533G>A	NP_001036167.1:p.Arg178Gln	missense_variant	NA	NA	NA	NA		0.632186	0.405967	0.00773711	5.05654	VUS	Cold
PJVK	NM_001042702.3:c.548G>A	NP_001036167.1:p.Arg183Gln	missense_variant	0.713597	0.667857	0.0977819	3.94881		0.245986	0.405796	0.0706467	1.62636	VUS	Hot
PJVK	NM_001042702.3:c.553C>T	NP_001036167.1:p.His185Tyr	missense_variant	NA	NA	NA	NA		NA	NA	NA	NA	VUS	Cold
PJVK	NM_001042702.3:c.572A>C	NP_001036167.1:p.Asn191Thr	missense_variant	NA	NA	NA	NA		NA	NA	NA	NA	VUS	Cold
PJVK	NM_001042702.3:c.578A>G	NP_001036167.1:p.Lys193Arg	missense_variant	NA	NA	NA	NA		NA	NA	NA	NA	VUS	Cold
PJVK	NM_001042702.3:c.588C>G	NP_001036167.1:p.Asp196Glu	missense_variant	1	0.891134	0.291451	2.72451		0.618619	1.33095	0.435322	4.06933	VUS	Cool
PJVK	NM_001042702.3:c.593C>A	NP_001036167.1:p.Ala198Asp	missense_variant	NA	NA	NA	NA		0.171784	0.398763	0.0705042	1.54903	VUS	Cold
PJVK	NM_001042702.3:c.631G>A	NP_001036167.1:p.Val211Ile	missense_variant	0.604767	0.445692	0.00755955	8.56273		NA	NA	NA	NA	VUS	Cold
PJVK	NM_001042702.3:c.638A>C	NP_001036167.1:p.Glu213Ala	missense_variant	NA	NA	NA	NA		NA	NA	NA	NA	VUS	Hot
PJVK	NM_001042702.3:c.668-5T>G		splice_region_variant	NA	NA	NA	NA		NA	NA	NA	NA	VUS	Cool
PJVK	NM_001042702.3:c.700T>C	NP_001036167.1:p.Phe234Leu	missense_variant	NA	NA	NA	NA		NA	NA	NA	NA	VUS	Cold
PJVK	NM_001042702.3:c.709G>A	NP_001036167.1:p.Glu237Lys	missense_variant	NA	NA	NA	NA		NA	NA	NA	NA	VUS	Cold
PJVK	NM_001042702.3:c.715A>G	NP_001036167.1:p.Thr239Ala	missense_variant	0.627939	2.64482	0.212341	138.772		0.331804	3.69296	0.296473	193.692	VUS	Cold
PJVK	NM_001042702.3:c.716C>T	NP_001036167.1:p.Thr239Met	missense_variant	NA	NA	NA	NA		NA	NA	NA	NA	VUS	Cold
PJVK	NM_001042702.3:c.718G>A	NP_001036167.1:p.Ala240Thr	missense_variant	NA	NA	NA	NA		NA	NA	NA	NA	VUS	Cold
PJVK	NM_001042702.3:c.718G>C	NP_001036167.1:p.Ala240Pro	missense_variant	NA	NA	NA	NA		NA	NA	NA	NA	VUS	Cold
PJVK	NM_001042702.3:c.731T>C	NP_001036167.1:p.Leu244Pro	missense_variant	NA	NA	NA	NA		NA	NA	NA	NA	VUS	Cold
PJVK	NM_001042702.3:c.764G>T	NP_001036167.1:p.Arg255Ile	missense_variant	NA	NA	NA	NA		NA	NA	NA	NA	VUS	Tepid
PJVK	NM_001042702.3:c.766+8T>C		splice_region_variant	0.348106	0.296044	0.00564378	3.68789		1	1.33884	0.0170623	105.019	B
PJVK	NM_001042702.3:c.767-8C>T		splice_region_variant	NA	NA	NA	NA		NA	NA	NA	NA	VUS	Cold
PJVK	NM_001042702.3:c.772del	NP_001036167.1:p.Arg258GlufsTer2	frameshift_variant	NA	NA	NA	NA		NA	NA	NA	NA	P
PJVK	NM_001042702.3:c.793C>G	NP_001036167.1:p.Arg265Gly	missense_variant	1	1.00638	0.74167	1.36761		0.0388219	1.35362	1.00538	1.82292	B
PJVK	NM_001042702.3:c.793C>T	NP_001036167.1:p.Arg265Cys	missense_variant	1	1.06797	0.271471	4.42468		0.0474792	7.95218	0.964686	365.204	B
PJVK	NM_001042702.3:c.794G>A	NP_001036167.1:p.Arg265His	missense_variant	1	0.889752	0.0113415	69.8123		1	1.32477	0.016883	103.916	VUS	Cold
PJVK	NM_001042702.3:c.833A>G	NP_001036167.1:p.Tyr278Cys	missense_variant	NA	NA	NA	NA		NA	NA	NA	NA	VUS	Cold
PJVK	NM_001042702.3:c.860T>C	NP_001036167.1:p.Ile287Thr	missense_variant	NA	NA	NA	NA		NA	NA	NA	NA	VUS	Cold
PJVK	NM_001042702.3:c.886C>T	NP_001036167.1:p.Arg296Ter	stop_gained	0.690612	1.78084	0.255169	19.6822		0.181922	4.8759	0.482369	239.829	P
PJVK	NM_001042702.3:c.887G>A	NP_001036167.1:p.Arg296Gln	missense_variant	0.0666685	0.323809	0.0751938	1.09311		1	0.883102	0.183264	3.72486	VUS	Cool
PJVK	NM_001042702.3:c.934T>A	NP_001036167.1:p.Cys312Ser	missense_variant	NA	NA	NA	NA		1	1.21966	0.015544	95.6776	VUS	Cool
PJVK	NM_001042702.3:c.979C>T	NP_001036167.1:p.Gln327Ter	stop_gained	NA	NA	NA	NA		NA	NA	NA	NA	LP
PJVK	NM_001042702.3:c.985T>G	NP_001036167.1:p.Ser329Ala	missense_variant	NA	NA	NA	NA		NA	NA	NA	NA	VUS	Cold
PJVK	NM_001042702.3:c.1004A>C	NP_001036167.1:p.Tyr335Ser	missense_variant	NA	NA	NA	NA		NA	NA	NA	NA	VUS	Cool
TMIE	NM_147196.2:c.94-9G>T		splice_region_variant	NA	NA	NA	NA		NA	NA	NA	NA	VUS	Cold
TMIE	NM_147196.2:c.101C>T	NP_671729.2:p.Thr34Met	missense_variant	1	0.907337	0.0657785	12.5155		NA	NA	NA	NA	VUS	Cold
TMIE	NM_147196.2:c.122C>T	NP_671729.2:p.Pro41Leu	missense_variant	1	0.907713	0.0658058	12.5207		1	1.24177	0.0900231	17.1292	VUS	Cold
TMIE	NM_147196.2:c.154T>A	NP_671729.2:p.Trp52Arg	missense_variant	NA	NA	NA	NA		NA	NA	NA	NA	VUS	Tepid
TMIE	NM_147196.2:c.175G>A	NP_671729.2:p.Val59Met	missense_variant	0.352539	0.302452	0.00576589	3.76783		NA	NA	NA	NA	VUS	Tepid
TMIE	NM_147196.2:c.201del	NP_671729.2:p.Leu68CysfsTer74	frameshift_variant	NA	NA	NA	NA		NA	NA	NA	NA	LP
TMIE	NM_147196.2:c.211+2T>C		splice_donor_variant	NA	NA	NA	NA		NA	NA	NA	NA	LP
TMIE	NM_147196.2:c.241C>T	NP_671729.2:p.Arg81Cys	missense_variant	NA	NA	NA	NA		NA	NA	NA	NA	LP
TMIE	NM_147196.2:c.242G>A	NP_671729.2:p.Arg81His	missense_variant	NA	NA	NA	NA		NA	NA	NA	NA	LP
TMIE	NM_147196.2:c.250C>T	NP_671729.2:p.Arg84Trp	missense_variant	NA	NA	NA	NA		NA	NA	NA	NA	LP
TMIE	NM_147196.2:c.254C>T	NP_671729.2:p.Thr85Ile	missense_variant	NA	NA	NA	NA		NA	NA	NA	NA	VUS	Tepid
TMIE	NM_147196.2:c.268G>A	NP_671729.2:p.Glu90Lys	missense_variant	0.109004	0.181486	0.00384116	1.62209		NA	NA	NA	NA	VUS	Tepid
TMIE	NM_147196.2:c.274C>T	NP_671729.2:p.Arg92Trp	missense_variant	NA	NA	NA	NA		NA	NA	NA	NA	P
TMIE	NM_147196.2:c.319G>A	NP_671729.2:p.Glu107Lys	missense_variant	NA	NA	NA	NA		NA	NA	NA	NA	VUS	Tepid
TMIE	NM_147196.2:c.334C>T	NP_671729.2:p.Leu112Phe	missense_variant	NA	NA	NA	NA		NA	NA	NA	NA	VUS	Tepid
TMIE	NM_147196.2:c.338A>G	NP_671729.2:p.Asn113Ser	missense_variant	0.0314529	0.129609	0.00287996	1.00905		1	0.674501	0.0114373	12.9583	VUS	Cold
TMIE	NM_147196.2:c.361+6T>C		splice_region_variant	NA	NA	NA	NA		NA	NA	NA	NA	VUS	Cold
TMIE	NM_147196.2:c.391_393dup	NP_671729.2:p.Lys131dup	inframe_insertion	0.296714	0.598734	0.228456	1.48615		0.318575	1.78689	0.611681	5.3245	B
TMIE	NM_147196.2:c.385_393del	NP_671729.2:p.Lys129_Lys131del	inframe_deletion	NA	NA	NA	NA		1	0.794449	0.128548	3.72124	B
TMIE	NM_147196.2:c.371_383del	NP_671729.2:p.Lys124ArgfsTer14	frameshift_variant	NA	NA	NA	NA		NA	NA	NA	NA	LP
TMIE	NM_147196.2:c.384G>T	NP_671729.2:p.Lys128Asn	missense_variant	NA	NA	NA	NA		NA	NA	NA	NA	VUS	Cold
TMIE	NM_147196.2:c.388A>G	NP_671729.2:p.Lys130Glu	missense_variant	0.626741	2.72213	0.218551	142.826		0.661887	1.86023	0.213065	22.2712	VUS	Cold
TMIE	NM_147196.2:c.390G>C	NP_671729.2:p.Lys130Asn	missense_variant	0.626747	2.72171	0.218518	142.804		0.661869	1.86064	0.213112	22.2762	VUS	Cold
TMIE	NM_147196.2:c.394G>A	NP_671729.2:p.Asp132Asn	missense_variant	NA	NA	NA	NA		NA	NA	NA	NA	VUS	Cold
TMIE	NM_147196.2:c.406A>C	NP_671729.2:p.Thr136Pro	missense_variant	NA	NA	NA	NA		NA	NA	NA	NA	VUS	Cool
TMIE	NM_147196.2:c.419A>G	NP_671729.2:p.Lys140Arg	missense_variant	1	1.04693	0.464514	2.39172		0.00126559	6.2055	1.75511	33.4748	LB
TMIE	NM_147196.2:c.442G>T	NP_671729.2:p.Glu148Ter	stop_gained	NA	NA	NA	NA		0.69822	0.620643	0.0561625	4.33125	LP
TMIE	NM_147196.2:c.456_458del	NP_671729.2:p.Lys153del	inframe_deletion	NA	NA	NA	NA		NA	NA	NA	NA	VUS	Tepid
TMIE	NM_147196.2:c.457A>C	NP_671729.2:p.Lys153Gln	missense_variant	NA	NA	NA	NA		NA	NA	NA	NA	VUS	Cold
ILDR1	NM_175924.3:c.1467+6C>A		splice_region_variant	0.3854	1.34134	0.726475	2.53285		5.62e-05	4.9975	2.03804	14.7292	VUS	IceCold
ILDR1	NM_175924.3:c.1467G>A	NP_787120.1:p.Ser489=	splice_region_variant	1	0.882485	0.0112489	69.2424		NA	NA	NA	NA	VUS	Cool
ILDR1	NM_175924.3:c.1466C>T	NP_787120.1:p.Ser489Leu	missense_variant	NA	NA	NA	NA		NA	NA	NA	NA	VUS	Cold
ILDR1	NM_175924.3:c.1463G>A	NP_787120.1:p.Arg488His	missense_variant	NA	NA	NA	NA		1	1.0311	0.0131419	80.8947	VUS	Cold
ILDR1	NM_175924.3:c.1462C>A	NP_787120.1:p.Arg488Ser	missense_variant	NA	NA	NA	NA		NA	NA	NA	NA	VUS	Cold
ILDR1	NM_175924.3:c.1442A>G	NP_787120.1:p.Lys481Arg	missense_variant	NA	NA	NA	NA		NA	NA	NA	NA	VUS	Cold
ILDR1	NM_175924.3:c.1406G>A	NP_787120.1:p.Arg469His	missense_variant	NA	NA	NA	NA		1	1.24564	0.015875	97.7139	VUS	Cold
ILDR1	NM_175924.3:c.1394C>T	NP_787120.1:p.Pro465Leu	missense_variant	1	0.8912	0.0646084	12.293		0.0541931	0.225239	0.024475	1.01198	VUS	Cold
ILDR1	NM_175924.3:c.1384G>A	NP_787120.1:p.Glu462Lys	missense_variant	0.295473	2.6745	0.478176	27.1105		0.624176	0.747789	0.223313	2.27152	VUS	Cool
ILDR1	NM_175924.3:c.1370C>T	NP_787120.1:p.Ser457Phe	missense_variant	0.604872	0.445978	0.0075644	8.56823		1	1.2472	0.0158949	97.8363	VUS	Cold
ILDR1	NM_175924.3:c.1368C>G	NP_787120.1:p.His456Gln	missense_variant	0.604783	0.445736	0.0075603	8.56357		0.389831	0.311382	0.00632663	3.14681	VUS	Cold
ILDR1	NM_175924.3:c.1357C>T	NP_787120.1:p.Arg453Cys	missense_variant	NA	NA	NA	NA		NA	NA	NA	NA	VUS	Cold
ILDR1	NM_175924.3:c.1264C>T	NP_787120.1:p.Arg422Cys	missense_variant	NA	NA	NA	NA		NA	NA	NA	NA	VUS	Cold
ILDR1	NM_175924.3:c.1255C>T	NP_787120.1:p.Arg419Cys	missense_variant	NA	NA	NA	NA		NA	NA	NA	NA	VUS	Cold
ILDR1	NM_175924.3:c.1253G>A	NP_787120.1:p.Arg418Gln	missense_variant	0.671897	0.595197	0.0497183	5.19665		0.0025765	0.150195	0.0168896	0.627415	LB
ILDR1	NM_175924.3:c.1211G>A	NP_787120.1:p.Arg404His	missense_variant	1	1.78359	0.0928364	105.175		0.588874	2.49268	0.129748	146.946	VUS	Cold
ILDR1	NM_175924.3:c.1192C>T	NP_787120.1:p.Arg398Cys	missense_variant	1	1.78238	0.0927735	105.104		NA	NA	NA	NA	LB
ILDR1	NM_175924.3:c.1178C>T	NP_787120.1:p.Pro393Leu	missense_variant	1	1.78165	0.0927357	105.061		NA	NA	NA	NA	VUS	Cold
ILDR1	NM_175924.3:c.1172G>A	NP_787120.1:p.Ser391Asn	missense_variant	NA	NA	NA	NA		NA	NA	NA	NA	VUS	Cold
ILDR1	NM_175924.3:c.1169C>T	NP_787120.1:p.Pro390Leu	missense_variant	1	0.89061	0.0645657	12.2849		1	1.3493	0.0978171	18.6134	LB
ILDR1	NM_175924.3:c.1166G>A	NP_787120.1:p.Arg389Gln	missense_variant	0.295595	2.6716	0.477657	27.0812		NA	NA	NA	NA	B
ILDR1	NM_175924.3:c.1142C>T	NP_787120.1:p.Pro381Leu	missense_variant	1	0.890852	0.0113555	69.8985		1	1.35251	0.0172365	106.091	VUS	Cold
ILDR1	NM_175924.3:c.1127G>A	NP_787120.1:p.Ser376Asn	missense_variant	NA	NA	NA	NA		NA	NA	NA	NA	VUS	Cold
ILDR1	NM_175924.3:c.1095T>A	NP_787120.1:p.Asn365Lys	missense_variant	1	1.33571	0.152981	15.9876		0.329817	3.73908	0.300178	196.108	VUS	Cold
ILDR1	NM_175924.3:c.1084T>C	NP_787120.1:p.Ser362Pro	missense_variant	NA	NA	NA	NA		NA	NA	NA	NA	VUS	Cold
ILDR1	NM_175924.3:c.1016G>A	NP_787120.1:p.Arg339Gln	missense_variant	0.566059	0.63625	0.159189	2.32944		0.479661	2.07811	0.404234	13.3842	VUS	Cold
ILDR1	NM_175924.3:c.1015C>T	NP_787120.1:p.Arg339Trp	missense_variant	NA	NA	NA	NA		NA	NA	NA	NA	VUS	Cold
ILDR1	NM_175924.3:c.1009C>T	NP_787120.1:p.Gln337Ter	stop_gained	NA	NA	NA	NA		NA	NA	NA	NA	P
ILDR1	NM_175924.3:c.1004A>G	NP_787120.1:p.Glu335Gly	missense_variant	1	0.89061	0.0113524	69.8795		NA	NA	NA	NA	VUS	Cold
ILDR1	NM_175924.3:c.937A>G	NP_787120.1:p.Ile313Val	missense_variant	NA	NA	NA	NA		NA	NA	NA	NA	VUS	Cold
ILDR1	NM_175924.3:c.883C>G	NP_787120.1:p.Leu295Val	missense_variant	NA	NA	NA	NA		NA	NA	NA	NA	VUS	Cold
ILDR1	NM_175924.3:c.848G>A	NP_787120.1:p.Arg283His	missense_variant	0.223424	4.45273	0.49817	210.431		0.297474	2.25359	0.43836	14.5144	VUS	Tepid
ILDR1	NM_175924.3:c.841G>A	NP_787120.1:p.Val281Met	missense_variant	0.018367	0.333944	0.107008	0.898798		1	0.934894	0.26729	3.0734	VUS	IceCold
ILDR1	NM_175924.3:c.776C>A	NP_787120.1:p.Pro259His	missense_variant	NA	NA	NA	NA		NA	NA	NA	NA	VUS	Cold
ILDR1	NM_175924.3:c.764C>T	NP_787120.1:p.Ala255Val	missense_variant	1	0.89061	0.0645657	12.2849		0.588851	2.4931	0.12977	146.971	VUS	Cold
ILDR1	NM_175924.3:c.758A>C	NP_787120.1:p.Asn253Thr	missense_variant	NA	NA	NA	NA		1	1.24687	0.0158906	97.8101	VUS	Cold
ILDR1	NM_175924.3:c.753C>A	NP_787120.1:p.Asn251Lys	missense_variant	0.604628	0.445313	0.00755313	8.55545		1	1.35242	0.0172353	106.083	VUS	Cold
ILDR1	NM_175924.3:c.749G>A	NP_787120.1:p.Arg250Gln	missense_variant	0.604606	0.445253	0.00755211	8.55429		1	1.35196	0.0172295	106.048	VUS	Cold
ILDR1	NM_175924.3:c.742G>A	NP_787120.1:p.Glu248Lys	missense_variant	NA	NA	NA	NA		NA	NA	NA	NA	VUS	Cold
ILDR1	NM_175924.3:c.692C>T	NP_787120.1:p.Thr231Ile	missense_variant	NA	NA	NA	NA		NA	NA	NA	NA	VUS	Cold
ILDR1	NM_175924.3:c.676A>G	NP_787120.1:p.Met226Val	missense_variant	0.604606	0.445253	0.00755211	8.55429		0.181976	0.105614	0.00135375	8.29331	VUS	Cold
ILDR1	NM_175924.3:c.671C>T	NP_787120.1:p.Pro224Leu	missense_variant	0.604606	0.445253	0.00755211	8.55429		NA	NA	NA	NA	VUS	Cold
ILDR1	NM_175924.3:c.662C>T	NP_787120.1:p.Ser221Phe	missense_variant	0.348651	0.29684	0.00565895	3.6978		NA	NA	NA	NA	VUS	Cold
ILDR1	NM_175924.3:c.659C>T	NP_787120.1:p.Pro220Leu	missense_variant	1	0.886381	0.203945	3.85267		0.450823	0.589071	0.160413	1.83965	VUS	Cold
ILDR1	NM_175924.3:c.628T>G	NP_787120.1:p.Cys210Gly	missense_variant	0.487803	0.534308	0.0829523	2.74683		NA	NA	NA	NA	VUS	Tepid
ILDR1	NM_175924.3:c.628T>C	NP_787120.1:p.Cys210Arg	missense_variant	1	1.78093	0.092698	105.018		NA	NA	NA	NA	VUS	Tepid
ILDR1	NM_175924.3:c.604C>T	NP_787120.1:p.Arg202Cys	missense_variant	0.430057	0.445253	0.0402712	3.10722		0.706265	0.540863	0.0514984	3.30436	VUS	Cold
ILDR1	NM_175924.3:c.516C>G	NP_787120.1:p.Ile172Met	missense_variant	NA	NA	NA	NA		NA	NA	NA	NA	VUS	Cold
ILDR1	NM_175924.3:c.504G>A	NP_787120.1:p.Trp168Ter	stop_gained	NA	NA	NA	NA		NA	NA	NA	NA	LP
ILDR1	NM_175924.3:c.500A>C	NP_787120.1:p.His167Pro	missense_variant	NA	NA	NA	NA		NA	NA	NA	NA	VUS	Cool
ILDR1	NM_175924.3:c.499+1G>A		splice_donor_variant	1	0.892168	0.0113722	70.0017		NA	NA	NA	NA	LP
ILDR1	NM_175924.3:c.421G>C	NP_787120.1:p.Gly141Arg	missense_variant	0.0252815	4.8986	1.06881	45.4893		0.0760106	0.531475	0.238682	1.10168	LP
ILDR1	NM_175924.3:c.419A>T	NP_787120.1:p.His140Leu	missense_variant	0.627492	2.67119	0.21446	140.154		NA	NA	NA	NA	VUS	Cool
ILDR1	NM_175924.3:c.379+10G>C		splice_region_variant	0.754958	0.95018	0.691227	1.30727		0.147567	1.25108	0.919741	1.70013	B
ILDR1	NM_175924.3:c.379+1G>T		splice_donor_variant	1	0.892245	0.0113732	70.0078		NA	NA	NA	NA	LP
ILDR1	NM_175924.3:c.353_357dup	NP_787120.1:p.Arg120GlyfsTer14	frameshift_variant	NA	NA	NA	NA		NA	NA	NA	NA	P
ILDR1	NM_175924.3:c.340G>A	NP_787120.1:p.Gly114Arg	missense_variant	NA	NA	NA	NA		NA	NA	NA	NA	LP
ILDR1	NM_175924.3:c.317G>A	NP_787120.1:p.Arg106Gln	missense_variant	1	1.05804	0.51512	2.20077		0.568899	0.82893	0.442259	1.51512	LB
ILDR1	NM_175924.3:c.314G>C	NP_787120.1:p.Arg105Pro	missense_variant	NA	NA	NA	NA		NA	NA	NA	NA	VUS	Cold
ILDR1	NM_175924.3:c.290G>A	NP_787120.1:p.Arg97Gln	missense_variant	NA	NA	NA	NA		NA	NA	NA	NA	LP
ILDR1	NM_175924.3:c.280G>C	NP_787120.1:p.Asp94His	missense_variant	NA	NA	NA	NA		NA	NA	NA	NA	VUS	Tepid
ILDR1	NM_175924.3:c.273C>G	NP_787120.1:p.Asp91Glu	missense_variant	NA	NA	NA	NA		NA	NA	NA	NA	VUS	Cool
ILDR1	NM_175924.3:c.247del	NP_787120.1:p.Ser83ProfsTer19	frameshift_variant	NA	NA	NA	NA		NA	NA	NA	NA	P
ILDR1	NM_175924.3:c.228G>A	NP_787120.1:p.Ala76=	splice_region_variant	0.0573994	0.148782	0.00323871	1.22653		NA	NA	NA	NA	VUS	Cold
ILDR1	NM_175924.3:c.227C>T	NP_787120.1:p.Ala76Val	missense_variant	0.627419	2.67575	0.214826	140.394		NA	NA	NA	NA	LB
ILDR1	NM_175924.3:c.206C>A	NP_787120.1:p.Pro69His	missense_variant	1	0.972174	0.392588	2.43252		0.111054	2.13881	0.776137	6.41392	LP
ILDR1	NM_175924.3:c.182G>A	NP_787120.1:p.Arg61His	missense_variant	1	0.890716	0.0645733	12.2863		0.588798	2.49404	0.129819	147.026	VUS	Cold
ILDR1	NM_175924.3:c.181C>T	NP_787120.1:p.Arg61Cys	missense_variant	1	1.78138	0.0927216	105.045		1	1.35279	0.0980696	18.6615	VUS	Cold
ILDR1	NM_175924.3:c.88C>T	NP_787120.1:p.His30Tyr	missense_variant	NA	NA	NA	NA		NA	NA	NA	NA	LB
ILDR1	NM_175924.3:c.86A>C	NP_787120.1:p.Gln29Pro	missense_variant	0.348651	0.29684	0.00565895	3.6978		NA	NA	NA	NA	VUS	Cold
GRXCR1	NM_001080476.2:c.8A>C	NP_001073945.1:p.Lys3Thr	missense_variant	NA	NA	NA	NA		NA	NA	NA	NA	VUS	Cold
GRXCR1	NM_001080476.2:c.37C>T	NP_001073945.1:p.Pro13Ser	missense_variant	NA	NA	NA	NA		NA	NA	NA	NA	VUS	Cold
GRXCR1	NM_001080476.2:c.49C>T	NP_001073945.1:p.Arg17Trp	missense_variant	1	0.909409	0.0115918	71.3538		1	1.34933	0.0171959	105.841	VUS	Tepid
GRXCR1	NM_001080476.2:c.55C>T	NP_001073945.1:p.Arg19Trp	missense_variant	0.626663	2.72804	0.219026	143.136		0.318803	4.04803	0.324988	212.291	VUS	Cool
GRXCR1	NM_001080476.2:c.56G>A	NP_001073945.1:p.Arg19Gln	missense_variant	NA	NA	NA	NA		1	1.34942	0.0171971	105.848	VUS	Cold
GRXCR1	NM_001080476.2:c.62C>T	NP_001073945.1:p.Ala21Val	missense_variant	1	0.909308	0.0115906	71.3459		NA	NA	NA	NA	VUS	Cold
GRXCR1	NM_001080476.2:c.80G>A	NP_001073945.1:p.Arg27Gln	missense_variant	NA	NA	NA	NA		NA	NA	NA	NA	VUS	Cold
GRXCR1	NM_001080476.2:c.175G>A	NP_001073945.1:p.Asp59Asn	missense_variant	0.109269	0.181825	0.00384833	1.62512		NA	NA	NA	NA	VUS	Cold
GRXCR1	NM_001080476.2:c.176A>G	NP_001073945.1:p.Asp59Gly	missense_variant	NA	NA	NA	NA		NA	NA	NA	NA	VUS	Cold
GRXCR1	NM_001080476.2:c.272G>T	NP_001073945.1:p.Gly91Val	missense_variant	0.456746	2.27395	0.372219	23.8841		NA	NA	NA	NA	B
GRXCR1	NM_001080476.2:c.289G>A	NP_001073945.1:p.Val97Ile	missense_variant	1	1.03917	0.329181	3.36728		1	0.899917	0.319011	2.3949	VUS	Cold
GRXCR1	NM_001080476.2:c.314C>T	NP_001073945.1:p.Thr105Ile	missense_variant	NA	NA	NA	NA		NA	NA	NA	NA	VUS	Cool
GRXCR1	NM_001080476.2:c.347G>A	NP_001073945.1:p.Gly116Asp	missense_variant	NA	NA	NA	NA		NA	NA	NA	NA	VUS	Tepid
GRXCR1	NM_001080476.2:c.385-6C>T		splice_region_variant	NA	NA	NA	NA		NA	NA	NA	NA	VUS	Cold
GRXCR1	NM_001080476.2:c.394A>G	NP_001073945.1:p.Thr132Ala	missense_variant	0.568675	0.657037	0.164386	2.40558		1	0.905711	0.226626	3.31596	VUS	Cold
GRXCR1	NM_001080476.2:c.448C>T	NP_001073945.1:p.Arg150Trp	missense_variant	NA	NA	NA	NA		NA	NA	NA	NA	VUS	Cool
GRXCR1	NM_001080476.2:c.494A>G	NP_001073945.1:p.Asn165Ser	missense_variant	1	0.910205	0.121869	6.79731		0.329771	3.74017	0.300264	196.166	VUS	Cold
GRXCR1	NM_001080476.2:c.500G>A	NP_001073945.1:p.Arg167His	missense_variant	NA	NA	NA	NA		NA	NA	NA	NA	VUS	Cold
GRXCR1	NM_001080476.2:c.562C>T	NP_001073945.1:p.Arg188Ter	stop_gained	NA	NA	NA	NA		NA	NA	NA	NA	P
GRXCR1	NM_001080476.2:c.602T>C	NP_001073945.1:p.Val201Ala	missense_variant	NA	NA	NA	NA		NA	NA	NA	NA	VUS	Tepid
GRXCR1	NM_001080476.2:c.627+8A>T		splice_region_variant	NA	NA	NA	NA		1.06e-07	111.183	18.1647	1152.85	VUS	IceCold
GRXCR1	NM_001080476.2:c.628-1G>C		splice_acceptor_variant	NA	NA	NA	NA		NA	NA	NA	NA	LP
GRXCR1	NM_001080476.2:c.662_664del	NP_001073945.1:p.Gly221del	inframe_deletion	NA	NA	NA	NA		1	1.2998	0.0165649	101.96	VUS	Tepid
GRXCR1	NM_001080476.2:c.693+1G>A		splice_donor_variant	NA	NA	NA	NA		NA	NA	NA	NA	LP
GRXCR1	NM_001080476.2:c.712G>A	NP_001073945.1:p.Glu238Lys	missense_variant	1	0.909434	0.243059	3.40273		0.0792043	4.05592	0.725098	41.1152	VUS	Cold
GRXCR1	NM_001080476.2:c.739T>A	NP_001073945.1:p.Phe247Ile	missense_variant	NA	NA	NA	NA		NA	NA	NA	NA	VUS	Cool
GRXCR1	NM_001080476.2:c.772A>T	NP_001073945.1:p.Met258Leu	missense_variant	1	0.908592	0.0115814	71.2897		1	1.24255	0.0158356	97.472	VUS	Cool
GRXCR1	NM_001080476.2:c.778A>T	NP_001073945.1:p.Met260Leu	missense_variant	0.607983	0.454424	0.00770752	8.7305		NA	NA	NA	NA	VUS	Cold
GRXCR1	NM_001080476.2:c.824C>T	NP_001073945.1:p.Thr275Met	missense_variant	NA	NA	NA	NA		NA	NA	NA	NA	VUS	Cold
GRXCR1	NM_001080476.2:c.854G>C	NP_001073945.1:p.Cys285Ser	missense_variant	NA	NA	NA	NA		NA	NA	NA	NA	LP
MARVELD2	NM_001038603.2:c.29G>A	NP_001033692.2:p.Arg10Gln	missense_variant	NA	NA	NA	NA		NA	NA	NA	NA	VUS	Cold
MARVELD2	NM_001038603.2:c.37C>T	NP_001033692.2:p.Arg13Cys	missense_variant	NA	NA	NA	NA		0.3298	3.73949	0.30021	196.129	VUS	Cold
MARVELD2	NM_001038603.2:c.73G>C	NP_001033692.2:p.Asp25His	missense_variant	NA	NA	NA	NA		NA	NA	NA	NA	VUS	Tepid
MARVELD2	NM_001038603.2:c.86G>T	NP_001033692.2:p.Arg29Ile	missense_variant	NA	NA	NA	NA		NA	NA	NA	NA	VUS	Cold
MARVELD2	NM_001038603.2:c.127G>A	NP_001033692.2:p.Ala43Thr	missense_variant	0.795357	1.18731	0.361164	4.15272		0.141299	2.70392	0.724215	12.2756	VUS	Cold
MARVELD2	NM_001038603.2:c.130G>A	NP_001033692.2:p.Asp44Asn	missense_variant	0.730184	1.48412	0.288683	9.5562		0.00299915	0.260009	0.077933	0.688294	LB
MARVELD2	NM_001038603.2:c.151C>T	NP_001033692.2:p.Leu51Phe	missense_variant	NA	NA	NA	NA		NA	NA	NA	NA	VUS	Cold
MARVELD2	NM_001038603.2:c.188C>T	NP_001033692.2:p.Ser63Leu	missense_variant	NA	NA	NA	NA		NA	NA	NA	NA	LB
MARVELD2	NM_001038603.2:c.238C>T	NP_001033692.2:p.Arg80Cys	missense_variant	1	1.78093	0.092698	105.018		NA	NA	NA	NA	VUS	Cold
MARVELD2	NM_001038603.2:c.295T>A	NP_001033692.2:p.Trp99Arg	missense_variant	NA	NA	NA	NA		NA	NA	NA	NA	VUS	Cold
MARVELD2	NM_001038603.2:c.304C>T	NP_001033692.2:p.Pro102Ser	missense_variant	0.379158	3.56165	0.352416	175.285		0.179083	4.98287	0.492957	245.084	VUS	Cold
MARVELD2	NM_001038603.2:c.305C>T	NP_001033692.2:p.Pro102Leu	missense_variant	NA	NA	NA	NA		NA	NA	NA	NA	VUS	Cold
MARVELD2	NM_001038603.2:c.370C>A	NP_001033692.2:p.Pro124Thr	missense_variant	0.627492	2.67124	0.214463	140.157		NA	NA	NA	NA	VUS	Cold
MARVELD2	NM_001038603.2:c.383C>T	NP_001033692.2:p.Ser128Leu	missense_variant	NA	NA	NA	NA		NA	NA	NA	NA	VUS	Cold
MARVELD2	NM_001038603.2:c.404A>G	NP_001033692.2:p.Asp135Gly	missense_variant	NA	NA	NA	NA		NA	NA	NA	NA	VUS	Cold
MARVELD2	NM_001038603.2:c.425G>C	NP_001033692.2:p.Gly142Ala	missense_variant	NA	NA	NA	NA		NA	NA	NA	NA	VUS	Cold
MARVELD2	NM_001038603.2:c.439C>T	NP_001033692.2:p.Arg147Trp	missense_variant	NA	NA	NA	NA		1	1.3521	0.0172312	106.058	VUS	Cold
MARVELD2	NM_001038603.2:c.448G>T	NP_001033692.2:p.Ala150Ser	missense_variant	NA	NA	NA	NA		NA	NA	NA	NA	VUS	Cold
MARVELD2	NM_001038603.2:c.467G>A	NP_001033692.2:p.Arg156Gln	missense_variant	NA	NA	NA	NA		NA	NA	NA	NA	VUS	Cold
MARVELD2	NM_001038603.2:c.476A>G	NP_001033692.2:p.Tyr159Cys	missense_variant	0.135835	0.544203	0.232176	1.21719		0.0188072	3.71858	1.1016	16.0099	LB
MARVELD2	NM_001038603.2:c.494A>G	NP_001033692.2:p.His165Arg	missense_variant	0.00875057	4.00689	1.31948	16.2738		3.77e-05	11.2182	2.68498	99.7428	VUS	Cold
MARVELD2	NM_001038603.2:c.497C>T	NP_001033692.2:p.Thr166Ile	missense_variant	0.379158	3.56165	0.352416	175.285		0.0436532	0.338014	0.0822435	1.04808	LB
MARVELD2	NM_001038603.2:c.508C>T	NP_001033692.2:p.Arg170Ter	stop_gained	NA	NA	NA	NA		NA	NA	NA	NA	LP
MARVELD2	NM_001038603.2:c.530A>G	NP_001033692.2:p.Glu177Gly	missense_variant	1	0.979381	0.37744	2.57332		0.463984	0.721691	0.310169	1.59643	LB
MARVELD2	NM_001038603.2:c.592G>A	NP_001033692.2:p.Val198Met	missense_variant	0.672183	0.935486	0.702773	1.24586		5.95e-05	1.82636	1.34612	2.48714	B
MARVELD2	NM_001038603.2:c.635C>T	NP_001033692.2:p.Thr212Ile	missense_variant	NA	NA	NA	NA		NA	NA	NA	NA	VUS	Cold
MARVELD2	NM_001038603.2:c.670_694del	NP_001033692.2:p.Leu224AlafsTer31	frameshift_variant	1	1.78066	0.0926839	105.002		NA	NA	NA	NA	P
MARVELD2	NM_001038603.2:c.719del	NP_001033692.2:p.Gly240AlafsTer23	frameshift_variant	NA	NA	NA	NA		NA	NA	NA	NA	P
MARVELD2	NM_001038603.2:c.743A>G	NP_001033692.2:p.Tyr248Cys	missense_variant	NA	NA	NA	NA		NA	NA	NA	NA	VUS	Tepid
MARVELD2	NM_001038603.2:c.752dup	NP_001033692.2:p.Lys252Ter	frameshift_variant	NA	NA	NA	NA		NA	NA	NA	NA	LP
MARVELD2	NM_001038603.2:c.772G>A	NP_001033692.2:p.Val258Met	missense_variant	0.430057	0.445253	0.0402712	3.10722		1	1.24653	0.0903686	17.1949	VUS	Cold
MARVELD2	NM_001038603.2:c.782G>A	NP_001033692.2:p.Gly261Glu	missense_variant	0.0225588	3.56165	1.1486	14.6393		0.00391775	3.98878	1.39589	13.9264	P
MARVELD2	NM_001038603.2:c.808_810del	NP_001033692.2:p.Ile270del	inframe_deletion	NA	NA	NA	NA		NA	NA	NA	NA	VUS	Hot
MARVELD2	NM_001038603.2:c.833A>C	NP_001033692.2:p.Tyr278Ser	missense_variant	NA	NA	NA	NA		NA	NA	NA	NA	VUS	Tepid
MARVELD2	NM_001038603.2:c.838C>T	NP_001033692.2:p.Arg280Trp	missense_variant	0.671577	0.593574	0.0495826	5.18247		1	1.2467	0.0903808	17.1972	VUS	Cold
MARVELD2	NM_001038603.2:c.858dup	NP_001033692.2:p.Asn287Ter	frameshift_variant	NA	NA	NA	NA		NA	NA	NA	NA	P
MARVELD2	NM_001038603.2:c.863G>T	NP_001033692.2:p.Trp288Leu	missense_variant	NA	NA	NA	NA		NA	NA	NA	NA	VUS	Tepid
MARVELD2	NM_001038603.2:c.949C>G	NP_001033692.2:p.Arg317Gly	missense_variant	0.129429	5.33933	0.647666	245.36		1	0.901396	0.263989	2.83633	VUS	Tepid
MARVELD2	NM_001038603.2:c.1000T>G	NP_001033692.2:p.Phe334Val	missense_variant	0.604531	0.44505	0.00754866	8.55038		NA	NA	NA	NA	VUS	Cold
MARVELD2	NM_001038603.2:c.1109C>T	NP_001033692.2:p.Ala370Val	missense_variant	0.407772	0.684865	0.268736	1.6914		0.828168	1.13368	0.431514	2.9414	LB
MARVELD2	NM_001038603.2:c.1114C>T	NP_001033692.2:p.Arg372Trp	missense_variant	0.627495	2.67101	0.214445	140.145		0.318481	4.05898	0.325867	212.864	VUS	Cool
MARVELD2	NM_001038603.2:c.1115G>A	NP_001033692.2:p.Arg372Gln	missense_variant	0.194474	0.548037	0.196838	1.42698		0.807517	1.20286	0.403722	3.51333	VUS	IceCold
MARVELD2	NM_001038603.2:c.1123dup	NP_001033692.2:p.Arg375LysfsTer11	frameshift_variant	NA	NA	NA	NA		NA	NA	NA	NA	P
MARVELD2	NM_001038603.2:c.1146+4A>G		splice_region_variant	NA	NA	NA	NA		0.411684	0.272694	0.00576928	2.43732	VUS	Cold
MARVELD2	NM_001038603.2:c.1147-9T>C		splice_region_variant	0.601928	0.852793	0.493522	1.47155		0.507204	0.839868	0.518786	1.33221	VUS	IceCold
MARVELD2	NM_001038603.2:c.1147-2A>G		splice_acceptor_variant	0.603323	0.44175	0.00749274	8.487		0.0886333	0.170514	0.00384663	1.2721	LP
MARVELD2	NM_001038603.2:c.1147-2A>C		splice_acceptor_variant	NA	NA	NA	NA		NA	NA	NA	NA	LP
MARVELD2	NM_001038603.2:c.1149A>G	NP_001033692.2:p.Ile383Met	missense_variant	1	0.882446	0.0112484	69.2394		NA	NA	NA	NA	LB
MARVELD2	NM_001038603.2:c.1152T>A	NP_001033692.2:p.Asn384Lys	missense_variant	NA	NA	NA	NA		1	1.25462	0.0159894	98.4182	VUS	Cold
MARVELD2	NM_001038603.2:c.1169C>T	NP_001033692.2:p.Ser390Leu	missense_variant	0.130177	2.63487	0.798355	11.2148		0.00212951	7.51951	1.67377	69.3097	VUS	Cold
MARVELD2	NM_001038603.2:c.1185T>C	NP_001033692.2:p.Cys395=	splice_region_variant	NA	NA	NA	NA		NA	NA	NA	NA	VUS	Cold
MARVELD2	NM_001038603.2:c.1208_1211del	NP_001033692.2:p.Arg403LysfsTer11	frameshift_variant	NA	NA	NA	NA		0.0258882	8.72629	1.12094	392.618	LP
MARVELD2	NM_001038603.2:c.1264G>C	NP_001033692.2:p.Glu422Gln	missense_variant	NA	NA	NA	NA		NA	NA	NA	NA	VUS	Cold
MARVELD2	NM_001038603.2:c.1274G>A	NP_001033692.2:p.Ser425Asn	missense_variant	NA	NA	NA	NA		0.25989	0.210958	0.0109552	12.452	VUS	Cold
MARVELD2	NM_001038603.2:c.1295del	NP_001033692.2:p.His432ProfsTer7	frameshift_variant	1	0.89049	0.0113509	69.8701		NA	NA	NA	NA	P
MARVELD2	NM_001038603.2:c.1331+1G>A		splice_donor_variant	NA	NA	NA	NA		NA	NA	NA	NA	P
MARVELD2	NM_001038603.2:c.1332-1del		splice_acceptor_variant	NA	NA	NA	NA		NA	NA	NA	NA	P
MARVELD2	NM_001038603.2:c.1352C>G	NP_001033692.2:p.Thr451Arg	missense_variant	1	1.06828	0.271549	4.42595		0.365092	0.624131	0.194481	1.76045	VUS	Cold
MARVELD2	NM_001038603.2:c.1363C>T	NP_001033692.2:p.Arg455Ter	stop_gained	NA	NA	NA	NA		NA	NA	NA	NA	P
MARVELD2	NM_001038603.2:c.1369C>T	NP_001033692.2:p.Arg457Cys	missense_variant	NA	NA	NA	NA		NA	NA	NA	NA	VUS	Cold
MARVELD2	NM_001038603.2:c.1370G>A	NP_001033692.2:p.Arg457His	missense_variant	NA	NA	NA	NA		NA	NA	NA	NA	VUS	Cold
MARVELD2	NM_001038603.2:c.1376A>C	NP_001033692.2:p.Lys459Thr	missense_variant	NA	NA	NA	NA		NA	NA	NA	NA	VUS	Cold
MARVELD2	NM_001038603.2:c.1465G>A	NP_001033692.2:p.Val489Met	missense_variant	0.430162	0.44554	0.0402971	3.10922		1	1.35338	0.0981129	18.6697	VUS	Cold
MARVELD2	NM_001038603.2:c.1467del	NP_001033692.2:p.Met490Ter	frameshift_variant	NA	NA	NA	NA		NA	NA	NA	NA	P
MARVELD2	NM_001038603.2:c.1470G>A	NP_001033692.2:p.Met490Ile	missense_variant	0.77874	1.24896	0.341123	4.99172		NA	NA	NA	NA	VUS	Cold
MARVELD2	NM_001038603.2:c.1478T>G	NP_001033692.2:p.Leu493Trp	missense_variant	NA	NA	NA	NA		NA	NA	NA	NA	VUS	Cold
MARVELD2	NM_001038603.2:c.1490C>T	NP_001033692.2:p.Ser497Leu	missense_variant	NA	NA	NA	NA		1	1.3904	0.0177192	109.061	VUS	Cold
MARVELD2	NM_001038603.2:c.1498C>T	NP_001033692.2:p.Arg500Ter	stop_gained	NA	NA	NA	NA		NA	NA	NA	NA	P
MARVELD2	NM_001038603.2:c.1499G>A	NP_001033692.2:p.Arg500Gln	missense_variant	0.395946	1.79616	0.481061	8.15297		0.0505853	0.457247	0.177544	1.05241	LB
MARVELD2	NM_001038603.2:c.1503+9G>A		splice_region_variant	NA	NA	NA	NA		NA	NA	NA	NA	VUS	Cold
MARVELD2	NM_001038603.2:c.1528C>T	NP_001033692.2:p.His510Tyr	missense_variant	NA	NA	NA	NA		1	0.511329	0.0103857	5.16815	VUS	Cold
MARVELD2	NM_001038603.2:c.1550del	NP_001033692.2:p.Lys517ArgfsTer16	frameshift_variant	0.620481	2.04932	0.106663	120.838		1	0.967845	0.0875167	6.75386	P
MARVELD2	NM_001038603.2:c.1578del	NP_001033692.2:p.Glu527AsnfsTer6	frameshift_variant	NA	NA	NA	NA		NA	NA	NA	NA	P
MARVELD2	NM_001038603.2:c.1582C>T	NP_001033692.2:p.Arg528Cys	missense_variant	1	0.98601	0.0125672	77.3629		0.548324	2.04958	0.0261076	160.692	LP
MARVELD2	NM_001038603.2:c.1583G>A	NP_001033692.2:p.Arg528His	missense_variant	NA	NA	NA	NA		NA	NA	NA	NA	LP
BDP1	NM_018429.2:c.47G>T	NP_060899.2:p.Gly16Val	missense_variant	0.453728	2.40147	0.393096	25.2246		0.753698	1.32627	0.305145	5.76327	VUS	Cold
BDP1	NM_018429.2:c.77A>G	NP_060899.2:p.Asn26Ser	missense_variant	0.675093	0.919864	0.652487	1.29593		0.0179281	0.708982	0.524916	0.949918	B
BDP1	NM_018429.2:c.82C>G	NP_060899.2:p.Gln28Glu	missense_variant	0.6174	0.479733	0.00813628	9.21673		1	0.680884	0.0115454	13.081	VUS	Cold
BDP1	NM_018429.2:c.100C>G	NP_060899.2:p.Pro34Ala	missense_variant	NA	NA	NA	NA		NA	NA	NA	NA	VUS	Cold
BDP1	NM_018429.2:c.134C>A	NP_060899.2:p.Ser45Tyr	missense_variant	NA	NA	NA	NA		NA	NA	NA	NA	VUS	Cold
BDP1	NM_018429.2:c.193G>A	NP_060899.2:p.Glu65Lys	missense_variant	1	1.01346	0.68552	1.49991		0.726321	1.06971	0.74669	1.52416	LB
BDP1	NM_018429.2:c.209G>A	NP_060899.2:p.Ser70Asn	missense_variant	NA	NA	NA	NA		1	1.36048	0.0173378	106.716	VUS	Cold
BDP1	NM_018429.2:c.282A>T	NP_060899.2:p.Arg94Ser	missense_variant	0.173634	0.82606	0.625932	1.08867		0.552853	1.08074	0.82719	1.40794	B
BDP1	NM_018429.2:c.338C>G	NP_060899.2:p.Ser113Ter	stop_gained	NA	NA	NA	NA		NA	NA	NA	NA	VUS	Hot
BDP1	NM_018429.2:c.340G>A	NP_060899.2:p.Glu114Lys	missense_variant	NA	NA	NA	NA		NA	NA	NA	NA	VUS	Cool
BDP1	NM_018429.2:c.361A>G	NP_060899.2:p.Ile121Val	missense_variant	NA	NA	NA	NA		NA	NA	NA	NA	VUS	Cold
BDP1	NM_018429.2:c.391A>G	NP_060899.2:p.Thr131Ala	missense_variant	NA	NA	NA	NA		NA	NA	NA	NA	VUS	Cold
BDP1	NM_018429.2:c.514A>G	NP_060899.2:p.Ile172Val	missense_variant	NA	NA	NA	NA		NA	NA	NA	NA	VUS	Cold
BDP1	NM_018429.2:c.530G>C	NP_060899.2:p.Arg177Thr	missense_variant	NA	NA	NA	NA		NA	NA	NA	NA	VUS	Cold
BDP1	NM_018429.2:c.556A>G	NP_060899.2:p.Met186Val	missense_variant	NA	NA	NA	NA		NA	NA	NA	NA	VUS	Cold
BDP1	NM_018429.2:c.584A>G	NP_060899.2:p.Asp195Gly	missense_variant	NA	NA	NA	NA		NA	NA	NA	NA	VUS	Cold
BDP1	NM_018429.2:c.599C>A	NP_060899.2:p.Thr200Asn	missense_variant	1	0.543234	0.00921211	10.4372		1	1.74872	0.0222766	137.143	VUS	Cold
BDP1	NM_018429.2:c.600-4A>G		splice_region_variant	1	1.93272	0.0246165	151.555		0.386066	3.61983	0.0461123	283.557	VUS	Cold
BDP1	NM_018429.2:c.659+2dup		splice_donor_variant	NA	NA	NA	NA		NA	NA	NA	NA	VUS	Hot
BDP1	NM_018429.2:c.679_681del	NP_060899.2:p.Pro227del	inframe_deletion	NA	NA	NA	NA		1	1.37439	0.0175151	107.807	VUS	Tepid
BDP1	NM_018429.2:c.766A>C	NP_060899.2:p.Ile256Leu	missense_variant	NA	NA	NA	NA		1	1.3738	0.0175076	107.76	VUS	Cold
BDP1	NM_018429.2:c.808A>G	NP_060899.2:p.Thr270Ala	missense_variant	NA	NA	NA	NA		NA	NA	NA	NA	VUS	Cold
BDP1	NM_018429.2:c.836A>T	NP_060899.2:p.Asn279Ile	missense_variant	NA	NA	NA	NA		NA	NA	NA	NA	VUS	Cool
BDP1	NM_018429.2:c.853C>T	NP_060899.2:p.Arg285Cys	missense_variant	1	0.916385	0.0116805	71.9011		NA	NA	NA	NA	VUS	Tepid
BDP1	NM_018429.2:c.854G>A	NP_060899.2:p.Arg285His	missense_variant	NA	NA	NA	NA		NA	NA	NA	NA	VUS	Cold
BDP1	NM_018429.2:c.891C>G	NP_060899.2:p.Asn297Lys	missense_variant	1	0.919823	0.0117242	72.1703		NA	NA	NA	NA	VUS	Cold
BDP1	NM_018429.2:c.956G>T	NP_060899.2:p.Gly319Val	missense_variant	NA	NA	NA	NA		NA	NA	NA	NA	VUS	Tepid
BDP1	NM_018429.2:c.1043A>G	NP_060899.2:p.Asn348Ser	missense_variant	NA	NA	NA	NA		NA	NA	NA	NA	VUS	Cold
BDP1	NM_018429.2:c.1061A>G	NP_060899.2:p.Lys354Arg	missense_variant	NA	NA	NA	NA		NA	NA	NA	NA	VUS	Cold
BDP1	NM_018429.2:c.1198C>T	NP_060899.2:p.Arg400Trp	missense_variant	1	0.941112	0.0119958	73.843		NA	NA	NA	NA	VUS	Cold
BDP1	NM_018429.2:c.1213+1G>A		splice_donor_variant	NA	NA	NA	NA		NA	NA	NA	NA	VUS	Hot
BDP1	NM_018429.2:c.1214-3C>T		splice_region_variant	NA	NA	NA	NA		NA	NA	NA	NA	VUS	Cold
BDP1	NM_018429.2:c.1228T>G	NP_060899.2:p.Cys410Gly	missense_variant	1	1.28517	0.217374	8.77337		0.73226	1.32355	0.246476	7.10761	VUS	Cold
BDP1	NM_018429.2:c.1246G>A	NP_060899.2:p.Asp416Asn	missense_variant	NA	NA	NA	NA		NA	NA	NA	NA	VUS	Cold
BDP1	NM_018429.2:c.1307A>G	NP_060899.2:p.Gln436Arg	missense_variant	0.600292	0.717816	0.205226	2.35986		0.779025	1.2744	0.353748	4.42981	VUS	Cold
BDP1	NM_018429.2:c.1347T>G	NP_060899.2:p.Asp449Glu	missense_variant	NA	NA	NA	NA		NA	NA	NA	NA	VUS	Cold
BDP1	NM_018429.2:c.1360G>C	NP_060899.2:p.Ala454Pro	missense_variant	NA	NA	NA	NA		NA	NA	NA	NA	VUS	Cold
BDP1	NM_018429.2:c.1419T>A	NP_060899.2:p.Asn473Lys	missense_variant	NA	NA	NA	NA		NA	NA	NA	NA	VUS	Cold
BDP1	NM_018429.2:c.1441T>A	NP_060899.2:p.Leu481Ile	missense_variant	NA	NA	NA	NA		NA	NA	NA	NA	VUS	Cold
BDP1	NM_018429.2:c.1492+1_1492+2insAAATTACTA		splice_donor_variant	NA	NA	NA	NA		NA	NA	NA	NA	VUS	Hot
BDP1	NM_018429.2:c.1534T>C	NP_060899.2:p.Cys512Arg	missense_variant	NA	NA	NA	NA		NA	NA	NA	NA	VUS	Cold
BDP1	NM_018429.2:c.1538G>A	NP_060899.2:p.Ser513Asn	missense_variant	NA	NA	NA	NA		1	1.36848	0.0174398	107.343	VUS	Cold
BDP1	NM_018429.2:c.1715T>C	NP_060899.2:p.Val572Ala	missense_variant	NA	NA	NA	NA		1	1.69684	0.0216159	133.076	VUS	Cold
BDP1	NM_018429.2:c.1775A>C	NP_060899.2:p.Asn592Thr	missense_variant	NA	NA	NA	NA		NA	NA	NA	NA	VUS	Cold
BDP1	NM_018429.2:c.1804A>G	NP_060899.2:p.Ile602Val	missense_variant	NA	NA	NA	NA		NA	NA	NA	NA	VUS	Cold
BDP1	NM_018429.2:c.1831A>G	NP_060899.2:p.Met611Val	missense_variant	0.442772	0.477097	0.0431504	3.3299		0.654304	1.50063	0.108749	20.7028	VUS	Cold
BDP1	NM_018429.2:c.1843C>G	NP_060899.2:p.Arg615Gly	missense_variant	NA	NA	NA	NA		NA	NA	NA	NA	VUS	Cold
BDP1	NM_018429.2:c.1844G>A	NP_060899.2:p.Arg615His	missense_variant	NA	NA	NA	NA		1	1.49802	0.0190902	117.496	VUS	Cold
BDP1	NM_018429.2:c.1869G>C	NP_060899.2:p.Leu623Phe	missense_variant	NA	NA	NA	NA		NA	NA	NA	NA	VUS	Cold
BDP1	NM_018429.2:c.1871C>T	NP_060899.2:p.Ser624Leu	missense_variant	NA	NA	NA	NA		NA	NA	NA	NA	VUS	Cold
BDP1	NM_018429.2:c.1934A>G	NP_060899.2:p.His645Arg	missense_variant	NA	NA	NA	NA		NA	NA	NA	NA	VUS	Cold
BDP1	NM_018429.2:c.1957-4A>G		splice_region_variant	0.4466	0.485802	0.0439375	3.3906		0.652203	1.516	0.109862	20.915	VUS	IceCold
BDP1	NM_018429.2:c.1958A>G	NP_060899.2:p.Asn653Ser	missense_variant	NA	NA	NA	NA		NA	NA	NA	NA	VUS	Cold
BDP1	NM_018429.2:c.2012C>A	NP_060899.2:p.Thr671Lys	missense_variant	NA	NA	NA	NA		NA	NA	NA	NA	VUS	Cold
BDP1	NM_018429.2:c.2049-10G>A		splice_region_variant	NA	NA	NA	NA		NA	NA	NA	NA	VUS	Cold
BDP1	NM_018429.2:c.2110G>A	NP_060899.2:p.Val704Met	missense_variant	0.364446	0.319078	0.00608265	3.97436		NA	NA	NA	NA	VUS	Cold
BDP1	NM_018429.2:c.2164A>G	NP_060899.2:p.Lys722Glu	missense_variant	0.865174	1.07709	0.518208	2.25878		9.42e-05	6.69097	2.20284	27.1834	B
BDP1	NM_018429.2:c.2176A>T	NP_060899.2:p.Ile726Leu	missense_variant	0.680942	0.638076	0.0533028	5.57113		0.568815	2.97191	0.154695	175.165	B
BDP1	NM_018429.2:c.2213A>G	NP_060899.2:p.Asn738Ser	missense_variant	NA	NA	NA	NA		1	1.36268	0.0173659	106.888	VUS	Cold
BDP1	NM_018429.2:c.2372+2T>C		splice_donor_variant	NA	NA	NA	NA		NA	NA	NA	NA	VUS	Hot
BDP1	NM_018429.2:c.2447C>G	NP_060899.2:p.Pro816Arg	missense_variant	NA	NA	NA	NA		0.149822	0.194266	0.00431419	1.51243	VUS	Cold
BDP1	NM_018429.2:c.2497G>A	NP_060899.2:p.Val833Ile	missense_variant	0.180509	3.35448	0.638582	33.1012		0.381354	1.91617	0.523398	7.6584	VUS	Cold
BDP1	NM_018429.2:c.2498T>C	NP_060899.2:p.Val833Ala	missense_variant	NA	NA	NA	NA		NA	NA	NA	NA	VUS	Cold
BDP1	NM_018429.2:c.2506A>G	NP_060899.2:p.Lys836Glu	missense_variant	0.625314	2.87491	0.230782	150.815		NA	NA	NA	NA	VUS	Cold
BDP1	NM_018429.2:c.2510T>G	NP_060899.2:p.Ile837Ser	missense_variant	0.312491	0.832432	0.588805	1.17428		0.00123306	0.625329	0.461356	0.839527	B
BDP1	NM_018429.2:c.2548A>C	NP_060899.2:p.Thr850Pro	missense_variant	NA	NA	NA	NA		1	1.35999	0.0173317	106.678	VUS	Cold
BDP1	NM_018429.2:c.2548A>G	NP_060899.2:p.Thr850Ala	missense_variant	NA	NA	NA	NA		NA	NA	NA	NA	VUS	Cold
BDP1	NM_018429.2:c.2632G>A	NP_060899.2:p.Gly878Arg	missense_variant	NA	NA	NA	NA		NA	NA	NA	NA	VUS	Cold
BDP1	NM_018429.2:c.2633G>A	NP_060899.2:p.Gly878Glu	missense_variant	NA	NA	NA	NA		NA	NA	NA	NA	VUS	Cold
BDP1	NM_018429.2:c.2782_2946del	NP_060899.2:p.Asp928_Lys982del	inframe_deletion	NA	NA	NA	NA		NA	NA	NA	NA	VUS	Tepid
BDP1	NM_018429.2:c.2782G>A	NP_060899.2:p.Asp928Asn	missense_variant	NA	NA	NA	NA		NA	NA	NA	NA	VUS	Cold
BDP1	NM_018429.2:c.2794G>A	NP_060899.2:p.Ala932Thr	missense_variant	NA	NA	NA	NA		NA	NA	NA	NA	VUS	Cold
BDP1	NM_018429.2:c.2806G>A	NP_060899.2:p.Glu936Lys	missense_variant	NA	NA	NA	NA		NA	NA	NA	NA	VUS	Cold
BDP1	NM_018429.2:c.2818C>A	NP_060899.2:p.Gln940Lys	missense_variant	NA	NA	NA	NA		NA	NA	NA	NA	VUS	Cold
BDP1	NM_018429.2:c.2819A>G	NP_060899.2:p.Gln940Arg	missense_variant	NA	NA	NA	NA		NA	NA	NA	NA	VUS	Cold
BDP1	NM_018429.2:c.2822A>G	NP_060899.2:p.Lys941Arg	missense_variant	NA	NA	NA	NA		NA	NA	NA	NA	VUS	Cold
BDP1	NM_018429.2:c.2828G>T	NP_060899.2:p.Gly943Val	missense_variant	NA	NA	NA	NA		NA	NA	NA	NA	VUS	Cold
BDP1	NM_018429.2:c.2903A>T	NP_060899.2:p.Glu968Val	missense_variant	NA	NA	NA	NA		NA	NA	NA	NA	VUS	Cold
BDP1	NM_018429.2:c.2924A>T	NP_060899.2:p.Asp975Val	missense_variant	1	0.95678	0.12811	7.14549		0.259236	0.455717	0.0793388	1.82651	VUS	Cold
BDP1	NM_018429.2:c.3039C>A	NP_060899.2:p.Asn1013Lys	missense_variant	0.00101295	13.3961	2.03717	564.99		NA	NA	NA	NA	VUS	Cold
BDP1	NM_018429.2:c.3082G>T	NP_060899.2:p.Val1028Leu	missense_variant	NA	NA	NA	NA		NA	NA	NA	NA	VUS	Cold
BDP1	NM_018429.2:c.3101A>G	NP_060899.2:p.Glu1034Gly	missense_variant	0.156382	0.573457	0.255475	1.23231		0.20171	0.614782	0.285636	1.24278	LB
BDP1	NM_018429.2:c.3146A>G	NP_060899.2:p.Asn1049Ser	missense_variant	NA	NA	NA	NA		NA	NA	NA	NA	VUS	Cold
BDP1	NM_018429.2:c.3160G>C	NP_060899.2:p.Val1054Leu	missense_variant	NA	NA	NA	NA		NA	NA	NA	NA	VUS	Cold
BDP1	NM_018429.2:c.3212G>T	NP_060899.2:p.Ser1071Ile	missense_variant	NA	NA	NA	NA		NA	NA	NA	NA	VUS	Cold
BDP1	NM_018429.2:c.3215T>A	NP_060899.2:p.Phe1072Tyr	missense_variant	NA	NA	NA	NA		NA	NA	NA	NA	VUS	Cold
BDP1	NM_018429.2:c.3224G>A	NP_060899.2:p.Gly1075Glu	missense_variant	NA	NA	NA	NA		NA	NA	NA	NA	VUS	Cold
BDP1	NM_018429.2:c.3281C>T	NP_060899.2:p.Thr1094Ile	missense_variant	NA	NA	NA	NA		NA	NA	NA	NA	VUS	Cold
BDP1	NM_018429.2:c.3364G>A	NP_060899.2:p.Gly1122Arg	missense_variant	NA	NA	NA	NA		NA	NA	NA	NA	LB
BDP1	NM_018429.2:c.3391A>G	NP_060899.2:p.Thr1131Ala	missense_variant	NA	NA	NA	NA		0.149936	0.195057	0.00433173	1.51858	VUS	Cold
BDP1	NM_018429.2:c.3407A>C	NP_060899.2:p.Asp1136Ala	missense_variant	0.443341	0.478409	0.0432692	3.33905		1	1.36683	0.099086	18.8556	VUS	Cold
BDP1	NM_018429.2:c.3424G>C	NP_060899.2:p.Asp1142His	missense_variant	NA	NA	NA	NA		NA	NA	NA	NA	VUS	Cold
BDP1	NM_018429.2:c.3437A>G	NP_060899.2:p.Glu1146Gly	missense_variant	0.498993	0.574442	0.0891741	2.95317		1	1.115	0.163299	6.59199	VUS	Cold
BDP1	NM_018429.2:c.3500_3661del	NP_060899.2:p.Asp1167_Val1220del	inframe_deletion	5.64e-10	19.1414	4.96156	163.316		NA	NA	NA	NA	VUS	Tepid
BDP1	NM_018429.2:c.3466G>A	NP_060899.2:p.Glu1156Lys	missense_variant	NA	NA	NA	NA		NA	NA	NA	NA	VUS	Cold
BDP1	NM_018429.2:c.3467A>G	NP_060899.2:p.Glu1156Gly	missense_variant	NA	NA	NA	NA		NA	NA	NA	NA	VUS	Cold
BDP1	NM_018429.2:c.3623C>T	NP_060899.2:p.Ser1208Leu	missense_variant	1	0.956297	0.0121892	75.0321		1	1.36791	0.0174325	107.298	VUS	Cold
BDP1	NM_018429.2:c.3717G>C	NP_060899.2:p.Lys1239Asn	missense_variant	NA	NA	NA	NA		NA	NA	NA	NA	VUS	Cold
BDP1	NM_018429.2:c.3718G>T	NP_060899.2:p.Val1240Leu	missense_variant	0.727042	1.59558	0.310333	10.2794		0.000261444	0.212162	0.064863	0.544027	LB
BDP1	NM_018429.2:c.3794T>C	NP_060899.2:p.Met1265Thr	missense_variant	NA	NA	NA	NA		NA	NA	NA	NA	VUS	Cold
BDP1	NM_018429.2:c.3797A>C	NP_060899.2:p.Glu1266Ala	missense_variant	0.109704	0.771129	0.554157	1.06971		0.650219	0.921781	0.673599	1.25401	B
BDP1	NM_018429.2:c.3817G>T	NP_060899.2:p.Ala1273Ser	missense_variant	NA	NA	NA	NA		NA	NA	NA	NA	VUS	Cold
BDP1	NM_018429.2:c.3880G>A	NP_060899.2:p.Gly1294Arg	missense_variant	1	1.91792	0.0998276	113.092		NA	NA	NA	NA	VUS	Cold
BDP1	NM_018429.2:c.3891G>C	NP_060899.2:p.Glu1297Asp	missense_variant	NA	NA	NA	NA		NA	NA	NA	NA	VUS	Cold
BDP1	NM_018429.2:c.3928C>G	NP_060899.2:p.Gln1310Glu	missense_variant	0.117553	0.191788	0.00405891	1.71419		1	0.743644	0.0126091	14.2866	VUS	Cold
BDP1	NM_018429.2:c.3980_3981dup	NP_060899.2:p.Thr1328ValfsTer10	frameshift_variant	NA	NA	NA	NA		NA	NA	NA	NA	VUS	Hot
BDP1	NM_018429.2:c.4038_4039insA	NP_060899.2:p.Val1347SerfsTer10	frameshift_variant	NA	NA	NA	NA		NA	NA	NA	NA	VUS	Hot
BDP1	NM_018429.2:c.4074A>C	NP_060899.2:p.Glu1358Asp	missense_variant	1	1.03488	0.435113	2.48255		0.0818043	2.17544	0.835431	6.05686	LB
BDP1	NM_018429.2:c.4091A>G	NP_060899.2:p.His1364Arg	missense_variant	0.410193	0.579525	0.149119	2.00976		0.289356	2.34859	0.45683	15.1268	VUS	Cold
BDP1	NM_018429.2:c.4111A>G	NP_060899.2:p.Arg1371Gly	missense_variant	NA	NA	NA	NA		NA	NA	NA	NA	VUS	Cold
BDP1	NM_018429.2:c.4238T>C	NP_060899.2:p.Ile1413Thr	missense_variant	0.757813	1.14747	0.597351	2.22947		0.569579	1.17628	0.643912	2.13194	LB
BDP1	NM_018429.2:c.4247+9G>A		splice_region_variant	NA	NA	NA	NA		NA	NA	NA	NA	VUS	Cold
BDP1	NM_018429.2:c.4309C>T	NP_060899.2:p.Arg1437Ter	stop_gained	NA	NA	NA	NA		1	1.43894	0.0183374	112.865	VUS	Hot
BDP1	NM_018429.2:c.4327C>T	NP_060899.2:p.Pro1443Ser	missense_variant	NA	NA	NA	NA		NA	NA	NA	NA	VUS	Cold
BDP1	NM_018429.2:c.4378T>A	NP_060899.2:p.Tyr1460Asn	missense_variant	1	0.964446	0.0122929	75.6711		NA	NA	NA	NA	VUS	Cold
BDP1	NM_018429.2:c.4421_4438del	NP_060899.2:p.Ile1474_Asn1479del	inframe_deletion	NA	NA	NA	NA		NA	NA	NA	NA	VUS	Tepid
BDP1	NM_018429.2:c.4511T>A	NP_060899.2:p.Leu1504Ter	stop_gained	NA	NA	NA	NA		NA	NA	NA	NA	LP
BDP1	NM_018429.2:c.4518C>G	NP_060899.2:p.His1506Gln	missense_variant	NA	NA	NA	NA		NA	NA	NA	NA	VUS	Cold
BDP1	NM_018429.2:c.4600G>A	NP_060899.2:p.Glu1534Lys	missense_variant	NA	NA	NA	NA		NA	NA	NA	NA	VUS	Cold
BDP1	NM_018429.2:c.4649+5A>G		splice_region_variant	NA	NA	NA	NA		NA	NA	NA	NA	VUS	Cold
BDP1	NM_018429.2:c.4683G>A	NP_060899.2:p.Met1561Ile	missense_variant	0.171528	0.320217	0.0316075	1.79123		0.486404	0.489296	0.0482907	2.73688	VUS	Cold
BDP1	NM_018429.2:c.4728_4729insGT	NP_060899.2:p.Gln1577ValfsTer8	frameshift_variant	NA	NA	NA	NA		NA	NA	NA	NA	LP
BDP1	NM_018429.2:c.4730_4732del	NP_060899.2:p.Gln1577del	inframe_deletion	NA	NA	NA	NA		NA	NA	NA	NA	VUS	Tepid
BDP1	NM_018429.2:c.4736C>G	NP_060899.2:p.Pro1579Arg	missense_variant	NA	NA	NA	NA		NA	NA	NA	NA	VUS	Cold
BDP1	NM_018429.2:c.4772T>C	NP_060899.2:p.Ile1591Thr	missense_variant	0.365334	0.32029	0.00610574	3.98948		NA	NA	NA	NA	VUS	Cold
BDP1	NM_018429.2:c.4837A>G	NP_060899.2:p.Thr1613Ala	missense_variant	NA	NA	NA	NA		NA	NA	NA	NA	VUS	Cold
BDP1	NM_018429.2:c.4849G>A	NP_060899.2:p.Val1617Ile	missense_variant	NA	NA	NA	NA		NA	NA	NA	NA	VUS	Cold
BDP1	NM_018429.2:c.4860+11_4860+13del		splice_region_variant	NA	NA	NA	NA		NA	NA	NA	NA	VUS	Cold
BDP1	NM_018429.2:c.4898C>T	NP_060899.2:p.Ser1633Leu	missense_variant	NA	NA	NA	NA		1	0.769942	0.0146685	9.59097	VUS	Cold
BDP1	NM_018429.2:c.5026C>G	NP_060899.2:p.Gln1676Glu	missense_variant	1	1.4401	0.164937	17.238		0.396283	2.24068	0.256635	26.8347	B
BDP1	NM_018429.2:c.5139G>T	NP_060899.2:p.Lys1713Asn	missense_variant	NA	NA	NA	NA		NA	NA	NA	NA	VUS	Cold
BDP1	NM_018429.2:c.5140C>T	NP_060899.2:p.Pro1714Ser	missense_variant	NA	NA	NA	NA		NA	NA	NA	NA	VUS	Cold
BDP1	NM_018429.2:c.5212A>C	NP_060899.2:p.Thr1738Pro	missense_variant	0.483158	0.816556	0.446992	1.47991		0.294623	1.40629	0.753689	2.62409	LB
BDP1	NM_018429.2:c.5282C>T	NP_060899.2:p.Ala1761Val	missense_variant	NA	NA	NA	NA		NA	NA	NA	NA	VUS	Cold
BDP1	NM_018429.2:c.5294_5296del	NP_060899.2:p.Glu1765del	inframe_deletion	NA	NA	NA	NA		NA	NA	NA	NA	VUS	Tepid
BDP1	NM_018429.2:c.5375A>G	NP_060899.2:p.Asn1792Ser	missense_variant	NA	NA	NA	NA		NA	NA	NA	NA	VUS	Cold
BDP1	NM_018429.2:c.5388-2A>G		splice_acceptor_variant	NA	NA	NA	NA		NA	NA	NA	NA	VUS	Hot
BDP1	NM_018429.2:c.5399C>T	NP_060899.2:p.Pro1800Leu	missense_variant	1	0.955985	0.0121853	75.0077		1	0.743079	0.0125995	14.2757	VUS	Cold
BDP1	NM_018429.2:c.5441A>G	NP_060899.2:p.Lys1814Arg	missense_variant	1	0.957078	0.0121992	75.0933		NA	NA	NA	NA	VUS	Cold
BDP1	NM_018429.2:c.5477A>G	NP_060899.2:p.Asn1826Ser	missense_variant	NA	NA	NA	NA		NA	NA	NA	NA	VUS	Cold
BDP1	NM_018429.2:c.5479C>T	NP_060899.2:p.Arg1827Cys	missense_variant	NA	NA	NA	NA		0.577217	2.73505	0.142364	161.22	VUS	Cold
BDP1	NM_018429.2:c.5531G>A	NP_060899.2:p.Arg1844His	missense_variant	1	1.00996	0.501489	2.04162		1.19e-05	0.352814	0.201864	0.587738	LB
BDP1	NM_018429.2:c.5573C>G	NP_060899.2:p.Pro1858Arg	missense_variant	0.201513	0.478419	0.128272	1.53676		0.793389	0.742821	0.199175	2.38584	VUS	IceCold
BDP1	NM_018429.2:c.5605C>T	NP_060899.2:p.Arg1869Trp	missense_variant	0.540694	0.638085	0.132382	2.69154		0.449865	1.98113	0.335103	13.528	VUS	Tepid
BDP1	NM_018429.2:c.5623G>C	NP_060899.2:p.Asp1875His	missense_variant	0.574036	1.27593	0.566124	2.9565		0.738913	1.1319	0.552006	2.27751	VUS	IceCold
BDP1	NM_018429.2:c.5623G>A	NP_060899.2:p.Asp1875Asn	missense_variant	0.625336	2.87052	0.230469	150.611		NA	NA	NA	NA	LB
BDP1	NM_018429.2:c.5624A>G	NP_060899.2:p.Asp1875Gly	missense_variant	NA	NA	NA	NA		NA	NA	NA	NA	VUS	Cold
BDP1	NM_018429.2:c.5630A>C	NP_060899.2:p.Asp1877Ala	missense_variant	1	0.956793	0.0121955	75.071		1	0.742897	0.0125964	14.2722	VUS	Cold
BDP1	NM_018429.2:c.5652C>G	NP_060899.2:p.Asp1884Glu	missense_variant	1	0.956793	0.0693651	13.198		NA	NA	NA	NA	VUS	Cold
BDP1	NM_018429.2:c.5705T>C	NP_060899.2:p.Val1902Ala	missense_variant	NA	NA	NA	NA		NA	NA	NA	NA	VUS	Cold
BDP1	NM_018429.2:c.5772+15dup		splice_region_variant	5.26e-07	0.0702162	0.00808115	0.279587		1	0.857635	0.0715936	7.48834	VUS	IceCold
BDP1	NM_018429.2:c.5794C>T	NP_060899.2:p.Pro1932Ser	missense_variant	0.615284	0.474072	0.00804034	9.108		NA	NA	NA	NA	VUS	Cold
BDP1	NM_018429.2:c.5812G>T	NP_060899.2:p.Ala1938Ser	missense_variant	1	0.947519	0.068693	13.0702		0.0374407	0.21402	0.0235776	0.932093	LB
BDP1	NM_018429.2:c.5837A>G	NP_060899.2:p.Asn1946Ser	missense_variant	NA	NA	NA	NA		NA	NA	NA	NA	VUS	Cold
BDP1	NM_018429.2:c.5845G>A	NP_060899.2:p.Val1949Met	missense_variant	1	0.948845	0.0120944	74.4483		1	1.49979	0.0191127	117.634	LB
BDP1	NM_018429.2:c.5900C>G	NP_060899.2:p.Thr1967Ser	missense_variant	1	0.934071	0.0119055	73.2863		NA	NA	NA	NA	VUS	Cold
BDP1	NM_018429.2:c.5928A>G	NP_060899.2:p.Pro1976=	splice_region_variant	NA	NA	NA	NA		NA	NA	NA	NA	VUS	Cool
BDP1	NM_018429.2:c.5929+10A>T		splice_region_variant	1	1.11638	0.283785	4.62555		NA	NA	NA	NA	VUS	Cold
BDP1	NM_018429.2:c.5990T>C	NP_060899.2:p.Leu1997Ser	missense_variant	0.679365	0.630943	0.0527062	5.50887		NA	NA	NA	NA	VUS	Cold
BDP1	NM_018429.2:c.6007A>G	NP_060899.2:p.Ser2003Gly	missense_variant	NA	NA	NA	NA		NA	NA	NA	NA	VUS	Cold
BDP1	NM_018429.2:c.6013C>T	NP_060899.2:p.Gln2005Ter	stop_gained	NA	NA	NA	NA		NA	NA	NA	NA	VUS	Hot
BDP1	NM_018429.2:c.6023-6del		splice_region_variant	NA	NA	NA	NA		1	1.02977	0.0174563	19.7921	VUS	Cold
BDP1	NM_018429.2:c.6023-3C>T		splice_region_variant	0.596474	2.14448	0.15536	29.5951		1	1.05487	0.104052	5.90338	VUS	IceCold
BDP1	NM_018429.2:c.6034A>G	NP_060899.2:p.Ile2012Val	missense_variant	1	1.24557	0.0158731	97.7142		1	1.09205	0.0185078	20.9859	VUS	Cold
BDP1	NM_018429.2:c.6058G>A	NP_060899.2:p.Asp2020Asn	missense_variant	0.614842	2.11464	0.110063	124.687		NA	NA	NA	NA	VUS	Cold
BDP1	NM_018429.2:c.6301G>A	NP_060899.2:p.Ala2101Thr	missense_variant	0.4538	2.39632	0.392251	25.1704		0.605783	0.689518	0.184887	2.21467	VUS	Cold
BDP1	NM_018429.2:c.6361del	NP_060899.2:p.Glu2121LysfsTer7	frameshift_variant	NA	NA	NA	NA		NA	NA	NA	NA	VUS	Hot
BDP1	NM_018429.2:c.6398T>A	NP_060899.2:p.Met2133Lys	missense_variant	1	0.959643	0.0122318	75.2944		NA	NA	NA	NA	VUS	Cold
BDP1	NM_018429.2:c.6412+9T>C		splice_region_variant	1	0.960039	0.0122368	75.3255		NA	NA	NA	NA	VUS	Cold
BDP1	NM_018429.2:c.6525A>T	NP_060899.2:p.Lys2175Asn	missense_variant	1	1.43649	0.164524	17.1948		NA	NA	NA	NA	VUS	Cold
BDP1	NM_018429.2:c.6551A>T	NP_060899.2:p.Asn2184Ile	missense_variant	NA	NA	NA	NA		NA	NA	NA	NA	VUS	Cold
BDP1	NM_018429.2:c.6563+8A>T		splice_region_variant	NA	NA	NA	NA		0.638237	0.436074	0.00831053	5.43178	VUS	Cold
BDP1	NM_018429.2:c.6635C>T	NP_060899.2:p.Thr2212Ile	missense_variant	NA	NA	NA	NA		NA	NA	NA	NA	VUS	Cold
BDP1	NM_018429.2:c.6676A>G	NP_060899.2:p.Asn2226Asp	missense_variant	1	0.958321	0.012215	75.1908		NA	NA	NA	NA	VUS	Cold
BDP1	NM_018429.2:c.6745-4G>A		splice_region_variant	NA	NA	NA	NA		NA	NA	NA	NA	VUS	Cold
BDP1	NM_018429.2:c.6812A>G	NP_060899.2:p.Asn2271Ser	missense_variant	NA	NA	NA	NA		1	0.907972	0.0758015	7.92826	VUS	Cold
BDP1	NM_018429.2:c.6829C>T	NP_060899.2:p.Pro2277Ser	missense_variant	NA	NA	NA	NA		NA	NA	NA	NA	VUS	Cold
BDP1	NM_018429.2:c.6834A>T	NP_060899.2:p.Gln2278His	missense_variant	NA	NA	NA	NA		NA	NA	NA	NA	VUS	Cold
BDP1	NM_018429.2:c.6887A>G	NP_060899.2:p.Asn2296Ser	missense_variant	NA	NA	NA	NA		NA	NA	NA	NA	VUS	Cold
BDP1	NM_018429.2:c.7031C>T	NP_060899.2:p.Ala2344Val	missense_variant	0.76994	0.797195	0.192412	3.13595		1	1.07889	0.269942	3.94994	VUS	Cold
BDP1	NM_018429.2:c.7035G>C	NP_060899.2:p.Met2345Ile	missense_variant	1	0.956549	0.0121924	75.0519		1	1.3875	0.0176822	108.834	VUS	Cold
BDP1	NM_018429.2:c.7058A>G	NP_060899.2:p.Asp2353Gly	missense_variant	1	0.957487	0.0122044	75.1254		NA	NA	NA	NA	VUS	Cold
BDP1	NM_018429.2:c.7090C>G	NP_060899.2:p.Leu2364Val	missense_variant	NA	NA	NA	NA		NA	NA	NA	NA	VUS	Cold
BDP1	NM_018429.2:c.7156C>T	NP_060899.2:p.Arg2386Cys	missense_variant	NA	NA	NA	NA		NA	NA	NA	NA	LB
BDP1	NM_018429.2:c.7189T>G	NP_060899.2:p.Tyr2397Asp	missense_variant	0.224799	0.841678	0.639566	1.10632		0.358188	1.12697	0.864662	1.465	B
BDP1	NM_018429.2:c.7195A>C	NP_060899.2:p.Thr2399Pro	missense_variant	NA	NA	NA	NA		NA	NA	NA	NA	VUS	Cold
BDP1	NM_018429.2:c.7252A>G	NP_060899.2:p.Lys2418Glu	missense_variant	1	0.956767	0.0121952	75.0689		NA	NA	NA	NA	VUS	Cold
BDP1	NM_018429.2:c.7254_7256del	NP_060899.2:p.Gly2419del	inframe_deletion	0.769955	0.797326	0.192444	3.13645		0.125834	3.71236	0.607661	38.991	VUS	Tepid
BDP1	NM_018429.2:c.7257_7258insATAT	NP_060899.2:p.Gln2420IlefsTer23	frameshift_variant	0.769984	0.797585	0.192507	3.13747		0.125792	3.71332	0.607817	39.001	VUS	Hot
BDP1	NM_018429.2:c.7259_7260insTA	NP_060899.2:p.Gln2420HisfsTer12	frameshift_variant	0.769969	0.797452	0.192475	3.13695		0.125866	3.7116	0.607536	38.983	VUS	Hot
BDP1	NM_018429.2:c.7325C>T	NP_060899.2:p.Ala2442Val	missense_variant	0.680899	0.637882	0.0532866	5.56944		NA	NA	NA	NA	VUS	Cold
BDP1	NM_018429.2:c.7349G>T	NP_060899.2:p.Arg2450Ile	missense_variant	0.685031	0.809485	0.328219	1.95895		0.00263083	8.16954	1.78276	75.7686	LB
BDP1	NM_018429.2:c.7420G>A	NP_060899.2:p.Glu2474Lys	missense_variant	1	0.956019	0.0121857	75.0103		NA	NA	NA	NA	VUS	Cold
BDP1	NM_018429.2:c.7436C>G	NP_060899.2:p.Ala2479Gly	missense_variant	NA	NA	NA	NA		NA	NA	NA	NA	VUS	Cold
BDP1	NM_018429.2:c.7472C>T	NP_060899.2:p.Ser2491Leu	missense_variant	NA	NA	NA	NA		NA	NA	NA	NA	VUS	Cold
BDP1	NM_018429.2:c.7496+6A>G		splice_region_variant	NA	NA	NA	NA		NA	NA	NA	NA	VUS	Cold
BDP1	NM_018429.2:c.7511C>T	NP_060899.2:p.Pro2504Leu	missense_variant	NA	NA	NA	NA		NA	NA	NA	NA	VUS	Cold
BDP1	NM_018429.2:c.7566del	NP_060899.2:p.Met2523CysfsTer9	frameshift_variant	NA	NA	NA	NA		NA	NA	NA	NA	VUS	Hot
BDP1	NM_018429.2:c.7568_7569insA	NP_060899.2:p.Met2523IlefsTer5	frameshift_variant	NA	NA	NA	NA		NA	NA	NA	NA	VUS	Hot
BDP1	NM_018429.2:c.7570C>T	NP_060899.2:p.Gln2524Ter	stop_gained	NA	NA	NA	NA		NA	NA	NA	NA	VUS	Hot
BDP1	NM_018429.2:c.7588C>T	NP_060899.2:p.Arg2530Cys	missense_variant	1	0.957016	0.0121984	75.0885		NA	NA	NA	NA	VUS	Cold
BDP1	NM_018429.2:c.7632A>T	NP_060899.2:p.Arg2544Ser	missense_variant	NA	NA	NA	NA		NA	NA	NA	NA	VUS	Cool
BDP1	NM_018429.2:c.7664A>G	NP_060899.2:p.Asn2555Ser	missense_variant	1	0.955603	0.0121804	74.9778		NA	NA	NA	NA	B
BDP1	NM_018429.2:c.7726A>G	NP_060899.2:p.Ser2576Gly	missense_variant	NA	NA	NA	NA		NA	NA	NA	NA	VUS	Cold
BDP1	NM_018429.2:c.7738A>G	NP_060899.2:p.Thr2580Ala	missense_variant	0.810902	0.847323	0.284367	2.47511		0.018319	6.00427	1.19791	57.9674	B
BDP1	NM_018429.2:c.7768A>G	NP_060899.2:p.Lys2590Glu	missense_variant	NA	NA	NA	NA		NA	NA	NA	NA	VUS	Cold
BDP1	NM_018429.2:c.7795C>T	NP_060899.2:p.Arg2599Trp	missense_variant	0.620909	0.489107	0.00829498	9.39706		1	0.894637	0.0151681	17.1875	VUS	Cold
SLC22A4	NM_003059.2:c.679C>T	NP_003050.2:p.Arg227Cys	missense_variant	1	1.01146	0.0192595	12.6018		NA	NA	NA	NA	VUS	Tepid
SLC22A4	NM_003059.2:c.1126C>T	NP_003050.2:p.Leu376Phe	missense_variant	NA	NA	NA	NA		NA	NA	NA	NA	VUS	Cold
SLC22A4	NM_003059.2:c.1192C>T	NP_003050.2:p.Arg398Cys	missense_variant	NA	NA	NA	NA		0.690329	1.17246	0.128362	5.18318	VUS	Tepid
SLC22A4	NM_003059.2:c.1301A>C	NP_003050.2:p.Lys434Thr	missense_variant	0.574681	1.51674	0.0257	29.1514		0.170559	0.24585	0.00603311	1.47651	VUS	Cool
SLC22A4	NM_003059.2:c.1460T>C	NP_003050.2:p.Met487Thr	missense_variant	0.435956	3.01709	0.0384262	236.441		NA	NA	NA	NA	B
SLC22A4	NM_003059.2:c.1474G>A	NP_003050.2:p.Val492Ile	missense_variant	NA	NA	NA	NA		NA	NA	NA	NA	VUS	Cold
SLC22A4	NM_003059.2:c.1507C>T	NP_003050.2:p.Leu503Phe	missense_variant	0.816675	0.75478	0.221161	2.07518		0.368003	1.64733	0.488805	4.43525	B
SLC22A4	NM_003059.2:c.1520T>C	NP_003050.2:p.Phe507Ser	missense_variant	NA	NA	NA	NA		0.234609	6.99278	0.0890644	546.457	VUS	Cold
GRXCR2	NM_001080516.1:c.709G>T	NP_001073985.1:p.Glu237Ter	stop_gained	NA	NA	NA	NA		NA	NA	NA	NA	LP
GRXCR2	NM_001080516.1:c.682C>T	NP_001073985.1:p.Arg228Trp	missense_variant	NA	NA	NA	NA		1	1.50337	0.0191583	117.916	VUS	Cold
GRXCR2	NM_001080516.1:c.680A>G	NP_001073985.1:p.Tyr227Cys	missense_variant	NA	NA	NA	NA		NA	NA	NA	NA	LB
GRXCR2	NM_001080516.1:c.674A>C	NP_001073985.1:p.Glu225Ala	missense_variant	1	0.967619	0.0701488	13.3473		NA	NA	NA	NA	VUS	Cold
GRXCR2	NM_001080516.1:c.608C>T	NP_001073985.1:p.Ser203Leu	missense_variant	NA	NA	NA	NA		1	1.61179	0.0205325	126.411	VUS	Cold
GRXCR2	NM_001080516.1:c.600C>A	NP_001073985.1:p.Cys200Ter	stop_gained	NA	NA	NA	NA		1	1.06765	0.0891341	9.32294	LP
GRXCR2	NM_001080516.1:c.572A>T	NP_001073985.1:p.Asp191Val	missense_variant	NA	NA	NA	NA		NA	NA	NA	NA	VUS	Cold
GRXCR2	NM_001080516.1:c.565-7C>G		splice_region_variant	NA	NA	NA	NA		NA	NA	NA	NA	VUS	Cold
GRXCR2	NM_001080516.1:c.556T>C	NP_001073985.1:p.Tyr186His	missense_variant	NA	NA	NA	NA		NA	NA	NA	NA	VUS	Cold
GRXCR2	NM_001080516.1:c.554G>A	NP_001073985.1:p.Arg185Gln	missense_variant	NA	NA	NA	NA		NA	NA	NA	NA	VUS	Cold
GRXCR2	NM_001080516.1:c.508C>A	NP_001073985.1:p.His170Asn	missense_variant	0.619081	0.484226	0.00821237	9.30314		1	1.50493	0.0191782	118.038	VUS	Cold
GRXCR2	NM_001080516.1:c.437T>G	NP_001073985.1:p.Leu146Arg	missense_variant	NA	NA	NA	NA		NA	NA	NA	NA	VUS	Cold
GRXCR2	NM_001080516.1:c.425T>G	NP_001073985.1:p.Val142Gly	missense_variant	NA	NA	NA	NA		NA	NA	NA	NA	VUS	Cold
GRXCR2	NM_001080516.1:c.416G>C	NP_001073985.1:p.Arg139Thr	missense_variant	0.832221	1.16189	0.459868	3.00349		0.729529	0.851582	0.386024	1.78405	LB
GRXCR2	NM_001080516.1:c.384C>A	NP_001073985.1:p.Asn128Lys	missense_variant	1	1.93832	0.100889	114.295		NA	NA	NA	NA	VUS	Cold
GRXCR2	NM_001080516.1:c.295G>A	NP_001073985.1:p.Gly99Ser	missense_variant	NA	NA	NA	NA		NA	NA	NA	NA	VUS	Cold
GRXCR2	NM_001080516.1:c.293G>A	NP_001073985.1:p.Gly98Asp	missense_variant	0.455289	1.61452	0.531452	5.40678		0.513007	1.35997	0.526164	3.43595	B
GRXCR2	NM_001080516.1:c.292G>T	NP_001073985.1:p.Gly98Cys	missense_variant	NA	NA	NA	NA		NA	NA	NA	NA	LB
GRXCR2	NM_001080516.1:c.268G>A	NP_001073985.1:p.Glu90Lys	missense_variant	NA	NA	NA	NA		0.655815	0.407712	0.00828238	4.12072	VUS	Cold
GRXCR2	NM_001080516.1:c.261_262del	NP_001073985.1:p.Phe88Ter	frameshift_variant	NA	NA	NA	NA		NA	NA	NA	NA	LP
GRXCR2	NM_001080516.1:c.225G>A	NP_001073985.1:p.Met75Ile	missense_variant	NA	NA	NA	NA		NA	NA	NA	NA	VUS	Cold
GRXCR2	NM_001080516.1:c.155G>A	NP_001073985.1:p.Ser52Asn	missense_variant	0.455318	1.61372	0.531188	5.4041		0.512979	1.36021	0.526256	3.43655	B
GRXCR2	NM_001080516.1:c.148C>T	NP_001073985.1:p.Pro50Ser	missense_variant	1	0.968089	0.0123393	75.9566		NA	NA	NA	NA	VUS	Cold
GRXCR2	NM_001080516.1:c.65A>G	NP_001073985.1:p.Lys22Arg	missense_variant	0.413062	1.26211	0.708395	2.27662		0.0804875	1.6111	0.929674	2.8002	VUS	IceCold
SERPINB6	NM_001271823.1:c.1184C>T	NP_001258752.1:p.Pro395Leu	missense_variant	NA	NA	NA	NA		0.314787	0.362843	0.0367583	1.906	VUS	Tepid
SERPINB6	NM_001271823.1:c.1096C>T	NP_001258752.1:p.Pro366Ser	missense_variant	NA	NA	NA	NA		NA	NA	NA	NA	VUS	Cold
SERPINB6	NM_001271823.1:c.1088G>T	NP_001258752.1:p.Arg363Ile	missense_variant	NA	NA	NA	NA		NA	NA	NA	NA	VUS	Cold
SERPINB6	NM_001271823.1:c.1082G>A	NP_001258752.1:p.Cys361Tyr	missense_variant	NA	NA	NA	NA		1	1.27011	0.0161867	99.6322	VUS	Cold
SERPINB6	NM_001271823.1:c.1079G>A	NP_001258752.1:p.Arg360Gln	missense_variant	NA	NA	NA	NA		0.0891118	6.88668	0.770585	325.278	VUS	Cold
SERPINB6	NM_001271823.1:c.1045G>A	NP_001258752.1:p.Ala349Thr	missense_variant	NA	NA	NA	NA		NA	NA	NA	NA	VUS	Tepid
SERPINB6	NM_001271823.1:c.977A>G	NP_001258752.1:p.Gln326Arg	missense_variant	NA	NA	NA	NA		NA	NA	NA	NA	VUS	Cold
SERPINB6	NM_001271823.1:c.945G>C	NP_001258752.1:p.Glu315Asp	missense_variant	NA	NA	NA	NA		NA	NA	NA	NA	VUS	Cold
SERPINB6	NM_001271823.1:c.917G>A	NP_001258752.1:p.Arg306His	missense_variant	0.352539	0.302452	0.00576589	3.76783		0.406157	0.344477	0.00699859	3.48145	VUS	Cold
SERPINB6	NM_001271823.1:c.916C>T	NP_001258752.1:p.Arg306Cys	missense_variant	NA	NA	NA	NA		NA	NA	NA	NA	VUS	Cold
SERPINB6	NM_001271823.1:c.907A>T	NP_001258752.1:p.Ser303Cys	missense_variant	NA	NA	NA	NA		NA	NA	NA	NA	VUS	Cold
SERPINB6	NM_001271823.1:c.901A>G	NP_001258752.1:p.Met301Val	missense_variant	NA	NA	NA	NA		0.0503803	0.14114	0.00322385	1.01872	VUS	Cold
SERPINB6	NM_001271823.1:c.898G>A	NP_001258752.1:p.Asp300Asn	missense_variant	NA	NA	NA	NA		NA	NA	NA	NA	VUS	Cold
SERPINB6	NM_001271823.1:c.872C>T	NP_001258752.1:p.Pro291Leu	missense_variant	1	0.907337	0.0115654	71.1913		NA	NA	NA	NA	VUS	Tepid
SERPINB6	NM_001271823.1:c.838A>T	NP_001258752.1:p.Met280Leu	missense_variant	NA	NA	NA	NA		1	1.27011	0.0161867	99.6322	VUS	Cold
SERPINB6	NM_001271823.1:c.827C>T	NP_001258752.1:p.Thr276Met	missense_variant	NA	NA	NA	NA		NA	NA	NA	NA	VUS	Tepid
SERPINB6	NM_001271823.1:c.817G>T	NP_001258752.1:p.Val273Leu	missense_variant	NA	NA	NA	NA		NA	NA	NA	NA	VUS	Cold
SERPINB6	NM_001271823.1:c.817G>C	NP_001258752.1:p.Val273Leu	missense_variant	NA	NA	NA	NA		NA	NA	NA	NA	VUS	Cold
SERPINB6	NM_001271823.1:c.804_807del	NP_001258752.1:p.Tyr269ArgfsTer4	frameshift_variant	0.626752	2.72134	0.218487	142.785		0.326936	3.81024	0.305892	199.836	LP
SERPINB6	NM_001271823.1:c.785C>T	NP_001258752.1:p.Thr262Met	missense_variant	NA	NA	NA	NA		0.57639	2.75535	0.143422	162.414	VUS	Cold
SERPINB6	NM_001271823.1:c.782G>A	NP_001258752.1:p.Arg261Lys	missense_variant	0.761695	1.05279	0.773044	1.43646		0.176476	0.835557	0.639083	1.08753	B
SERPINB6	NM_001271823.1:c.755T>C	NP_001258752.1:p.Met252Thr	missense_variant	NA	NA	NA	NA		NA	NA	NA	NA	VUS	Cool
SERPINB6	NM_001271823.1:c.736G>T	NP_001258752.1:p.Glu246Ter	stop_gained	0.352539	0.302452	0.00576589	3.76783		1	0.635074	0.0107691	12.2009	P
SERPINB6	NM_001271823.1:c.730G>T	NP_001258752.1:p.Gly244Cys	missense_variant	NA	NA	NA	NA		NA	NA	NA	NA	VUS	Cold
SERPINB6	NM_001271823.1:c.716T>C	NP_001258752.1:p.Val239Ala	missense_variant	NA	NA	NA	NA		0.312623	2.11685	0.411777	13.6338	VUS	Cold
SERPINB6	NM_001271823.1:c.661A>G	NP_001258752.1:p.Lys221Glu	missense_variant	NA	NA	NA	NA		NA	NA	NA	NA	VUS	Cold
SERPINB6	NM_001271823.1:c.646G>A	NP_001258752.1:p.Val216Met	missense_variant	NA	NA	NA	NA		NA	NA	NA	NA	VUS	Tepid
SERPINB6	NM_001271823.1:c.630+8del		splice_region_variant	NA	NA	NA	NA		NA	NA	NA	NA	VUS	Cold
SERPINB6	NM_001271823.1:c.630+2C>T		splice_donor_variant	NA	NA	NA	NA		NA	NA	NA	NA	LP
SERPINB6	NM_001271823.1:c.595_597del	NP_001258752.1:p.Glu199del	inframe_deletion	NA	NA	NA	NA		NA	NA	NA	NA	VUS	Tepid
SERPINB6	NM_001271823.1:c.584A>G	NP_001258752.1:p.Gln195Arg	missense_variant	NA	NA	NA	NA		NA	NA	NA	NA	VUS	Cold
SERPINB6	NM_001271823.1:c.532A>T	NP_001258752.1:p.Thr178Ser	missense_variant	NA	NA	NA	NA		NA	NA	NA	NA	VUS	Cold
SERPINB6	NM_001271823.1:c.488G>A	NP_001258752.1:p.Gly163Asp	missense_variant	0.729103	1.51219	0.294145	9.74254		NA	NA	NA	NA	VUS	Cold
SERPINB6	NM_001271823.1:c.463A>G	NP_001258752.1:p.Thr155Ala	missense_variant	NA	NA	NA	NA		NA	NA	NA	NA	VUS	Cold
SERPINB6	NM_001271823.1:c.457A>C	NP_001258752.1:p.Ile153Leu	missense_variant	1	0.907575	0.0115685	71.2099		0.635567	0.423569	0.0080724	5.27583	VUS	Cold
SERPINB6	NM_001271823.1:c.446C>G	NP_001258752.1:p.Ser149Cys	missense_variant	NA	NA	NA	NA		NA	NA	NA	NA	VUS	Cold
SERPINB6	NM_001271823.1:c.436G>A	NP_001258752.1:p.Val146Ile	missense_variant	NA	NA	NA	NA		NA	NA	NA	NA	VUS	Cold
SERPINB6	NM_001271823.1:c.370-4C>T		splice_region_variant	NA	NA	NA	NA		NA	NA	NA	NA	VUS	Cold
SERPINB6	NM_001271823.1:c.364C>G	NP_001258752.1:p.Leu122Val	missense_variant	0.626752	2.72134	0.218487	142.785		1	1.27011	0.170088	9.48266	VUS	Cold
SERPINB6	NM_001271823.1:c.353C>T	NP_001258752.1:p.Ser118Phe	missense_variant	0.377914	3.62902	0.359082	178.598		0.17674	5.08098	0.502665	249.905	VUS	Cold
SERPINB6	NM_001271823.1:c.293T>C	NP_001258752.1:p.Val98Ala	missense_variant	0.352539	0.302452	0.00576589	3.76783		0.635531	0.423394	0.00806906	5.27365	VUS	Cold
SERPINB6	NM_001271823.1:c.289G>A	NP_001258752.1:p.Glu97Lys	missense_variant	NA	NA	NA	NA		NA	NA	NA	NA	VUS	Cold
SERPINB6	NM_001271823.1:c.247G>A	NP_001258752.1:p.Gly83Ser	missense_variant	1	0.908089	0.011575	71.2503		1	1.27061	0.0161931	99.6714	VUS	Cold
SERPINB6	NM_001271823.1:c.205G>A	NP_001258752.1:p.Ala69Thr	missense_variant	1	0.907199	0.0115637	71.1805		NA	NA	NA	NA	VUS	Cold
SERPINB6	NM_001271823.1:c.178G>A	NP_001258752.1:p.Val60Ile	missense_variant	1	0.907337	0.0115654	71.1913		NA	NA	NA	NA	LB
SERPINB6	NM_001271823.1:c.178G>T	NP_001258752.1:p.Val60Phe	missense_variant	NA	NA	NA	NA		NA	NA	NA	NA	VUS	Tepid
SERPINB6	NM_001271823.1:c.128C>T	NP_001258752.1:p.Ser43Leu	missense_variant	NA	NA	NA	NA		0.576379	2.75562	0.143436	162.43	VUS	Cold
SERPINB6	NM_001271823.1:c.124A>G	NP_001258752.1:p.Asn42Asp	missense_variant	NA	NA	NA	NA		NA	NA	NA	NA	VUS	Cold
SERPINB6	NM_001271823.1:c.104del	NP_001258752.1:p.Leu35Ter	frameshift_variant	NA	NA	NA	NA		1	1.27011	0.0161867	99.6322	LP
SERPINB6	NM_001271823.1:c.48G>T	NP_001258752.1:p.Lys16Asn	missense_variant	NA	NA	NA	NA		NA	NA	NA	NA	VUS	Cold
SERPINB6	NM_001271823.1:c.47+9_47+13del		splice_region_variant	0.673903	1.65234	0.18924	19.7815		NA	NA	NA	NA	VUS	Cold
SERPINB6	NM_001271823.1:c.47+9C>T		splice_region_variant	1.01e-35	5.42926	4.00342	7.47417		NA	NA	NA	NA	B
SERPINB6	NM_001271823.1:c.47+1G>T		splice_donor_variant	0.0400857	4.64374	0.989242	43.5916		NA	NA	NA	NA	VUS	Hot
SERPINB6	NM_001271823.1:c.47+1G>A		splice_donor_variant	1	0.928862	0.011839	72.88		NA	NA	NA	NA	VUS	Hot
SERPINB6	NM_001271823.1:c.47A>T	NP_001258752.1:p.Lys16Met	missense_variant	0.619782	2.05719	0.107075	121.3		NA	NA	NA	NA	VUS	Cold
SERPINB6	NM_001271823.1:c.46A>T	NP_001258752.1:p.Lys16Ter	stop_gained	0.623258	2.01868	0.105071	119.03		NA	NA	NA	NA	VUS	Hot
SERPINB6	NM_001271823.1:c.19G>A	NP_001258752.1:p.Gly7Arg	missense_variant	0.611899	0.464991	0.00788646	8.93347		NA	NA	NA	NA	VUS	Cold
DCDC2	NM_001195610.1:c.1368A>T	NP_001182539.1:p.Lys456Asn	missense_variant	NA	NA	NA	NA		NA	NA	NA	NA	B
DCDC2	NM_001195610.1:c.1364T>C	NP_001182539.1:p.Val455Ala	missense_variant	0.218968	4.85956	0.543637	229.648		0.634553	0.684374	0.194532	1.98157	VUS	IceCold
DCDC2	NM_001195610.1:c.1251G>C	NP_001182539.1:p.Gln417His	missense_variant	1	0.95412	0.0121612	74.8634		NA	NA	NA	NA	VUS	Cold
DCDC2	NM_001195610.1:c.1247T>C	NP_001182539.1:p.Leu416Pro	missense_variant	NA	NA	NA	NA		1	0.616653	0.0117496	7.68132	VUS	Cold
DCDC2	NM_001195610.1:c.1237G>A	NP_001182539.1:p.Gly413Ser	missense_variant	0.125678	5.72308	0.69416	262.985		0.655038	0.752476	0.241063	2.02537	VUS	IceCold
DCDC2	NM_001195610.1:c.1228dup	NP_001182539.1:p.Glu410GlyfsTer5	frameshift_variant	NA	NA	NA	NA		NA	NA	NA	NA	VUS	Hot
DCDC2	NM_001195610.1:c.1166A>G	NP_001182539.1:p.Glu389Gly	missense_variant	1	1.43059	0.163839	17.125		0.761508	0.668418	0.116369	2.67918	VUS	Cold
DCDC2	NM_001195610.1:c.1147G>C	NP_001182539.1:p.Asp383His	missense_variant	0.303664	1.90743	0.593797	7.11486		0.00206496	0.371349	0.168547	0.736954	LB
DCDC2	NM_001195610.1:c.1132G>T	NP_001182539.1:p.Gly378Cys	missense_variant	0.616373	0.476992	0.00808956	9.16441		0.43354	0.30827	0.00670508	2.54143	VUS	Cold
DCDC2	NM_001195610.1:c.1099T>A	NP_001182539.1:p.Ser367Thr	missense_variant	0.219486	4.76723	0.533322	225.289		1	1.02744	0.270403	3.41485	LB
DCDC2	NM_001195610.1:c.1076A>T	NP_001182539.1:p.Asp359Val	missense_variant	NA	NA	NA	NA		NA	NA	NA	NA	VUS	Cold
DCDC2	NM_001195610.1:c.1045G>A	NP_001182539.1:p.Glu349Lys	missense_variant	NA	NA	NA	NA		NA	NA	NA	NA	VUS	Cool
DCDC2	NM_001195610.1:c.970dup	NP_001182539.1:p.Ala324GlyfsTer8	frameshift_variant	NA	NA	NA	NA		NA	NA	NA	NA	VUS	Hot
DCDC2	NM_001195610.1:c.946G>A	NP_001182539.1:p.Ala316Thr	missense_variant	NA	NA	NA	NA		NA	NA	NA	NA	VUS	Cold
DCDC2	NM_001195610.1:c.931A>G	NP_001182539.1:p.Ile311Val	missense_variant	NA	NA	NA	NA		NA	NA	NA	NA	VUS	Cold
DCDC2	NM_001195610.1:c.923-4A>G		splice_region_variant	NA	NA	NA	NA		NA	NA	NA	NA	VUS	Cold
DCDC2	NM_001195610.1:c.922+3_922+6del		splice_region_variant	NA	NA	NA	NA		NA	NA	NA	NA	VUS	Cold
DCDC2	NM_001195610.1:c.908C>T	NP_001182539.1:p.Thr303Ile	missense_variant	NA	NA	NA	NA		NA	NA	NA	NA	VUS	Cold
DCDC2	NM_001195610.1:c.843_845del	NP_001182539.1:p.Glu281del	inframe_deletion	0.23046	0.526023	0.159662	1.55244		0.588027	1.35348	0.396287	4.25913	VUS	Cool
DCDC2	NM_001195610.1:c.842A>G	NP_001182539.1:p.Glu281Gly	missense_variant	0.625249	2.88533	0.231607	151.367		0.125195	5.60522	0.449992	293.816	VUS	Cold
DCDC2	NM_001195610.1:c.782C>T	NP_001182539.1:p.Ser261Leu	missense_variant	NA	NA	NA	NA		NA	NA	NA	NA	VUS	Cold
DCDC2	NM_001195610.1:c.773A>G	NP_001182539.1:p.His258Arg	missense_variant	NA	NA	NA	NA		NA	NA	NA	NA	VUS	Cold
DCDC2	NM_001195610.1:c.769C>T	NP_001182539.1:p.Arg257Cys	missense_variant	1	0.959665	0.0695699	13.2382		0.606455	1.97732	0.143291	27.2837	VUS	Cold
DCDC2	NM_001195610.1:c.760-10T>C		splice_region_variant	NA	NA	NA	NA		NA	NA	NA	NA	VUS	Cold
DCDC2	NM_001195610.1:c.705-3C>T		splice_region_variant	1	0.960819	0.0696533	13.2541		0.719586	0.595382	0.0587395	3.33047	VUS	Cold
DCDC2	NM_001195610.1:c.704+6T>C		splice_region_variant	1	0.959032	0.0122237	75.2483		0.180815	0.223825	0.00511044	1.61587	VUS	Cold
DCDC2	NM_001195610.1:c.704+5G>A		splice_region_variant	NA	NA	NA	NA		NA	NA	NA	NA	VUS	Cool
DCDC2	NM_001195610.1:c.540G>C	NP_001182539.1:p.Arg180Ser	missense_variant	NA	NA	NA	NA		NA	NA	NA	NA	VUS	Tepid
DCDC2	NM_001195610.1:c.529dup	NP_001182539.1:p.Ile177AsnfsTer20	frameshift_variant	NA	NA	NA	NA		NA	NA	NA	NA	VUS	Hot
DCDC2	NM_001195610.1:c.425+6T>G		splice_region_variant	NA	NA	NA	NA		NA	NA	NA	NA	VUS	Cool
DCDC2	NM_001195610.1:c.415T>G	NP_001182539.1:p.Cys139Gly	missense_variant	NA	NA	NA	NA		1	1.86053	0.0236991	145.887	VUS	Cold
DCDC2	NM_001195610.1:c.284dup	NP_001182539.1:p.Lys96GlufsTer19	frameshift_variant	NA	NA	NA	NA		NA	NA	NA	NA	VUS	Hot
DCDC2	NM_001195610.1:c.282C>G	NP_001182539.1:p.Phe94Leu	missense_variant	NA	NA	NA	NA		1	1.84917	0.0235544	144.997	VUS	Tepid
DCDC2	NM_001195610.1:c.273G>C	NP_001182539.1:p.Gln91His	missense_variant	0.375538	3.82877	0.378823	188.43		0.19297	3.70803	0.531318	41.024	VUS	Cold
DCDC2	NM_001195610.1:c.209C>A	NP_001182539.1:p.Thr70Asn	missense_variant	0.617082	0.478888	0.00812169	9.20086		NA	NA	NA	NA	VUS	Cold
DCDC2	NM_001195610.1:c.206G>A	NP_001182539.1:p.Arg69Gln	missense_variant	NA	NA	NA	NA		NA	NA	NA	NA	LB
DCDC2	NM_001195610.1:c.143T>C	NP_001182539.1:p.Leu48Pro	missense_variant	NA	NA	NA	NA		NA	NA	NA	NA	VUS	Tepid
RIPOR2	NM_014722.4:c.3169G>A	NP_055537.2:p.Gly1057Arg	missense_variant	0.0107445	3.86553	1.23106	16.0002		0.0279443	2.85159	1.04508	8.97321	VUS	Tepid
RIPOR2	NM_014722.4:c.3134A>G	NP_055537.2:p.Gln1045Arg	missense_variant	0.625145	0.343707	0.00655183	4.28173		0.00238012	0.0877674	0.00206968	0.584632	LB
RIPOR2	NM_014722.4:c.3071T>C	NP_055537.2:p.Ile1024Thr	missense_variant	0.535959	1.33973	0.542431	3.41482		0.228821	0.648707	0.296388	1.37114	VUS	Cold
RIPOR2	NM_014722.4:c.3016-4A>G		splice_region_variant	0.0704995	0.147053	0.00326677	1.14489		NA	NA	NA	NA	VUS	Cold
RIPOR2	NM_014722.4:c.3015+9C>T		splice_region_variant	0.726954	0.62451	0.0969342	3.21107		0.731439	0.686522	0.106613	3.52957	B
RIPOR2	NM_014722.4:c.3007A>G	NP_055537.2:p.Ile1003Val	missense_variant	NA	NA	NA	NA		NA	NA	NA	NA	VUS	Cold
RIPOR2	NM_014722.4:c.2902G>A	NP_055537.2:p.Ala968Thr	missense_variant	1	1.03438	0.237981	4.4958		1	1.14482	0.263383	4.97575	VUS	Cold
RIPOR2	NM_014722.4:c.2875G>A	NP_055537.2:p.Glu959Lys	missense_variant	0.302532	0.516064	0.138359	1.65771		0.591955	0.713954	0.183722	2.47593	LB
RIPOR2	NM_014722.4:c.2866G>A	NP_055537.2:p.Glu956Lys	missense_variant	NA	NA	NA	NA		NA	NA	NA	NA	VUS	Cold
RIPOR2	NM_014722.4:c.2861A>T	NP_055537.2:p.Asp954Val	missense_variant	NA	NA	NA	NA		1	0.99984	0.0127432	78.4444	VUS	Cold
RIPOR2	NM_014722.4:c.2729-5T>C		splice_region_variant	NA	NA	NA	NA		NA	NA	NA	NA	VUS	Cold
RIPOR2	NM_014722.4:c.2728+8A>T		splice_region_variant	1	1.02966	0.361976	2.92906		0.532018	0.701707	0.267817	1.74139	VUS	IceCold
RIPOR2	NM_014722.4:c.2728+5G>A		splice_region_variant	NA	NA	NA	NA		NA	NA	NA	NA	VUS	Cool
RIPOR2	NM_014722.4:c.2686G>A	NP_055537.2:p.Val896Ile	missense_variant	1	0.515025	0.00873423	9.89499		NA	NA	NA	NA	LB
RIPOR2	NM_014722.4:c.2683G>A	NP_055537.2:p.Gly895Ser	missense_variant	0.705008	0.904521	0.529435	1.53762		0.0871042	1.64728	0.899779	3.07408	LB
RIPOR2	NM_014722.4:c.2644G>A	NP_055537.2:p.Val882Ile	missense_variant	0.803887	0.800839	0.25336	2.41753		NA	NA	NA	NA	B
RIPOR2	NM_014722.4:c.2591A>G	NP_055537.2:p.Gln864Arg	missense_variant	NA	NA	NA	NA		NA	NA	NA	NA	VUS	Cold
RIPOR2	NM_014722.4:c.2570-6G>A		splice_region_variant	0.685994	1.22065	0.504373	3.01074		0.847589	1.0782	0.460249	2.5257	B
RIPOR2	NM_014722.4:c.2570-7C>T		splice_region_variant	0.5012	0.774382	0.368672	1.59215		0.00121518	0.392156	0.201495	0.724081	VUS	IceCold
RIPOR2	NM_014722.4:c.2551C>T	NP_055537.2:p.Pro851Ser	missense_variant	NA	NA	NA	NA		NA	NA	NA	NA	VUS	Tepid
RIPOR2	NM_014722.4:c.2533A>T	NP_055537.2:p.Thr845Ser	missense_variant	0.622246	0.859467	0.510909	1.4363		0.168496	1.48965	0.836109	2.68708	LB
RIPOR2	NM_014722.4:c.2407+6T>C		splice_region_variant	NA	NA	NA	NA		NA	NA	NA	NA	VUS	Cold
RIPOR2	NM_014722.4:c.2390T>C	NP_055537.2:p.Ile797Thr	missense_variant	1	1.02908	0.0131159	80.7382		NA	NA	NA	NA	VUS	Cold
RIPOR2	NM_014722.4:c.2236G>A	NP_055537.2:p.Val746Ile	missense_variant	NA	NA	NA	NA		1	1.1406	0.0145366	89.4818	VUS	Cold
RIPOR2	NM_014722.4:c.2137C>T	NP_055537.2:p.Leu713Phe	missense_variant	0.0286876	3.35076	1.03469	14.1064		0.0152561	3.71032	1.14576	15.6188	VUS	Cold
RIPOR2	NM_014722.4:c.2103-4A>G		splice_region_variant	NA	NA	NA	NA		NA	NA	NA	NA	VUS	Cool
RIPOR2	NM_014722.4:c.1991T>C	NP_055537.2:p.Phe664Ser	missense_variant	NA	NA	NA	NA		NA	NA	NA	NA	VUS	Tepid
RIPOR2	NM_014722.4:c.1921-4A>G		splice_region_variant	0.537739	1.2489	0.650175	2.42655		0.660606	1.14096	0.611412	2.12928	VUS	IceCold
RIPOR2	NM_014722.4:c.1910A>G	NP_055537.2:p.Asp637Gly	missense_variant	NA	NA	NA	NA		NA	NA	NA	NA	VUS	Tepid
RIPOR2	NM_014722.4:c.1888C>A	NP_055537.2:p.Gln630Lys	missense_variant	0.722332	1.37714	0.232922	9.40145		0.202218	0.461294	0.10709	1.55731	VUS	IceCold
RIPOR2	NM_014722.4:c.1865A>G	NP_055537.2:p.Tyr622Cys	missense_variant	NA	NA	NA	NA		NA	NA	NA	NA	VUS	Cold
RIPOR2	NM_014722.4:c.1751T>A	NP_055537.2:p.Leu584His	missense_variant	0.592217	1.2498	0.579489	2.74009		0.524522	1.21363	0.614747	2.34006	LB
RIPOR2	NM_014722.4:c.1742A>G	NP_055537.2:p.Asp581Gly	missense_variant	0.619672	2.05843	0.10714	121.373		0.636402	1.64317	0.11908	22.6831	VUS	Cold
RIPOR2	NM_014722.4:c.1705A>C	NP_055537.2:p.Lys569Gln	missense_variant	NA	NA	NA	NA		0.107361	0.198463	0.00453075	1.43232	VUS	Cold
RIPOR2	NM_014722.4:c.1697A>G	NP_055537.2:p.Gln566Arg	missense_variant	NA	NA	NA	NA		NA	NA	NA	NA	VUS	Cool
RIPOR2	NM_014722.4:c.1607A>G	NP_055537.2:p.Asp536Gly	missense_variant	NA	NA	NA	NA		NA	NA	NA	NA	VUS	Cold
RIPOR2	NM_014722.4:c.1522C>A	NP_055537.2:p.Pro508Thr	missense_variant	1	1.03153	0.0131471	80.9304		NA	NA	NA	NA	VUS	Cold
RIPOR2	NM_014722.4:c.1495C>T	NP_055537.2:p.His499Tyr	missense_variant	NA	NA	NA	NA		NA	NA	NA	NA	VUS	Cold
RIPOR2	NM_014722.4:c.1483G>A	NP_055537.2:p.Glu495Lys	missense_variant	NA	NA	NA	NA		NA	NA	NA	NA	B
RIPOR2	NM_014722.4:c.1441A>G	NP_055537.2:p.Thr481Ala	missense_variant	NA	NA	NA	NA		NA	NA	NA	NA	VUS	Cold
RIPOR2	NM_014722.4:c.1334C>G	NP_055537.2:p.Ser445Cys	missense_variant	NA	NA	NA	NA		NA	NA	NA	NA	VUS	Cold
RIPOR2	NM_014722.4:c.1324G>A	NP_055537.2:p.Ala442Thr	missense_variant	NA	NA	NA	NA		1	0.891841	0.0151208	17.1338	VUS	Cold
RIPOR2	NM_014722.4:c.1265C>T	NP_055537.2:p.Ala422Val	missense_variant	NA	NA	NA	NA		1	1.4497	0.0184744	113.71	VUS	Cold
RIPOR2	NM_014722.4:c.1259G>A	NP_055537.2:p.Gly420Glu	missense_variant	NA	NA	NA	NA		NA	NA	NA	NA	VUS	Cold
RIPOR2	NM_014722.4:c.1213G>T	NP_055537.2:p.Val405Leu	missense_variant	NA	NA	NA	NA		NA	NA	NA	NA	VUS	Cold
RIPOR2	NM_014722.4:c.1213G>A	NP_055537.2:p.Val405Met	missense_variant	NA	NA	NA	NA		0.691529	0.570619	0.0516289	3.98257	VUS	Cold
RIPOR2	NM_014722.4:c.1166G>A	NP_055537.2:p.Ser389Asn	missense_variant	NA	NA	NA	NA		NA	NA	NA	NA	VUS	Cold
RIPOR2	NM_014722.4:c.1136A>G	NP_055537.2:p.Gln379Arg	missense_variant	NA	NA	NA	NA		NA	NA	NA	NA	VUS	Cold
RIPOR2	NM_014722.4:c.1112G>A	NP_055537.2:p.Arg371Gln	missense_variant	0.631883	1.12613	0.681939	1.86515		0.815663	1.08205	0.665999	1.75503	B
RIPOR2	NM_014722.4:c.1079G>A	NP_055537.2:p.Arg360Lys	missense_variant	0.618869	2.06756	0.107615	121.91		1	1.00038	0.0725214	13.7992	VUS	Cold
RIPOR2	NM_014722.4:c.1065C>G	NP_055537.2:p.Asp355Glu	missense_variant	0.38819	0.514739	0.113393	1.92202		1	1.01903	0.2187	4.00979	B
RIPOR2	NM_014722.4:c.1055C>G	NP_055537.2:p.Thr352Ser	missense_variant	0.388182	0.514645	0.113372	1.92167		0.0101894	0.2734	0.0689543	0.796082	LB
RIPOR2	NM_014722.4:c.1049C>A	NP_055537.2:p.Thr350Lys	missense_variant	0.6024	1.37207	0.417332	4.7993		1	1.00899	0.362405	2.62708	VUS	Cool
RIPOR2	NM_014722.4:c.1049C>T	NP_055537.2:p.Thr350Met	missense_variant	1	1.02908	0.0131159	80.7382		1	1.7821	0.0227023	139.756	VUS	Tepid
RIPOR2	NM_014722.4:c.1036G>T	NP_055537.2:p.Gly346Cys	missense_variant	0.619639	2.05881	0.107159	121.395		0.561449	3.2804	0.170752	193.327	VUS	Cool
RIPOR2	NM_014722.4:c.985G>T	NP_055537.2:p.Ala329Ser	missense_variant	NA	NA	NA	NA		1	1.77895	0.0226622	139.509	B
RIPOR2	NM_014722.4:c.973G>A	NP_055537.2:p.Ala325Thr	missense_variant	1	0.772094	0.113097	4.56496		0.358265	2.66662	0.3054	31.9296	VUS	Cold
RIPOR2	NM_014722.4:c.973G>T	NP_055537.2:p.Ala325Ser	missense_variant	NA	NA	NA	NA		1	1.63524	0.0208311	128.25	VUS	Cold
RIPOR2	NM_014722.4:c.947+9C>T		splice_region_variant	NA	NA	NA	NA		1	1.64255	0.0209243	128.823	VUS	Cold
RIPOR2	NM_014722.4:c.898G>A	NP_055537.2:p.Asp300Asn	missense_variant	NA	NA	NA	NA		NA	NA	NA	NA	VUS	Tepid
RIPOR2	NM_014722.4:c.880C>T	NP_055537.2:p.Pro294Ser	missense_variant	NA	NA	NA	NA		NA	NA	NA	NA	VUS	Tepid
RIPOR2	NM_014722.4:c.698G>A	NP_055537.2:p.Arg233Gln	missense_variant	NA	NA	NA	NA		NA	NA	NA	NA	VUS	Tepid
RIPOR2	NM_014722.4:c.686A>G	NP_055537.2:p.Tyr229Cys	missense_variant	NA	NA	NA	NA		NA	NA	NA	NA	VUS	Cold
RIPOR2	NM_014722.4:c.683A>G	NP_055537.2:p.Lys228Arg	missense_variant	1	0.514554	0.00872625	9.88594		NA	NA	NA	NA	VUS	Cold
RIPOR2	NM_014722.4:c.673-9C>T		splice_region_variant	1	1.02964	0.236891	4.47522		1	0.892711	0.23939	2.86731	VUS	IceCold
RIPOR2	NM_014722.4:c.646C>T	NP_055537.2:p.Arg216Cys	missense_variant	NA	NA	NA	NA		NA	NA	NA	NA	VUS	Tepid
RIPOR2	NM_014722.4:c.628+8T>C		splice_region_variant	0.0010385	1.61343	1.20291	2.17488		1.18e-20	0.415909	0.337997	0.508485	B
RIPOR2	NM_014722.4:c.554A>G	NP_055537.2:p.Glu185Gly	missense_variant	NA	NA	NA	NA		NA	NA	NA	NA	VUS	Cool
RIPOR2	NM_014722.4:c.542G>A	NP_055537.2:p.Arg181Gln	missense_variant	1	1.03096	0.0131398	80.8855		NA	NA	NA	NA	VUS	Cold
RIPOR2	NM_014722.4:c.509A>G	NP_055537.2:p.Lys170Arg	missense_variant	NA	NA	NA	NA		NA	NA	NA	NA	VUS	Cold
RIPOR2	NM_014722.4:c.364A>G	NP_055537.2:p.Ile122Val	missense_variant	NA	NA	NA	NA		NA	NA	NA	NA	VUS	Cold
RIPOR2	NM_014722.4:c.337-5T>C		splice_region_variant	1	1.0304	0.0131327	80.8416		NA	NA	NA	NA	VUS	Cold
RIPOR2	NM_014722.4:c.337-7A>G		splice_region_variant	0.619472	2.06071	0.107258	121.507		0.707639	0.575187	0.0547336	3.51413	VUS	Cold
RIPOR2	NM_014722.4:c.337-8dup		splice_region_variant	NA	NA	NA	NA		NA	NA	NA	NA	VUS	Cold
RIPOR2	NM_014722.4:c.305A>G	NP_055537.2:p.Gln102Arg	missense_variant	NA	NA	NA	NA		NA	NA	NA	NA	VUS	Cold
RIPOR2	NM_014722.4:c.281C>T	NP_055537.2:p.Thr94Met	missense_variant	0.0712586	0.589997	0.316751	1.06919		1	1.02901	0.552534	1.86435	LB
RIPOR2	NM_014722.4:c.237G>C	NP_055537.2:p.Arg79Ser	missense_variant	NA	NA	NA	NA		NA	NA	NA	NA	VUS	Cold
RIPOR2	NM_014722.4:c.219G>T	NP_055537.2:p.Arg73Ser	missense_variant	1	1.03039	0.0131326	80.8411		1	0.819819	0.0138995	15.7496	VUS	Cool
RIPOR2	NM_014722.4:c.202G>A	NP_055537.2:p.Glu68Lys	missense_variant	0.625138	0.343512	0.00654813	4.2793		1	0.595518	0.0113472	7.41793	VUS	Tepid
RIPOR2	NM_014722.4:c.95G>A	NP_055537.2:p.Arg32Gln	missense_variant	NA	NA	NA	NA		0.234314	0.142744	0.00182666	11.2107	VUS	Cool
RIPOR2	NM_014722.4:c.2T>C	NP_055537.2:p.Met1?	start_lost	NA	NA	NA	NA		NA	NA	NA	NA	VUS	Hot
COL11A2	NM_080680.2:c.5204T>C	NP_542411.2:p.Met1735Thr	missense_variant	NA	NA	NA	NA		NA	NA	NA	NA	VUS	Cold
COL11A2	NM_080680.2:c.5195T>C	NP_542411.2:p.Val1732Ala	missense_variant	NA	NA	NA	NA		NA	NA	NA	NA	VUS	Cool
COL11A2	NM_080680.2:c.5191C>A	NP_542411.2:p.Pro1731Thr	missense_variant	NA	NA	NA	NA		NA	NA	NA	NA	VUS	Warm
COL11A2	NM_080680.2:c.5165C>T	NP_542411.2:p.Pro1722Leu	missense_variant	0.383017	1.20353	0.806778	1.80637		7.2e-06	2.61007	1.67389	4.14025	B
COL11A2	NM_080680.2:c.5087C>T	NP_542411.2:p.Thr1696Met	missense_variant	1	1.36136	0.155918	16.2947		0.656091	2.05489	0.235358	24.6154	VUS	Cold
COL11A2	NM_080680.2:c.5073A>C	NP_542411.2:p.Thr1691=	splice_region_variant	1	0.972271	0.437367	2.17497		0.00410134	4.73381	1.50749	19.5886	VUS	IceCold
COL11A2	NM_080680.2:c.5071-5T>G		splice_region_variant	2.25e-07	5.96293	2.67271	15.6581		4.39e-07	3.93828	2.18732	7.45549	B
COL11A2	NM_080680.2:c.5053T>G	NP_542411.2:p.Phe1685Val	missense_variant	NA	NA	NA	NA		NA	NA	NA	NA	VUS	Cold
COL11A2	NM_080680.2:c.5000G>A	NP_542411.2:p.Arg1667His	missense_variant	0.222018	4.53744	0.50765	214.431		0.294115	2.29033	0.44551	14.751	B
COL11A2	NM_080680.2:c.4999C>T	NP_542411.2:p.Arg1667Cys	missense_variant	NA	NA	NA	NA		0.586693	2.53301	0.131847	149.322	VUS	Cold
COL11A2	NM_080680.2:c.4984G>A	NP_542411.2:p.Gly1662Ser	missense_variant	1	0.909094	0.0659059	12.5398		NA	NA	NA	NA	VUS	Cold
COL11A2	NM_080680.2:c.4970G>T	NP_542411.2:p.Gly1657Val	missense_variant	0.689663	1.81529	0.260107	20.0634		0.415762	2.52649	0.362032	27.9378	VUS	Cold
COL11A2	NM_080680.2:c.4951G>A	NP_542411.2:p.Val1651Ile	missense_variant	1	0.906787	0.0115584	71.1482		1	1.2537	0.0159776	98.3454	VUS	Cold
COL11A2	NM_080680.2:c.4933G>A	NP_542411.2:p.Val1645Ile	missense_variant	0.19841	0.227082	0.00461491	2.29487		1	0.597799	0.0101374	11.4849	VUS	Cold
COL11A2	NM_080680.2:c.4884G>C	NP_542411.2:p.Glu1628Asp	missense_variant	0.176608	1.96483	0.696522	6.30612		4.74e-10	0.198019	0.100497	0.360903	LB
COL11A2	NM_080680.2:c.4873G>A	NP_542411.2:p.Val1625Met	missense_variant	NA	NA	NA	NA		NA	NA	NA	NA	VUS	Cold
COL11A2	NM_080680.2:c.4864-32_4864-7dup		splice_region_variant	1	0.909897	0.0659638	12.5509		NA	NA	NA	NA	VUS	Cold
COL11A2	NM_080680.2:c.4864-58_4864-7dup		splice_region_variant	1	0.90962	0.169409	4.88469		1	0.959786	0.178709	5.15406	VUS	IceCold
COL11A2	NM_080680.2:c.4859C>T	NP_542411.2:p.Thr1620Met	missense_variant	NA	NA	NA	NA		NA	NA	NA	NA	VUS	Cold
COL11A2	NM_080680.2:c.4751-9A>G		splice_region_variant	0.735662	0.857297	0.41497	1.76374		0.0714859	0.572502	0.292638	1.08991	VUS	IceCold
COL11A2	NM_080680.2:c.4751-10C>T		splice_region_variant	NA	NA	NA	NA		NA	NA	NA	NA	VUS	Cold
COL11A2	NM_080680.2:c.4745C>T	NP_542411.2:p.Pro1582Leu	missense_variant	NA	NA	NA	NA		NA	NA	NA	NA	VUS	Cold
COL11A2	NM_080680.2:c.4612G>T	NP_542411.2:p.Gly1538Trp	missense_variant	NA	NA	NA	NA		NA	NA	NA	NA	VUS	Cold
COL11A2	NM_080680.2:c.4582A>G	NP_542411.2:p.Ile1528Val	missense_variant	0.70276	0.84253	0.364493	1.93336		0.123968	2.06079	0.791488	5.73794	LB
COL11A2	NM_080680.2:c.4553G>C	NP_542411.2:p.Gly1518Ala	missense_variant	NA	NA	NA	NA		NA	NA	NA	NA	VUS	Cool
COL11A2	NM_080680.2:c.4544C>T	NP_542411.2:p.Ser1515Leu	missense_variant	0.586886	1.45171	0.418641	5.64087		0.170293	2.20143	0.634837	8.55421	VUS	Hot
COL11A2	NM_080680.2:c.4540C>T	NP_542411.2:p.Arg1514Cys	missense_variant	NA	NA	NA	NA		NA	NA	NA	NA	VUS	Tepid
COL11A2	NM_080680.2:c.4537C>T	NP_542411.2:p.Arg1513Trp	missense_variant	1	0.907337	0.168985	4.87238		NA	NA	NA	NA	VUS	Cold
COL11A2	NM_080680.2:c.4533G>C	NP_542411.2:p.Lys1511Asn	missense_variant	NA	NA	NA	NA		NA	NA	NA	NA	VUS	Cool
COL11A2	NM_080680.2:c.4483-1G>C		splice_acceptor_variant	NA	NA	NA	NA		NA	NA	NA	NA	P
COL11A2	NM_080680.2:c.4477C>T	NP_542411.2:p.His1493Tyr	missense_variant	NA	NA	NA	NA		NA	NA	NA	NA	VUS	Cold
COL11A2	NM_080680.2:c.4429-3C>T		splice_region_variant	0.673848	0.604905	0.05053	5.28143		NA	NA	NA	NA	VUS	Cold
COL11A2	NM_080680.2:c.4421_4428+1del		splice_donor_variant	NA	NA	NA	NA		1	1.20673	0.0153793	94.6638	LP
COL11A2	NM_080680.2:c.4414G>A	NP_542411.2:p.Ala1472Thr	missense_variant	NA	NA	NA	NA		NA	NA	NA	NA	VUS	Cold
COL11A2	NM_080680.2:c.4392C>T	NP_542411.2:p.Pro1464=	splice_region_variant	NA	NA	NA	NA		NA	NA	NA	NA	VUS	Cold
COL11A2	NM_080680.2:c.4268G>C	NP_542411.2:p.Gly1423Ala	missense_variant	1	0.907462	0.011567	71.2011		NA	NA	NA	NA	VUS	Tepid
COL11A2	NM_080680.2:c.4265C>T	NP_542411.2:p.Pro1422Leu	missense_variant	0.243832	1.16123	0.905548	1.49201		0.0211595	0.787234	0.639354	0.966448	B
COL11A2	NM_080680.2:c.4247T>C	NP_542411.2:p.Ile1416Thr	missense_variant	NA	NA	NA	NA		NA	NA	NA	NA	VUS	Cool
COL11A2	NM_080680.2:c.4229A>C	NP_542411.2:p.Lys1410Thr	missense_variant	1	0.907462	0.0657876	12.5173		1	1.37773	0.0998772	19.0058	VUS	Cool
COL11A2	NM_080680.2:c.4181C>A	NP_542411.2:p.Pro1394His	missense_variant	NA	NA	NA	NA		0.169122	5.50949	0.545052	270.957	VUS	Tepid
COL11A2	NM_080680.2:c.4055C>T	NP_542411.2:p.Pro1352Leu	missense_variant	NA	NA	NA	NA		NA	NA	NA	NA	VUS	Cold
COL11A2	NM_080680.2:c.4036G>A	NP_542411.2:p.Ala1346Thr	missense_variant	NA	NA	NA	NA		NA	NA	NA	NA	VUS	Cold
COL11A2	NM_080680.2:c.4027G>A	NP_542411.2:p.Ala1343Thr	missense_variant	NA	NA	NA	NA		NA	NA	NA	NA	VUS	Cold
COL11A2	NM_080680.2:c.3968C>T	NP_542411.2:p.Ala1323Val	missense_variant	NA	NA	NA	NA		0.528056	0.541645	0.090361	2.37311	VUS	Cold
COL11A2	NM_080680.2:c.3932A>G	NP_542411.2:p.Asn1311Ser	missense_variant	NA	NA	NA	NA		NA	NA	NA	NA	LB
COL11A2	NM_080680.2:c.3910T>C	NP_542411.2:p.Ser1304Pro	missense_variant	NA	NA	NA	NA		NA	NA	NA	NA	VUS	Cold
COL11A2	NM_080680.2:c.3907-3dup		splice_region_variant	NA	NA	NA	NA		NA	NA	NA	NA	VUS	Cold
COL11A2	NM_080680.2:c.3823C>G	NP_542411.2:p.Pro1275Ala	missense_variant	NA	NA	NA	NA		NA	NA	NA	NA	VUS	Cool
COL11A2	NM_080680.2:c.3799-9C>G		splice_region_variant	NA	NA	NA	NA		NA	NA	NA	NA	VUS	Cold
COL11A2	NM_080680.2:c.3752C>T	NP_542411.2:p.Pro1251Leu	missense_variant	0.673848	0.604905	0.05053	5.28143		NA	NA	NA	NA	VUS	Cold
COL11A2	NM_080680.2:c.3725C>T	NP_542411.2:p.Ser1242Leu	missense_variant	0.0578166	2.57056	0.966729	7.96538		0.0134515	2.91053	1.19005	7.79435	VUS	Cool
COL11A2	NM_080680.2:c.3697C>T	NP_542411.2:p.Arg1233Cys	missense_variant	NA	NA	NA	NA		1	1.2621	0.0160847	99.0044	VUS	Cold
COL11A2	NM_080680.2:c.3691G>A	NP_542411.2:p.Gly1231Ser	missense_variant	NA	NA	NA	NA		NA	NA	NA	NA	VUS	Tepid
COL11A2	NM_080680.2:c.3550C>T	NP_542411.2:p.Pro1184Ser	missense_variant	NA	NA	NA	NA		NA	NA	NA	NA	VUS	Cold
COL11A2	NM_080680.2:c.3536C>A	NP_542411.2:p.Pro1179His	missense_variant	NA	NA	NA	NA		NA	NA	NA	NA	VUS	Cold
COL11A2	NM_080680.2:c.3512_3528+1del		splice_donor_variant	NA	NA	NA	NA		NA	NA	NA	NA	P
COL11A2	NM_080680.2:c.3521G>T	NP_542411.2:p.Gly1174Val	missense_variant	NA	NA	NA	NA		NA	NA	NA	NA	VUS	Tepid
COL11A2	NM_080680.2:c.3464T>C	NP_542411.2:p.Ile1155Thr	missense_variant	1	0.907337	0.0115654	71.1913		NA	NA	NA	NA	VUS	Cold
COL11A2	NM_080680.2:c.3407A>G	NP_542411.2:p.His1136Arg	missense_variant	NA	NA	NA	NA		NA	NA	NA	NA	VUS	Cold
COL11A2	NM_080680.2:c.3391C>T	NP_542411.2:p.Arg1131Trp	missense_variant	NA	NA	NA	NA		1	1.26214	0.0160851	99.0072	VUS	Tepid
COL11A2	NM_080680.2:c.3381G>C	NP_542411.2:p.Glu1127Asp	missense_variant	NA	NA	NA	NA		NA	NA	NA	NA	VUS	Cold
COL11A2	NM_080680.2:c.3328C>T	NP_542411.2:p.Pro1110Ser	missense_variant	0.500381	1.12316	0.794781	1.59261		0.821972	0.95737	0.703461	1.29852	B
COL11A2	NM_080680.2:c.3313-3C>T		splice_region_variant	1	0.907199	0.0115637	71.1805		NA	NA	NA	NA	VUS	Cold
COL11A2	NM_080680.2:c.3277G>A	NP_542411.2:p.Gly1093Arg	missense_variant	NA	NA	NA	NA		1	1.27011	0.0161867	99.6322	VUS	Tepid
COL11A2	NM_080680.2:c.3265G>A	NP_542411.2:p.Val1089Met	missense_variant	NA	NA	NA	NA		NA	NA	NA	NA	VUS	Cold
COL11A2	NM_080680.2:c.3259-10C>T		splice_region_variant	1	0.907337	0.0115654	71.1913		NA	NA	NA	NA	VUS	Cold
COL11A2	NM_080680.2:c.3258+10C>T		splice_region_variant	NA	NA	NA	NA		NA	NA	NA	NA	VUS	Cold
COL11A2	NM_080680.2:c.3092C>T	NP_542411.2:p.Pro1031Leu	missense_variant	NA	NA	NA	NA		NA	NA	NA	NA	VUS	Cold
COL11A2	NM_080680.2:c.3082C>T	NP_542411.2:p.Pro1028Ser	missense_variant	NA	NA	NA	NA		NA	NA	NA	NA	VUS	Cold
COL11A2	NM_080680.2:c.3061G>C	NP_542411.2:p.Gly1021Arg	missense_variant	NA	NA	NA	NA		NA	NA	NA	NA	VUS	Tepid
COL11A2	NM_080680.2:c.3042+9G>A		splice_region_variant	NA	NA	NA	NA		NA	NA	NA	NA	VUS	Cold
COL11A2	NM_080680.2:c.3033del	NP_542411.2:p.Gly1012AlafsTer333	frameshift_variant	NA	NA	NA	NA		NA	NA	NA	NA	LP
COL11A2	NM_080680.2:c.3020C>T	NP_542411.2:p.Pro1007Leu	missense_variant	NA	NA	NA	NA		1	1.36917	0.0174487	107.396	VUS	Tepid
COL11A2	NM_080680.2:c.2989-4A>G		splice_region_variant	NA	NA	NA	NA		NA	NA	NA	NA	VUS	Cold
COL11A2	NM_080680.2:c.2848C>T	NP_542411.2:p.Pro950Ser	missense_variant	NA	NA	NA	NA		0.700999	0.637611	0.0576993	4.44968	VUS	Cold
COL11A2	NM_080680.2:c.2843C>T	NP_542411.2:p.Pro948Leu	missense_variant	0.35218	0.301938	0.00575609	3.76143		NA	NA	NA	NA	VUS	Tepid
COL11A2	NM_080680.2:c.2828G>T	NP_542411.2:p.Gly943Val	missense_variant	NA	NA	NA	NA		NA	NA	NA	NA	VUS	Tepid
COL11A2	NM_080680.2:c.2739T>C	NP_542411.2:p.Gly913=	splice_region_variant	NA	NA	NA	NA		NA	NA	NA	NA	VUS	Cold
COL11A2	NM_080680.2:c.2737-10C>T		splice_region_variant	0.27399	2.04387	0.570286	9.08538		8.83e-08	0.195624	0.0854367	0.396007	VUS	IceCold
COL11A2	NM_080680.2:c.2735T>C	NP_542411.2:p.Val912Ala	missense_variant	0.702824	0.843077	0.36473	1.93461		0.262365	0.654632	0.309977	1.31363	VUS	IceCold
COL11A2	NM_080680.2:c.2717C>T	NP_542411.2:p.Pro906Leu	missense_variant	NA	NA	NA	NA		NA	NA	NA	NA	VUS	Cool
COL11A2	NM_080680.2:c.2713C>T	NP_542411.2:p.His905Tyr	missense_variant	NA	NA	NA	NA		NA	NA	NA	NA	VUS	Cool
COL11A2	NM_080680.2:c.2708C>T	NP_542411.2:p.Pro903Leu	missense_variant	NA	NA	NA	NA		1	1.25479	0.0159915	98.4311	VUS	Cool
COL11A2	NM_080680.2:c.2682G>A	NP_542411.2:p.Pro894=	splice_region_variant	1	1.81941	0.0947008	107.286		NA	NA	NA	NA	VUS	Cold
COL11A2	NM_080680.2:c.2677C>A	NP_542411.2:p.Pro893Thr	missense_variant	NA	NA	NA	NA		NA	NA	NA	NA	VUS	Cool
COL11A2	NM_080680.2:c.2628+9G>A		splice_region_variant	NA	NA	NA	NA		NA	NA	NA	NA	VUS	Cold
COL11A2	NM_080680.2:c.2584-5del		splice_region_variant	0.626756	2.72099	0.218459	142.767		NA	NA	NA	NA	VUS	IceCold
COL11A2	NM_080680.2:c.2583+6T>C		splice_region_variant	1	0.907536	0.011568	71.2069		1	1.27103	0.0161984	99.7039	VUS	Cold
COL11A2	NM_080680.2:c.2554C>T	NP_542411.2:p.Arg852Ter	stop_gained	NA	NA	NA	NA		0.586271	2.54105	0.132266	149.795	P
COL11A2	NM_080680.2:c.2518C>T	NP_542411.2:p.Arg840Trp	missense_variant	0.607819	0.453978	0.00769996	8.72193		NA	NA	NA	NA	VUS	Cool
COL11A2	NM_080680.2:c.2485-8C>T		splice_region_variant	NA	NA	NA	NA		NA	NA	NA	NA	VUS	Cold
COL11A2	NM_080680.2:c.2482C>T	NP_542411.2:p.Arg828Trp	missense_variant	NA	NA	NA	NA		1	1.17441	0.0149675	92.1307	VUS	Cool
COL11A2	NM_080680.2:c.2419C>G	NP_542411.2:p.Gln807Glu	missense_variant	1	0.817086	0.0104158	64.1136		NA	NA	NA	NA	VUS	Cold
COL11A2	NM_080680.2:c.2377-3C>T		splice_region_variant	NA	NA	NA	NA		NA	NA	NA	NA	VUS	Cold
COL11A2	NM_080680.2:c.2336C>T	NP_542411.2:p.Pro779Leu	missense_variant	1	0.907337	0.168985	4.87238		1	0.912932	0.189461	3.85024	B
COL11A2	NM_080680.2:c.2330C>T	NP_542411.2:p.Thr777Ile	missense_variant	NA	NA	NA	NA		NA	NA	NA	NA	VUS	Cold
COL11A2	NM_080680.2:c.2268+8G>A		splice_region_variant	1	0.907337	0.0115654	71.1913		1	1.36995	0.0174586	107.457	VUS	Cold
COL11A2	NM_080680.2:c.2254G>A	NP_542411.2:p.Val752Met	missense_variant	NA	NA	NA	NA		1	1.37008	0.0174603	107.468	VUS	Cold
COL11A2	NM_080680.2:c.2159G>A	NP_542411.2:p.Arg720Gln	missense_variant	NA	NA	NA	NA		NA	NA	NA	NA	VUS	Cold
COL11A2	NM_080680.2:c.2044G>A	NP_542411.2:p.Gly682Ser	missense_variant	NA	NA	NA	NA		NA	NA	NA	NA	VUS	Tepid
COL11A2	NM_080680.2:c.2017-5T>G		splice_region_variant	0.00076483	0.385565	0.204851	0.696091		0.00632292	3.30161	1.30079	9.41792	B
COL11A2	NM_080680.2:c.2017-6C>T		splice_region_variant	NA	NA	NA	NA		NA	NA	NA	NA	VUS	Cold
COL11A2	NM_080680.2:c.1996A>G	NP_542411.2:p.Ile666Val	missense_variant	0.198119	0.226729	0.00460774	2.2913		NA	NA	NA	NA	VUS	Cold
COL11A2	NM_080680.2:c.1981G>A	NP_542411.2:p.Gly661Arg	missense_variant	0.607573	0.453312	0.00768868	8.70915		NA	NA	NA	NA	P
COL11A2	NM_080680.2:c.1972-8G>T		splice_region_variant	NA	NA	NA	NA		NA	NA	NA	NA	VUS	Cold
COL11A2	NM_080680.2:c.1879C>T	NP_542411.2:p.Arg627Ter	stop_gained	1	0.907337	0.0115654	71.1913		NA	NA	NA	NA	LP
COL11A2	NM_080680.2:c.1838G>A	NP_542411.2:p.Gly613Asp	missense_variant	NA	NA	NA	NA		NA	NA	NA	NA	VUS	Tepid
COL11A2	NM_080680.2:c.1819-18_1819-9del		splice_region_variant	0.654937	1.24757	0.45691	3.57397		0.041395	3.01234	0.964622	11.0618	VUS	IceCold
COL11A2	NM_080680.2:c.1773+8T>A		splice_region_variant	1	0.907337	0.0115654	71.1913		NA	NA	NA	NA	VUS	Cold
COL11A2	NM_080680.2:c.1773+5G>A		splice_region_variant	NA	NA	NA	NA		NA	NA	NA	NA	VUS	Cool
COL11A2	NM_080680.2:c.1706A>G	NP_542411.2:p.Glu569Gly	missense_variant	NA	NA	NA	NA		NA	NA	NA	NA	VUS	Cool
COL11A2	NM_080680.2:c.1666-9T>G		splice_region_variant	0.896337	0.938652	0.544059	1.62164		0.0237658	0.604229	0.379331	0.941975	VUS	IceCold
COL11A2	NM_080680.2:c.1637G>T	NP_542411.2:p.Arg546Leu	missense_variant	1	0.907337	0.121484	6.77588		0.701079	1.3763	0.184312	10.2747	VUS	Tepid
COL11A2	NM_080680.2:c.1615C>G	NP_542411.2:p.Arg539Gly	missense_variant	NA	NA	NA	NA		NA	NA	NA	NA	VUS	Cool
COL11A2	NM_080680.2:c.1612-10G>C		splice_region_variant	0.626746	2.72175	0.218521	142.806		0.655902	2.06551	0.236574	24.7421	VUS	IceCold
COL11A2	NM_080680.2:c.1606C>T	NP_542411.2:p.Arg536Ter	stop_gained	NA	NA	NA	NA		NA	NA	NA	NA	LP
COL11A2	NM_080680.2:c.1534G>A	NP_542411.2:p.Glu512Lys	missense_variant	NA	NA	NA	NA		NA	NA	NA	NA	VUS	Cool
COL11A2	NM_080680.2:c.1490G>A	NP_542411.2:p.Arg497His	missense_variant	0.0315124	0.129731	0.00288266	1.01		1	1.03112	0.0131421	80.8963	VUS	Cold
COL11A2	NM_080680.2:c.1474A>G	NP_542411.2:p.Met492Val	missense_variant	NA	NA	NA	NA		NA	NA	NA	NA	VUS	Cold
COL11A2	NM_080680.2:c.1451C>T	NP_542411.2:p.Ala484Val	missense_variant	NA	NA	NA	NA		NA	NA	NA	NA	VUS	Tepid
COL11A2	NM_080680.2:c.1442C>T	NP_542411.2:p.Ala481Val	missense_variant	1	0.907199	0.0115637	71.1805		NA	NA	NA	NA	VUS	Tepid
COL11A2	NM_080680.2:c.1441G>C	NP_542411.2:p.Ala481Pro	missense_variant	NA	NA	NA	NA		NA	NA	NA	NA	VUS	Tepid
COL11A2	NM_080680.2:c.1378G>T	NP_542411.2:p.Gly460Trp	missense_variant	0.0375748	2.04195	0.999832	4.42674		0.000273656	0.459193	0.285309	0.718065	VUS	IceCold
COL11A2	NM_080680.2:c.1297C>G	NP_542411.2:p.Arg433Gly	missense_variant	0.109004	0.181486	0.00384116	1.62209		1	0.630448	0.0106907	12.112	VUS	Cold
COL11A2	NM_080680.2:c.1287C>T	NP_542411.2:p.Gly429=	splice_region_variant	NA	NA	NA	NA		NA	NA	NA	NA	VUS	IceCold
COL11A2	NM_080680.2:c.1285-6C>T		splice_region_variant	NA	NA	NA	NA		NA	NA	NA	NA	VUS	Cold
COL11A2	NM_080680.2:c.1281G>C	NP_542411.2:p.Glu427Asp	missense_variant	NA	NA	NA	NA		NA	NA	NA	NA	VUS	Cold
COL11A2	NM_080680.2:c.1220C>T	NP_542411.2:p.Ala407Val	missense_variant	1	0.907061	0.0115619	71.1696		1	1.37726	0.0175518	108.031	VUS	Cool
COL11A2	NM_080680.2:c.1208C>T	NP_542411.2:p.Pro403Leu	missense_variant	0.571816	0.891284	0.604753	1.31311		0.523803	1.13435	0.781395	1.64096	LB
COL11A2	NM_080680.2:c.1198C>T	NP_542411.2:p.Pro400Ser	missense_variant	NA	NA	NA	NA		NA	NA	NA	NA	VUS	Cool
COL11A2	NM_080680.2:c.1198C>A	NP_542411.2:p.Pro400Thr	missense_variant	NA	NA	NA	NA		NA	NA	NA	NA	VUS	Cool
COL11A2	NM_080680.2:c.1179+5G>A		splice_region_variant	NA	NA	NA	NA		NA	NA	NA	NA	VUS	Cool
COL11A2	NM_080680.2:c.1142T>C	NP_542411.2:p.Leu381Pro	missense_variant	NA	NA	NA	NA		NA	NA	NA	NA	VUS	Cold
COL11A2	NM_080680.2:c.1141C>G	NP_542411.2:p.Leu381Val	missense_variant	NA	NA	NA	NA		0.326936	3.81024	0.305892	199.836	VUS	Cold
COL11A2	NM_080680.2:c.1136G>C	NP_542411.2:p.Arg379Pro	missense_variant	NA	NA	NA	NA		0.326936	3.81024	0.305892	199.836	VUS	Cold
COL11A2	NM_080680.2:c.1135C>T	NP_542411.2:p.Arg379Ter	stop_gained	0.352539	0.302452	0.00576589	3.76783		NA	NA	NA	NA	LP
COL11A2	NM_080680.2:c.1102A>T	NP_542411.2:p.Thr368Ser	missense_variant	NA	NA	NA	NA		NA	NA	NA	NA	VUS	Cold
COL11A2	NM_080680.2:c.1064G>A	NP_542411.2:p.Arg355His	missense_variant	NA	NA	NA	NA		NA	NA	NA	NA	VUS	Cold
COL11A2	NM_080680.2:c.1043A>G	NP_542411.2:p.Tyr348Cys	missense_variant	NA	NA	NA	NA		NA	NA	NA	NA	VUS	Cold
COL11A2	NM_080680.2:c.1036T>C	NP_542411.2:p.Tyr346His	missense_variant	NA	NA	NA	NA		NA	NA	NA	NA	VUS	Cold
COL11A2	NM_080680.2:c.1002G>C	NP_542411.2:p.Glu334Asp	missense_variant	0.626746	2.72175	0.218521	142.806		0.655891	2.06613	0.236645	24.7495	VUS	Cold
COL11A2	NM_080680.2:c.966dup	NP_542411.2:p.Thr323HisfsTer19	frameshift_variant	NA	NA	NA	NA		0.00024575	16.5163	2.44318	703.812	P
COL11A2	NM_080680.2:c.944A>G	NP_542411.2:p.Gln315Arg	missense_variant	NA	NA	NA	NA		NA	NA	NA	NA	VUS	Cold
COL11A2	NM_080680.2:c.897_899del	NP_542411.2:p.Glu301del	inframe_deletion	0.349494	2.1168	0.483139	12.6892		0.556209	1.55932	0.396305	7.26417	VUS	Tepid
COL11A2	NM_080680.2:c.799-7A>G		splice_region_variant	NA	NA	NA	NA		NA	NA	NA	NA	VUS	Cool
COL11A2	NM_080680.2:c.752A>T	NP_542411.2:p.Gln251Leu	missense_variant	0.0688385	4.08268	0.84484	38.8435		0.649109	1.23992	0.445677	3.39655	VUS	Cold
COL11A2	NM_080680.2:c.660_661del	NP_542411.2:p.Cys221Ter	frameshift_variant	NA	NA	NA	NA		NA	NA	NA	NA	LP
COL11A2	NM_080680.2:c.619G>C	NP_542411.2:p.Glu207Gln	missense_variant	NA	NA	NA	NA		NA	NA	NA	NA	VUS	Cold
COL11A2	NM_080680.2:c.613G>A	NP_542411.2:p.Val205Ile	missense_variant	0.607682	0.453608	0.00769369	8.71482		NA	NA	NA	NA	VUS	Cold
COL11A2	NM_080680.2:c.549G>C	NP_542411.2:p.Leu183Phe	missense_variant	NA	NA	NA	NA		NA	NA	NA	NA	VUS	Cold
COL11A2	NM_080680.2:c.544G>A	NP_542411.2:p.Val182Ile	missense_variant	0.626752	2.72134	0.218487	142.785		0.248099	0.420632	0.0732302	1.68585	VUS	Cold
COL11A2	NM_080680.2:c.539G>A	NP_542411.2:p.Arg180His	missense_variant	1	0.907199	0.0115637	71.1805		NA	NA	NA	NA	VUS	Cold
COL11A2	NM_080680.2:c.538C>T	NP_542411.2:p.Arg180Cys	missense_variant	NA	NA	NA	NA		0.577053	2.73905	0.142574	161.454	VUS	Cold
COL11A2	NM_080680.2:c.529C>T	NP_542411.2:p.Arg177Ter	stop_gained	NA	NA	NA	NA		NA	NA	NA	NA	LP
COL11A2	NM_080680.2:c.517C>T	NP_542411.2:p.Arg173Trp	missense_variant	NA	NA	NA	NA		NA	NA	NA	NA	LB
COL11A2	NM_080680.2:c.509G>A	NP_542411.2:p.Arg170Gln	missense_variant	0.198233	0.226867	0.00461054	2.29269		NA	NA	NA	NA	VUS	Cold
COL11A2	NM_080680.2:c.403T>C	NP_542411.2:p.Ser135Pro	missense_variant	NA	NA	NA	NA		1	0.634867	0.0107656	12.1969	VUS	Cold
COL11A2	NM_080680.2:c.362G>A	NP_542411.2:p.Arg121His	missense_variant	NA	NA	NA	NA		NA	NA	NA	NA	VUS	Cold
COL11A2	NM_080680.2:c.353G>C	NP_542411.2:p.Arg118Pro	missense_variant	NA	NA	NA	NA		NA	NA	NA	NA	LB
COL11A2	NM_080680.2:c.329G>A	NP_542411.2:p.Arg110Gln	missense_variant	1	0.907324	0.0657776	12.5154		NA	NA	NA	NA	B
COL11A2	NM_080680.2:c.311A>G	NP_542411.2:p.Tyr104Cys	missense_variant	NA	NA	NA	NA		NA	NA	NA	NA	VUS	Cool
COL11A2	NM_080680.2:c.230C>A	NP_542411.2:p.Pro77Gln	missense_variant	2.26e-07	5.9612	2.67193	15.6536		4.27e-07	3.94885	2.19319	7.47549	B
COL11A2	NM_080680.2:c.218G>A	NP_542411.2:p.Arg73His	missense_variant	NA	NA	NA	NA		NA	NA	NA	NA	VUS	Cold
COL11A2	NM_080680.2:c.191G>A	NP_542411.2:p.Arg64Gln	missense_variant	0.310296	1.81462	0.564983	6.76791		0.843159	0.857292	0.347684	2.01001	LB
COL11A2	NM_080680.2:c.188C>T	NP_542411.2:p.Ala63Val	missense_variant	NA	NA	NA	NA		NA	NA	NA	NA	VUS	Cold
COL11A2	NM_080680.2:c.172G>A	NP_542411.2:p.Val58Met	missense_variant	NA	NA	NA	NA		NA	NA	NA	NA	VUS	Cold
COL11A2	NM_080680.2:c.137G>T	NP_542411.2:p.Gly46Val	missense_variant	NA	NA	NA	NA		NA	NA	NA	NA	VUS	Cool
COL11A2	NM_080680.2:c.107G>A	NP_542411.2:p.Arg36Gln	missense_variant	NA	NA	NA	NA		NA	NA	NA	NA	VUS	Cold
COL11A2	NM_080680.2:c.106C>T	NP_542411.2:p.Arg36Trp	missense_variant	0.69271	0.837661	0.349219	1.99199		0.248202	0.657622	0.300908	1.35887	LB
COL11A2	NM_080680.2:c.84T>C	NP_542411.2:p.Gly28=	splice_region_variant	NA	NA	NA	NA		NA	NA	NA	NA	VUS	Cold
COL11A2	NM_080680.2:c.82+7G>A		splice_region_variant	0.80439	0.840151	0.274775	2.56899		0.241943	2.28269	0.547737	13.3629	VUS	Cold
COL11A2	NM_080680.2:c.8G>T	NP_542411.2:p.Arg3Leu	missense_variant	NA	NA	NA	NA		NA	NA	NA	NA	VUS	Cold
COL11A2	NM_080680.2:c.5A>G	NP_542411.2:p.Glu2Gly	missense_variant	0.163236	0.591407	0.270228	1.24988		0.672534	1.25483	0.496003	3.32728	VUS	IceCold
LHFPL5	NM_182548.3:c.26A>G	NP_872354.1:p.Glu9Gly	missense_variant	NA	NA	NA	NA		NA	NA	NA	NA	VUS	Hot
LHFPL5	NM_182548.3:c.43C>T	NP_872354.1:p.His15Tyr	missense_variant	0.348651	0.29684	0.00565895	3.6978		NA	NA	NA	NA	LB
LHFPL5	NM_182548.3:c.53A>G	NP_872354.1:p.Tyr18Cys	missense_variant	NA	NA	NA	NA		NA	NA	NA	NA	LP
LHFPL5	NM_182548.3:c.73G>A	NP_872354.1:p.Val25Met	missense_variant	0.199915	0.593674	0.26074	1.30318		1	1.0141	0.437736	2.28542	LB
LHFPL5	NM_182548.3:c.84G>T	NP_872354.1:p.Met28Ile	missense_variant	NA	NA	NA	NA		0.178988	4.98667	0.493332	245.271	VUS	Cold
LHFPL5	NM_182548.3:c.173A>G	NP_872354.1:p.Gln58Arg	missense_variant	0.096554	1.72157	0.892896	3.45655		0.22788	1.40053	0.803714	2.4442	LB
LHFPL5	NM_182548.3:c.175G>A	NP_872354.1:p.Ala59Thr	missense_variant	NA	NA	NA	NA		NA	NA	NA	NA	VUS	Cold
LHFPL5	NM_182548.3:c.187G>C	NP_872354.1:p.Gly63Arg	missense_variant	NA	NA	NA	NA		NA	NA	NA	NA	LP
LHFPL5	NM_182548.3:c.197C>T	NP_872354.1:p.Ser66Phe	missense_variant	NA	NA	NA	NA		NA	NA	NA	NA	VUS	Cold
LHFPL5	NM_182548.3:c.200_202del	NP_872354.1:p.Tyr67del	inframe_deletion	NA	NA	NA	NA		NA	NA	NA	NA	LP
LHFPL5	NM_182548.3:c.200A>G	NP_872354.1:p.Tyr67Cys	missense_variant	0.0423715	4.45212	0.948546	41.8291		0.00802997	6.23189	1.32787	58.4221	P
LHFPL5	NM_182548.3:c.229C>T	NP_872354.1:p.Leu77Phe	missense_variant	0.627492	2.67124	0.214463	140.157		0.3298	3.73949	0.30021	196.129	VUS	Cold
LHFPL5	NM_182548.3:c.262_264del	NP_872354.1:p.Ser88del	inframe_deletion	0.223435	4.45212	0.498103	210.403		NA	NA	NA	NA	LP
LHFPL5	NM_182548.3:c.292A>G	NP_872354.1:p.Met98Val	missense_variant	NA	NA	NA	NA		NA	NA	NA	NA	VUS	Cold
LHFPL5	NM_182548.3:c.335T>C	NP_872354.1:p.Ile112Thr	missense_variant	0.185459	1.25524	0.892892	1.77402		0.20196	1.21127	0.894038	1.63898	B
LHFPL5	NM_182548.3:c.365A>G	NP_872354.1:p.Asn122Ser	missense_variant	NA	NA	NA	NA		NA	NA	NA	NA	VUS	Cold
LHFPL5	NM_182548.3:c.380A>G	NP_872354.1:p.Tyr127Cys	missense_variant	NA	NA	NA	NA		NA	NA	NA	NA	LP
LHFPL5	NM_182548.3:c.394T>C	NP_872354.1:p.Trp132Arg	missense_variant	NA	NA	NA	NA		NA	NA	NA	NA	VUS	Hot
LHFPL5	NM_182548.3:c.396G>A	NP_872354.1:p.Trp132Ter	stop_gained	NA	NA	NA	NA		NA	NA	NA	NA	P
LHFPL5	NM_182548.3:c.398T>G	NP_872354.1:p.Met133Arg	missense_variant	NA	NA	NA	NA		NA	NA	NA	NA	VUS	Cool
LHFPL5	NM_182548.3:c.411G>A	NP_872354.1:p.Ala137=	splice_region_variant	0.730186	1.48407	0.288674	9.55588		0.143496	3.37908	0.553085	35.4921	VUS	Cold
LHFPL5	NM_182548.3:c.412+3A>C		splice_region_variant	NA	NA	NA	NA		NA	NA	NA	NA	VUS	Cool
LHFPL5	NM_182548.3:c.413-9C>T		splice_region_variant	1	0.890701	0.0645723	12.2861		NA	NA	NA	NA	VUS	Cold
LHFPL5	NM_182548.3:c.451G>A	NP_872354.1:p.Gly151Ser	missense_variant	NA	NA	NA	NA		NA	NA	NA	NA	VUS	Warm
LHFPL5	NM_182548.3:c.452G>A	NP_872354.1:p.Gly151Asp	missense_variant	NA	NA	NA	NA		NA	NA	NA	NA	VUS	Tepid
LHFPL5	NM_182548.3:c.472C>T	NP_872354.1:p.Arg158Trp	missense_variant	1	1.78165	0.0927357	105.061		1	1.35238	0.0980401	18.6559	LP
LHFPL5	NM_182548.3:c.473G>A	NP_872354.1:p.Arg158Gln	missense_variant	0.348734	0.29696	0.00566124	3.69931		NA	NA	NA	NA	VUS	Tepid
LHFPL5	NM_182548.3:c.481T>C	NP_872354.1:p.Cys161Arg	missense_variant	NA	NA	NA	NA		NA	NA	NA	NA	VUS	Warm
LHFPL5	NM_182548.3:c.494C>T	NP_872354.1:p.Thr165Met	missense_variant	1	1.78165	0.0927357	105.061		NA	NA	NA	NA	LP
LHFPL5	NM_182548.3:c.496G>A	NP_872354.1:p.Gly166Ser	missense_variant	0.223402	4.45393	0.498305	210.488		0.508575	1.69062	0.363827	8.52182	VUS	Cold
LHFPL5	NM_182548.3:c.524T>A	NP_872354.1:p.Ile175Asn	missense_variant	NA	NA	NA	NA		NA	NA	NA	NA	VUS	Warm
LHFPL5	NM_182548.3:c.524T>C	NP_872354.1:p.Ile175Thr	missense_variant	NA	NA	NA	NA		NA	NA	NA	NA	VUS	Cold
LHFPL5	NM_182548.3:c.526C>T	NP_872354.1:p.Arg176Cys	missense_variant	NA	NA	NA	NA		NA	NA	NA	NA	VUS	Warm
LHFPL5	NM_182548.3:c.527G>A	NP_872354.1:p.Arg176His	missense_variant	1	0.891093	0.0646007	12.2915		1	0.901827	0.0752894	7.87448	VUS	Cold
LHFPL5	NM_182548.3:c.527G>T	NP_872354.1:p.Arg176Leu	missense_variant	NA	NA	NA	NA		NA	NA	NA	NA	VUS	Warm
LHFPL5	NM_182548.3:c.538A>G	NP_872354.1:p.Met180Val	missense_variant	NA	NA	NA	NA		NA	NA	NA	NA	VUS	Cold
LHFPL5	NM_182548.3:c.551T>A	NP_872354.1:p.Leu184His	missense_variant	1	0.890852	0.0113555	69.8985		1	1.2469	0.015891	97.8127	VUS	Cold
LHFPL5	NM_182548.3:c.562G>A	NP_872354.1:p.Asp188Asn	missense_variant	NA	NA	NA	NA		NA	NA	NA	NA	VUS	Hot
LHFPL5	NM_182548.3:c.565G>T	NP_872354.1:p.Ala189Ser	missense_variant	NA	NA	NA	NA		NA	NA	NA	NA	VUS	Cold
LHFPL5	NM_182548.3:c.592G>A	NP_872354.1:p.Val198Met	missense_variant	1	0.890852	0.0113555	69.8985		1	0.676279	0.0114675	12.9924	VUS	Cold
LHFPL5	NM_182548.3:c.605G>A	NP_872354.1:p.Arg202Gln	missense_variant	0.627474	2.67232	0.214551	140.214		1	1.01421	0.148532	5.99492	VUS	Tepid
LHFPL5	NM_182548.3:c.638C>A	NP_872354.1:p.Ala213Glu	missense_variant	0.223371	0.485999	0.147514	1.43411		0.356249	1.87056	0.443512	9.01431	LB
LHFPL5	NM_182548.3:c.649G>A	NP_872354.1:p.Glu217Lys	missense_variant	NA	NA	NA	NA		NA	NA	NA	NA	LP
LHFPL5	NM_182548.3:c.649+9C>T		splice_region_variant	0.701279	0.827447	0.357969	1.89879		0.0297514	3.24134	1.08411	11.6127	VUS	IceCold
LHFPL5	NM_182548.3:c.650A>G	NP_872354.1:p.Glu217Gly	missense_variant	0.604606	0.445253	0.00755211	8.55429		0.633964	0.415533	0.00791934	5.17571	VUS	Tepid
LHFPL5	NM_182548.3:c.*16G>A		splice_region_variant	NA	NA	NA	NA		NA	NA	NA	NA	VUS	Cool
CLIC5	NM_001114086.1:c.1226G>A	NP_001107558.1:p.Arg409Gln	missense_variant	0.567414	0.648111	0.162157	2.37289		0.0777804	0.396501	0.113575	1.13301	LB
CLIC5	NM_001114086.1:c.1217G>T	NP_001107558.1:p.Arg406Leu	missense_variant	0.744355	0.72598	0.144021	3.37366		0.706824	1.69258	0.286299	11.5591	VUS	Cool
CLIC5	NM_001114086.1:c.1216C>T	NP_001107558.1:p.Arg406Cys	missense_variant	1	1.81487	0.0944647	107.019		0.576441	2.75407	0.143356	162.339	LB
CLIC5	NM_001114086.1:c.1184A>C	NP_001107558.1:p.Glu395Ala	missense_variant	NA	NA	NA	NA		NA	NA	NA	NA	VUS	Tepid
CLIC5	NM_001114086.1:c.1123C>T	NP_001107558.1:p.Arg375Trp	missense_variant	0.0614023	3.32657	0.878545	18.5739		1	0.941186	0.394844	2.16026	VUS	Cool
CLIC5	NM_001114086.1:c.1100C>T	NP_001107558.1:p.Pro367Leu	missense_variant	1	0.907324	0.0657776	12.5154		NA	NA	NA	NA	VUS	Tepid
CLIC5	NM_001114086.1:c.1096A>C	NP_001107558.1:p.Ile366Leu	missense_variant	NA	NA	NA	NA		NA	NA	NA	NA	VUS	Cold
CLIC5	NM_001114086.1:c.1085G>A	NP_001107558.1:p.Arg362His	missense_variant	NA	NA	NA	NA		NA	NA	NA	NA	VUS	Cold
CLIC5	NM_001114086.1:c.1066-1G>C		splice_acceptor_variant	NA	NA	NA	NA		NA	NA	NA	NA	LP
CLIC5	NM_001114086.1:c.1040T>G	NP_001107558.1:p.Leu347Arg	missense_variant	1	1.81462	0.0944517	107.004		0.587221	2.52307	0.13133	148.736	VUS	Cold
CLIC5	NM_001114086.1:c.1034G>T	NP_001107558.1:p.Cys345Phe	missense_variant	NA	NA	NA	NA		NA	NA	NA	NA	VUS	Tepid
CLIC5	NM_001114086.1:c.1001T>G	NP_001107558.1:p.Phe334Cys	missense_variant	NA	NA	NA	NA		NA	NA	NA	NA	VUS	Cold
CLIC5	NM_001114086.1:c.991C>T	NP_001107558.1:p.Arg331Trp	missense_variant	0.809102	0.806404	0.270651	2.35549		0.615576	1.36691	0.44709	4.17931	VUS	Cold
CLIC5	NM_001114086.1:c.968C>G	NP_001107558.1:p.Thr323Ser	missense_variant	1	0.989817	0.717141	1.36782		0.368941	0.874028	0.656177	1.15873	B
CLIC5	NM_001114086.1:c.932T>A	NP_001107558.1:p.Leu311Gln	missense_variant	NA	NA	NA	NA		NA	NA	NA	NA	VUS	Tepid
CLIC5	NM_001114086.1:c.926A>T	NP_001107558.1:p.Asp309Val	missense_variant	1	1.03694	0.328487	3.36007		0.605318	1.43106	0.453322	4.63734	VUS	Cold
CLIC5	NM_001114086.1:c.926A>G	NP_001107558.1:p.Asp309Gly	missense_variant	NA	NA	NA	NA		NA	NA	NA	NA	VUS	Cold
CLIC5	NM_001114086.1:c.875A>G	NP_001107558.1:p.Asn292Ser	missense_variant	NA	NA	NA	NA		NA	NA	NA	NA	VUS	Cold
CLIC5	NM_001114086.1:c.860A>G	NP_001107558.1:p.Asn287Ser	missense_variant	NA	NA	NA	NA		NA	NA	NA	NA	VUS	Tepid
CLIC5	NM_001114086.1:c.853A>G	NP_001107558.1:p.Ile285Val	missense_variant	NA	NA	NA	NA		NA	NA	NA	NA	VUS	Cold
CLIC5	NM_001114086.1:c.818C>T	NP_001107558.1:p.Ala273Val	missense_variant	0.607705	0.45367	0.00769475	8.71603		1	0.634747	0.0107636	12.1946	VUS	Cold
CLIC5	NM_001114086.1:c.803G>A	NP_001107558.1:p.Arg268Gln	missense_variant	0.877128	0.974093	0.710708	1.33634		0.887008	1.02374	0.765946	1.36396	B
CLIC5	NM_001114086.1:c.777-4C>T		splice_region_variant	NA	NA	NA	NA		NA	NA	NA	NA	VUS	Cold
CLIC5	NM_001114086.1:c.770C>A	NP_001107558.1:p.Pro257His	missense_variant	0.34952	2.11634	0.483035	12.6864		NA	NA	NA	NA	B
CLIC5	NM_001114086.1:c.730G>A	NP_001107558.1:p.Val244Ile	missense_variant	NA	NA	NA	NA		NA	NA	NA	NA	LB
CLIC5	NM_001114086.1:c.724A>G	NP_001107558.1:p.Thr242Ala	missense_variant	NA	NA	NA	NA		NA	NA	NA	NA	VUS	Cold
CLIC5	NM_001114086.1:c.719T>C	NP_001107558.1:p.Val240Ala	missense_variant	1	0.907337	0.0115654	71.1913		0.392512	0.317446	0.00644975	3.20807	VUS	Cool
CLIC5	NM_001114086.1:c.718G>A	NP_001107558.1:p.Val240Met	missense_variant	NA	NA	NA	NA		NA	NA	NA	NA	VUS	Tepid
CLIC5	NM_001114086.1:c.715G>T	NP_001107558.1:p.Asp239Tyr	missense_variant	1	1.36098	0.155875	16.2902		0.326984	3.80899	0.305792	199.771	VUS	Cold
CLIC5	NM_001114086.1:c.712G>A	NP_001107558.1:p.Gly238Arg	missense_variant	NA	NA	NA	NA		NA	NA	NA	NA	VUS	Cold
CLIC5	NM_001114086.1:c.692C>T	NP_001107558.1:p.Pro231Leu	missense_variant	1	0.907337	0.0657785	12.5155		NA	NA	NA	NA	VUS	Tepid
CLIC5	NM_001114086.1:c.686C>T	NP_001107558.1:p.Thr229Met	missense_variant	NA	NA	NA	NA		NA	NA	NA	NA	VUS	Cold
CLIC5	NM_001114086.1:c.682G>A	NP_001107558.1:p.Gly228Ser	missense_variant	0.673848	0.604905	0.05053	5.28143		NA	NA	NA	NA	VUS	Tepid
CLIC5	NM_001114086.1:c.650+10G>A		splice_region_variant	1	0.907186	0.0115635	71.1795		1	0.686265	0.0116367	13.1843	VUS	IceCold
CLIC5	NM_001114086.1:c.650+8A>G		splice_region_variant	NA	NA	NA	NA		NA	NA	NA	NA	VUS	Cold
CLIC5	NM_001114086.1:c.650+5C>T		splice_region_variant	NA	NA	NA	NA		NA	NA	NA	NA	VUS	Cold
CLIC5	NM_001114086.1:c.619G>A	NP_001107558.1:p.Val207Met	missense_variant	NA	NA	NA	NA		1	0.634264	0.0107554	12.1853	VUS	Cold
CLIC5	NM_001114086.1:c.587G>T	NP_001107558.1:p.Arg196Leu	missense_variant	NA	NA	NA	NA		NA	NA	NA	NA	VUS	Cold
CLIC5	NM_001114086.1:c.550G>A	NP_001107558.1:p.Asp184Asn	missense_variant	0.164556	0.403209	0.0906988	1.44513		0.728154	1.37409	0.255924	7.37887	B
CLIC5	NM_001114086.1:c.543T>G	NP_001107558.1:p.Ala181=	splice_region_variant	NA	NA	NA	NA		NA	NA	NA	NA	VUS	Cold
CLIC5	NM_001114086.1:c.470A>G	NP_001107558.1:p.Tyr157Cys	missense_variant	NA	NA	NA	NA		NA	NA	NA	NA	VUS	Cold
CLIC5	NM_001114086.1:c.427A>G	NP_001107558.1:p.Ile143Val	missense_variant	NA	NA	NA	NA		0.185195	0.107795	0.00138151	8.46456	VUS	Cold
CLIC5	NM_001114086.1:c.340A>G	NP_001107558.1:p.Thr114Ala	missense_variant	0.0226	0.302398	0.0859756	0.875594		1	1.07614	0.231567	5.42415	B
CLIC5	NM_001114086.1:c.236G>A	NP_001107558.1:p.Arg79Lys	missense_variant	1	0.907298	0.011565	71.1883		NA	NA	NA	NA	VUS	Cold
CLIC5	NM_001114086.1:c.203A>C	NP_001107558.1:p.Glu68Ala	missense_variant	NA	NA	NA	NA		NA	NA	NA	NA	VUS	Cold
CLIC5	NM_001114086.1:c.181G>C	NP_001107558.1:p.Val61Leu	missense_variant	NA	NA	NA	NA		NA	NA	NA	NA	VUS	Cold
CLIC5	NM_001114086.1:c.178T>C	NP_001107558.1:p.Ser60Pro	missense_variant	NA	NA	NA	NA		NA	NA	NA	NA	VUS	Cold
CLIC5	NM_001114086.1:c.161A>G	NP_001107558.1:p.His54Arg	missense_variant	0.607749	0.453789	0.00769677	8.71831		1	0.753091	0.00960054	59.0943	VUS	Cold
CLIC5	NM_001114086.1:c.149A>G	NP_001107558.1:p.Gln50Arg	missense_variant	NA	NA	NA	NA		NA	NA	NA	NA	VUS	Cold
CLIC5	NM_001114086.1:c.134A>G	NP_001107558.1:p.Asp45Gly	missense_variant	0.00240675	0.380444	0.182646	0.748745		0.699972	0.860503	0.367358	2.01576	LB
CLIC5	NM_001114086.1:c.67G>A	NP_001107558.1:p.Asp23Asn	missense_variant	NA	NA	NA	NA		NA	NA	NA	NA	VUS	Cold
CLIC5	NM_001114086.1:c.56A>T	NP_001107558.1:p.Tyr19Phe	missense_variant	NA	NA	NA	NA		NA	NA	NA	NA	VUS	Cold
CLIC5	NM_001114086.1:c.53C>G	NP_001107558.1:p.Thr18Arg	missense_variant	NA	NA	NA	NA		NA	NA	NA	NA	VUS	Cold
CLIC5	NM_001114086.1:c.10G>A	NP_001107558.1:p.Glu4Lys	missense_variant	1	1.81372	0.0944045	106.951		NA	NA	NA	NA	B
MYO6	NM_004999.3:c.-49C>G		splice_region_variant	NA	NA	NA	NA		NA	NA	NA	NA	B
MYO6	NM_004999.3:c.-47-3C>T		splice_region_variant	NA	NA	NA	NA		0.238238	0.253537	0.00536431	2.2661	VUS	Cold
MYO6	NM_004999.3:c.61A>T	NP_004990.3:p.Ile21Phe	missense_variant	0.555568	1.56733	0.398343	7.30138		1	1.05788	0.334734	3.19322	VUS	Tepid
MYO6	NM_004999.3:c.61A>G	NP_004990.3:p.Ile21Val	missense_variant	1	0.895639	0.0114164	70.2739		0.634434	0.417936	0.0079651	5.20564	VUS	Cold
MYO6	NM_004999.3:c.68A>G	NP_004990.3:p.Asp23Gly	missense_variant	NA	NA	NA	NA		NA	NA	NA	NA	VUS	Tepid
MYO6	NM_004999.3:c.91A>G	NP_004990.3:p.Ile31Val	missense_variant	NA	NA	NA	NA		1	1.36333	0.0173744	106.939	VUS	Cold
MYO6	NM_004999.3:c.104A>G	NP_004990.3:p.Asn35Ser	missense_variant	NA	NA	NA	NA		NA	NA	NA	NA	VUS	Cold
MYO6	NM_004999.3:c.105T>G	NP_004990.3:p.Asn35Lys	missense_variant	1	0.89892	0.0114582	70.5313		1	1.26072	0.016067	98.8957	VUS	Cold
MYO6	NM_004999.3:c.117+1G>A		splice_donor_variant	NA	NA	NA	NA		NA	NA	NA	NA	P
MYO6	NM_004999.3:c.148C>G	NP_004990.3:p.Pro50Ala	missense_variant	1	0.866066	0.062785	11.9465		0.580588	2.65735	0.13832	156.644	VUS	Cold
MYO6	NM_004999.3:c.217C>G	NP_004990.3:p.Leu73Val	missense_variant	0.211691	0.242359	0.00492494	2.44943		0.423759	0.342114	0.00723656	3.05779	VUS	Cold
MYO6	NM_004999.3:c.262-9C>T		splice_region_variant	0.043767	0.565493	0.307093	0.981129		0.116741	0.652793	0.363587	1.09582	B
MYO6	NM_004999.3:c.262-6A>G		splice_region_variant	NA	NA	NA	NA		0.146154	4.10665	0.342844	35.8589	VUS	Cold
MYO6	NM_004999.3:c.292A>C	NP_004990.3:p.Asn98His	missense_variant	NA	NA	NA	NA		NA	NA	NA	NA	VUS	Tepid
MYO6	NM_004999.3:c.307A>T	NP_004990.3:p.Ile103Leu	missense_variant	NA	NA	NA	NA		1	0.970036	0.0205043	8.67347	VUS	Cold
MYO6	NM_004999.3:c.391+3A>G		splice_region_variant	0.162648	3.50657	0.401509	41.9641		0.0333663	7.70884	0.882821	92.4223	VUS	Cold
MYO6	NM_004999.3:c.431G>T	NP_004990.3:p.Ser144Ile	missense_variant	NA	NA	NA	NA		NA	NA	NA	NA	LP
MYO6	NM_004999.3:c.463G>A	NP_004990.3:p.Ala155Thr	missense_variant	1	0.89108	0.0113584	69.9164		NA	NA	NA	NA	VUS	Tepid
MYO6	NM_004999.3:c.497+1G>A		splice_donor_variant	NA	NA	NA	NA		NA	NA	NA	NA	LP
MYO6	NM_004999.3:c.497+3G>A		splice_region_variant	NA	NA	NA	NA		NA	NA	NA	NA	VUS	Cold
MYO6	NM_004999.3:c.515A>T	NP_004990.3:p.Tyr172Phe	missense_variant	NA	NA	NA	NA		NA	NA	NA	NA	VUS	Cold
MYO6	NM_004999.3:c.553+10A>G		splice_region_variant	0.000901103	1.87189	1.27206	2.79692		1.27e-06	2.28242	1.60867	3.26238	VUS	IceCold
MYO6	NM_004999.3:c.584C>T	NP_004990.3:p.Ala195Val	missense_variant	NA	NA	NA	NA		NA	NA	NA	NA	LP
MYO6	NM_004999.3:c.595C>G	NP_004990.3:p.Arg199Gly	missense_variant	NA	NA	NA	NA		NA	NA	NA	NA	VUS	Tepid
MYO6	NM_004999.3:c.595C>T	NP_004990.3:p.Arg199Cys	missense_variant	NA	NA	NA	NA		NA	NA	NA	NA	VUS	Tepid
MYO6	NM_004999.3:c.631G>A	NP_004990.3:p.Glu211Lys	missense_variant	NA	NA	NA	NA		NA	NA	NA	NA	VUS	Hot
MYO6	NM_004999.3:c.728G>T	NP_004990.3:p.Arg243Ile	missense_variant	NA	NA	NA	NA		NA	NA	NA	NA	VUS	Hot
MYO6	NM_004999.3:c.730A>T	NP_004990.3:p.Asn244Tyr	missense_variant	NA	NA	NA	NA		NA	NA	NA	NA	LB
MYO6	NM_004999.3:c.734A>T	NP_004990.3:p.Tyr245Phe	missense_variant	NA	NA	NA	NA		NA	NA	NA	NA	LB
MYO6	NM_004999.3:c.735_736insTG	NP_004990.3:p.His246CysfsTer21	frameshift_variant	NA	NA	NA	NA		NA	NA	NA	NA	LP
MYO6	NM_004999.3:c.887A>G	NP_004990.3:p.Lys296Arg	missense_variant	1	1.25286	0.0159659	98.2855		1	1.26127	0.0213751	24.2321	VUS	Cold
MYO6	NM_004999.3:c.890G>A	NP_004990.3:p.Ser297Asn	missense_variant	1	1.26557	0.0161279	99.2822		0.48409	2.54966	0.0324778	199.842	VUS	Cold
MYO6	NM_004999.3:c.907G>T	NP_004990.3:p.Ala303Ser	missense_variant	1	1.34344	0.153866	16.0802		NA	NA	NA	NA	VUS	Cold
MYO6	NM_004999.3:c.908C>T	NP_004990.3:p.Ala303Val	missense_variant	NA	NA	NA	NA		NA	NA	NA	NA	VUS	Cold
MYO6	NM_004999.3:c.964A>G	NP_004990.3:p.Thr322Ala	missense_variant	NA	NA	NA	NA		NA	NA	NA	NA	VUS	Cold
MYO6	NM_004999.3:c.1030G>A	NP_004990.3:p.Val344Ile	missense_variant	0.743714	0.719315	0.142698	3.3427		NA	NA	NA	NA	LB
MYO6	NM_004999.3:c.1120T>C	NP_004990.3:p.Tyr374His	missense_variant	0.305148	1.18766	0.860056	1.64621		0.353821	1.14856	0.860876	1.52934	B
MYO6	NM_004999.3:c.1129G>C	NP_004990.3:p.Glu377Gln	missense_variant	NA	NA	NA	NA		NA	NA	NA	NA	VUS	Cold
MYO6	NM_004999.3:c.1143G>C	NP_004990.3:p.Leu381Phe	missense_variant	NA	NA	NA	NA		NA	NA	NA	NA	VUS	Tepid
MYO6	NM_004999.3:c.1180G>A	NP_004990.3:p.Val394Ile	missense_variant	0.783133	0.772264	0.21436	2.68446		0.803652	0.822013	0.245474	2.49699	VUS	Cold
MYO6	NM_004999.3:c.1220T>C	NP_004990.3:p.Ile407Thr	missense_variant	NA	NA	NA	NA		NA	NA	NA	NA	VUS	Tepid
MYO6	NM_004999.3:c.1225G>T	NP_004990.3:p.Val409Leu	missense_variant	NA	NA	NA	NA		NA	NA	NA	NA	VUS	Tepid
MYO6	NM_004999.3:c.1232T>C	NP_004990.3:p.Leu411Pro	missense_variant	NA	NA	NA	NA		NA	NA	NA	NA	VUS	Tepid
MYO6	NM_004999.3:c.1251C>G	NP_004990.3:p.Asn417Lys	missense_variant	NA	NA	NA	NA		NA	NA	NA	NA	VUS	Cold
MYO6	NM_004999.3:c.1394A>G	NP_004990.3:p.His465Arg	missense_variant	NA	NA	NA	NA		NA	NA	NA	NA	VUS	Cold
MYO6	NM_004999.3:c.1408C>G	NP_004990.3:p.Gln470Glu	missense_variant	NA	NA	NA	NA		NA	NA	NA	NA	VUS	Warm
MYO6	NM_004999.3:c.1473+5T>C		splice_region_variant	NA	NA	NA	NA		NA	NA	NA	NA	VUS	Cold
MYO6	NM_004999.3:c.1540T>C	NP_004990.3:p.Cys514Arg	missense_variant	NA	NA	NA	NA		NA	NA	NA	NA	VUS	Tepid
MYO6	NM_004999.3:c.1546+8T>C		splice_region_variant	NA	NA	NA	NA		NA	NA	NA	NA	VUS	Cold
MYO6	NM_004999.3:c.1547A>G	NP_004990.3:p.Asp516Gly	missense_variant	NA	NA	NA	NA		NA	NA	NA	NA	VUS	Tepid
MYO6	NM_004999.3:c.1616G>A	NP_004990.3:p.Ser539Asn	missense_variant	0.627186	2.6908	0.216034	141.183		NA	NA	NA	NA	VUS	Cold
MYO6	NM_004999.3:c.1659T>A	NP_004990.3:p.Asp553Glu	missense_variant	NA	NA	NA	NA		NA	NA	NA	NA	VUS	Cold
MYO6	NM_004999.3:c.1770A>G	NP_004990.3:p.Thr590=	splice_region_variant	NA	NA	NA	NA		1	0.677066	0.0114808	13.0075	VUS	Cold
MYO6	NM_004999.3:c.1801T>A	NP_004990.3:p.Leu601Ile	missense_variant	NA	NA	NA	NA		NA	NA	NA	NA	VUS	Tepid
MYO6	NM_004999.3:c.1802T>C	NP_004990.3:p.Leu601Ser	missense_variant	NA	NA	NA	NA		NA	NA	NA	NA	VUS	Tepid
MYO6	NM_004999.3:c.1808T>C	NP_004990.3:p.Met603Thr	missense_variant	NA	NA	NA	NA		0.585497	2.55596	0.133042	150.673	VUS	Cold
MYO6	NM_004999.3:c.1837A>G	NP_004990.3:p.Arg613Gly	missense_variant	1	0.878328	0.0111959	68.9166		1	1.29257	0.0164728	101.392	VUS	Cold
MYO6	NM_004999.3:c.1852C>T	NP_004990.3:p.Arg618Trp	missense_variant	0.628117	2.63489	0.211542	138.251		0.658253	1.96289	0.224825	23.5044	VUS	Cold
MYO6	NM_004999.3:c.1867T>G	NP_004990.3:p.Ser623Ala	missense_variant	1	0.883237	0.0112584	69.3017		0.64006	0.444121	0.00846384	5.53185	VUS	Cold
MYO6	NM_004999.3:c.1975C>T	NP_004990.3:p.Arg659Ter	stop_gained	NA	NA	NA	NA		NA	NA	NA	NA	P
MYO6	NM_004999.3:c.2021A>C	NP_004990.3:p.Lys674Thr	missense_variant	NA	NA	NA	NA		NA	NA	NA	NA	VUS	Cool
MYO6	NM_004999.3:c.2023A>T	NP_004990.3:p.Met675Leu	missense_variant	NA	NA	NA	NA		NA	NA	NA	NA	VUS	Tepid
MYO6	NM_004999.3:c.2051A>G	NP_004990.3:p.Gln684Arg	missense_variant	NA	NA	NA	NA		NA	NA	NA	NA	VUS	Cool
MYO6	NM_004999.3:c.2089G>A	NP_004990.3:p.Val697Ile	missense_variant	NA	NA	NA	NA		NA	NA	NA	NA	VUS	Tepid
MYO6	NM_004999.3:c.2208+2T>C		splice_donor_variant	NA	NA	NA	NA		NA	NA	NA	NA	LP
MYO6	NM_004999.3:c.2348G>C	NP_004990.3:p.Arg783Thr	missense_variant	NA	NA	NA	NA		NA	NA	NA	NA	VUS	Cold
MYO6	NM_004999.3:c.2354A>G	NP_004990.3:p.Asn785Ser	missense_variant	1	1.78377	0.092846	105.186		NA	NA	NA	NA	VUS	Cold
MYO6	NM_004999.3:c.2399C>T	NP_004990.3:p.Ser800Leu	missense_variant	NA	NA	NA	NA		NA	NA	NA	NA	VUS	Cold
MYO6	NM_004999.3:c.2457A>C	NP_004990.3:p.Lys819Asn	missense_variant	NA	NA	NA	NA		NA	NA	NA	NA	VUS	Cold
MYO6	NM_004999.3:c.2522_2523del	NP_004990.3:p.Val841GlufsTer10	frameshift_variant	NA	NA	NA	NA		NA	NA	NA	NA	P
MYO6	NM_004999.3:c.2534C>T	NP_004990.3:p.Thr845Ile	missense_variant	NA	NA	NA	NA		1	1.43171	0.0182454	112.298	LB
MYO6	NM_004999.3:c.2549T>C	NP_004990.3:p.Leu850Pro	missense_variant	1	1.68674	0.0877946	99.4682		NA	NA	NA	NA	VUS	Tepid
MYO6	NM_004999.3:c.2565G>T	NP_004990.3:p.Glu855Asp	missense_variant	NA	NA	NA	NA		NA	NA	NA	NA	VUS	Cold
MYO6	NM_004999.3:c.2599A>G	NP_004990.3:p.Met867Val	missense_variant	NA	NA	NA	NA		NA	NA	NA	NA	VUS	Cold
MYO6	NM_004999.3:c.2633T>C	NP_004990.3:p.Ile878Thr	missense_variant	NA	NA	NA	NA		NA	NA	NA	NA	VUS	Cold
MYO6	NM_004999.3:c.2665A>G	NP_004990.3:p.Met889Val	missense_variant	NA	NA	NA	NA		NA	NA	NA	NA	VUS	Cold
MYO6	NM_004999.3:c.2672C>T	NP_004990.3:p.Thr891Met	missense_variant	0.205168	0.617332	0.271133	1.35519		1	1.01048	0.440182	2.24571	VUS	IceCold
MYO6	NM_004999.3:c.2726T>A	NP_004990.3:p.Leu909His	missense_variant	1	0.905813	0.011546	71.0718		NA	NA	NA	NA	VUS	Cool
MYO6	NM_004999.3:c.2729T>C	NP_004990.3:p.Leu910Pro	missense_variant	NA	NA	NA	NA		NA	NA	NA	NA	VUS	Cool
MYO6	NM_004999.3:c.2783G>A	NP_004990.3:p.Arg928His	missense_variant	NA	NA	NA	NA		0.588593	2.49777	0.130013	147.246	VUS	Cold
MYO6	NM_004999.3:c.2803A>G	NP_004990.3:p.Lys935Glu	missense_variant	NA	NA	NA	NA		NA	NA	NA	NA	VUS	Cold
MYO6	NM_004999.3:c.2819G>A	NP_004990.3:p.Arg940His	missense_variant	NA	NA	NA	NA		NA	NA	NA	NA	VUS	Cold
MYO6	NM_004999.3:c.2830G>A	NP_004990.3:p.Glu944Lys	missense_variant	NA	NA	NA	NA		NA	NA	NA	NA	VUS	Cold
MYO6	NM_004999.3:c.2836C>T	NP_004990.3:p.Arg946Cys	missense_variant	NA	NA	NA	NA		NA	NA	NA	NA	LB
MYO6	NM_004999.3:c.2836C>A	NP_004990.3:p.Arg946Ser	missense_variant	NA	NA	NA	NA		1	1.24914	0.0159195	97.9879	VUS	Tepid
MYO6	NM_004999.3:c.2840G>A	NP_004990.3:p.Arg947Gln	missense_variant	NA	NA	NA	NA		0.000155156	0.145151	0.0282401	0.469985	LB
MYO6	NM_004999.3:c.2849A>G	NP_004990.3:p.Glu950Gly	missense_variant	0.671861	0.595016	0.0497031	5.19507		0.588571	2.49818	0.130034	147.27	VUS	Cold
MYO6	NM_004999.3:c.2863C>T	NP_004990.3:p.Arg955Trp	missense_variant	0.222964	4.47869	0.501075	211.657		0.0946954	6.26552	0.701029	295.977	LP
MYO6	NM_004999.3:c.2867+1G>A		splice_donor_variant	NA	NA	NA	NA		NA	NA	NA	NA	LP
MYO6	NM_004999.3:c.2896_2898del	NP_004990.3:p.Gln966del	inframe_deletion	NA	NA	NA	NA		1	1.33958	0.0170717	105.078	VUS	Tepid
MYO6	NM_004999.3:c.2907_2909del	NP_004990.3:p.Glu970del	inframe_deletion	0.00437713	0.0896892	0.00207083	0.630599		1	0.72775	0.0123397	13.9812	VUS	Cool
MYO6	NM_004999.3:c.2896C>G	NP_004990.3:p.Gln966Glu	missense_variant	NA	NA	NA	NA		1	1.34029	0.0170808	105.134	VUS	Cold
MYO6	NM_004999.3:c.2898A>C	NP_004990.3:p.Gln966His	missense_variant	NA	NA	NA	NA		NA	NA	NA	NA	VUS	Cold
MYO6	NM_004999.3:c.2901A>T	NP_004990.3:p.Glu967Asp	missense_variant	NA	NA	NA	NA		NA	NA	NA	NA	VUS	Cold
MYO6	NM_004999.3:c.2931T>A	NP_004990.3:p.Asp977Glu	missense_variant	NA	NA	NA	NA		NA	NA	NA	NA	VUS	Cold
MYO6	NM_004999.3:c.2946+8C>T		splice_region_variant	NA	NA	NA	NA		NA	NA	NA	NA	VUS	Cold
MYO6	NM_004999.3:c.3054G>C	NP_004990.3:p.Gln1018His	missense_variant	NA	NA	NA	NA		NA	NA	NA	NA	VUS	Cold
MYO6	NM_004999.3:c.3057T>G	NP_004990.3:p.Ser1019Arg	missense_variant	1	1.33752	0.153188	16.0093		0.661405	1.87188	0.214401	22.4108	VUS	Cold
MYO6	NM_004999.3:c.3103C>T	NP_004990.3:p.Arg1035Trp	missense_variant	NA	NA	NA	NA		NA	NA	NA	NA	VUS	Cold
MYO6	NM_004999.3:c.3173G>A	NP_004990.3:p.Ser1058Asn	missense_variant	1	0.978017	0.0124656	76.7355		NA	NA	NA	NA	VUS	Cold
MYO6	NM_004999.3:c.3340G>A	NP_004990.3:p.Ala1114Thr	missense_variant	NA	NA	NA	NA		NA	NA	NA	NA	VUS	Cold
MYO6	NM_004999.3:c.3388G>A	NP_004990.3:p.Ala1130Thr	missense_variant	1	0.875512	0.0111599	68.6968		NA	NA	NA	NA	VUS	Tepid
MYO6	NM_004999.3:c.3419C>T	NP_004990.3:p.Ala1140Val	missense_variant	NA	NA	NA	NA		NA	NA	NA	NA	VUS	Tepid
MYO6	NM_004999.3:c.3497G>T	NP_004990.3:p.Arg1166Leu	missense_variant	NA	NA	NA	NA		1	0.626167	0.0106182	12.0298	VUS	Tepid
MYO6	NM_004999.3:c.3506G>A	NP_004990.3:p.Arg1169His	missense_variant	NA	NA	NA	NA		0.317877	0.388217	0.0393445	2.03917	VUS	Tepid
MYO6	NM_004999.3:c.3529C>T	NP_004990.3:p.Arg1177Cys	missense_variant	NA	NA	NA	NA		1	1.35743	0.0172992	106.477	VUS	Cool
MYO6	NM_004999.3:c.3530G>A	NP_004990.3:p.Arg1177His	missense_variant	NA	NA	NA	NA		0.64205	0.452563	0.00862469	5.63697	VUS	IceCold
MYO6	NM_004999.3:c.3568A>C	NP_004990.3:p.Lys1190Gln	missense_variant	NA	NA	NA	NA		NA	NA	NA	NA	VUS	Tepid
MYO6	NM_004999.3:c.3659-10A>C		splice_region_variant	NA	NA	NA	NA		NA	NA	NA	NA	VUS	Cold
MYO6	NM_004999.3:c.3659-9T>C		splice_region_variant	NA	NA	NA	NA		NA	NA	NA	NA	VUS	Cold
MYO6	NM_004999.3:c.3666C>G	NP_004990.3:p.Asp1222Glu	missense_variant	NA	NA	NA	NA		NA	NA	NA	NA	VUS	Cold
MYO6	NM_004999.3:c.3667G>A	NP_004990.3:p.Asp1223Asn	missense_variant	1	1.33712	0.153142	16.0044		0.318389	4.06214	0.326121	213.029	B
MYO6	NM_004999.3:c.3676A>G	NP_004990.3:p.Met1226Val	missense_variant	NA	NA	NA	NA		NA	NA	NA	NA	VUS	Tepid
MYO6	NM_004999.3:c.3760G>T	NP_004990.3:p.Glu1254Ter	stop_gained	NA	NA	NA	NA		NA	NA	NA	NA	LP
MYO6	NM_004999.3:c.3764G>A	NP_004990.3:p.Arg1255His	missense_variant	NA	NA	NA	NA		NA	NA	NA	NA	VUS	Tepid
MYO6	NM_004999.3:c.3814C>T	NP_004990.3:p.Arg1272Trp	missense_variant	NA	NA	NA	NA		1	1.35298	0.0980835	18.6641	VUS	Tepid
MYO6	NM_004999.3:c.3824A>G	NP_004990.3:p.Tyr1275Cys	missense_variant	0.0501962	1.52836	0.990326	2.39127		0.325508	1.19418	0.829027	1.71641	B
MYO6	NM_004999.3:c.3833C>T	NP_004990.3:p.Ala1278Val	missense_variant	NA	NA	NA	NA		NA	NA	NA	NA	VUS	Tepid
MYO6	NM_004999.3:c.3844_3845del	NP_004990.3:p.Leu1283ValfsTer39	frameshift_variant	0.594372	0.669673	0.191467	2.20162		0.365146	0.624304	0.194534	1.76094	VUS	Hot
ADCY1	NM_021116.2:c.32_43dup	NP_066939.1:p.Gly11_Gly14dup	inframe_insertion	NA	NA	NA	NA		0.0322559	61.7421	0.770673	4708	VUS	Cold
ADCY1	NM_021116.2:c.440G>C	NP_066939.1:p.Arg147Pro	missense_variant	0.286155	0.395214	0.0376159	2.41475		0.652877	1.51104	0.109502	20.8467	VUS	Cold
ADCY1	NM_021116.2:c.460G>A	NP_066939.1:p.Gly154Arg	missense_variant	NA	NA	NA	NA		NA	NA	NA	NA	VUS	Cold
ADCY1	NM_021116.2:c.475G>A	NP_066939.1:p.Ala159Thr	missense_variant	NA	NA	NA	NA		NA	NA	NA	NA	VUS	Cold
ADCY1	NM_021116.2:c.543C>A	NP_066939.1:p.Ser181Arg	missense_variant	0.368505	0.324597	0.00618774	4.04326		1	1.5079	0.0192087	118.27	VUS	Cold
ADCY1	NM_021116.2:c.640-10C>G		splice_region_variant	NA	NA	NA	NA		NA	NA	NA	NA	VUS	Cold
ADCY1	NM_021116.2:c.664G>A	NP_066939.1:p.Val222Ile	missense_variant	NA	NA	NA	NA		NA	NA	NA	NA	VUS	Cold
ADCY1	NM_021116.2:c.764G>A	NP_066939.1:p.Arg255Lys	missense_variant	NA	NA	NA	NA		NA	NA	NA	NA	VUS	Cold
ADCY1	NM_021116.2:c.794G>A	NP_066939.1:p.Arg265Gln	missense_variant	NA	NA	NA	NA		NA	NA	NA	NA	VUS	Cool
ADCY1	NM_021116.2:c.823G>A	NP_066939.1:p.Val275Ile	missense_variant	1	0.967936	0.0123373	75.9446		0.27308	0.233127	0.00517621	1.81503	VUS	Cold
ADCY1	NM_021116.2:c.908+10G>C		splice_region_variant	NA	NA	NA	NA		NA	NA	NA	NA	VUS	Cold
ADCY1	NM_021116.2:c.963_964insA	NP_066939.1:p.Gln322ThrfsTer9	frameshift_variant	NA	NA	NA	NA		NA	NA	NA	NA	VUS	Hot
ADCY1	NM_021116.2:c.997G>A	NP_066939.1:p.Gly333Ser	missense_variant	NA	NA	NA	NA		NA	NA	NA	NA	VUS	Tepid
ADCY1	NM_021116.2:c.1009G>C	NP_066939.1:p.Glu337Gln	missense_variant	NA	NA	NA	NA		NA	NA	NA	NA	VUS	Cold
ADCY1	NM_021116.2:c.1105C>T	NP_066939.1:p.His369Tyr	missense_variant	NA	NA	NA	NA		NA	NA	NA	NA	VUS	Cool
ADCY1	NM_021116.2:c.1294G>T	NP_066939.1:p.Ala432Ser	missense_variant	NA	NA	NA	NA		NA	NA	NA	NA	VUS	Cold
ADCY1	NM_021116.2:c.1328C>T	NP_066939.1:p.Thr443Met	missense_variant	NA	NA	NA	NA		NA	NA	NA	NA	VUS	Tepid
ADCY1	NM_021116.2:c.1337C>T	NP_066939.1:p.Ala446Val	missense_variant	0.618873	0.483672	0.00820298	9.29249		NA	NA	NA	NA	VUS	Cold
ADCY1	NM_021116.2:c.1409A>G	NP_066939.1:p.Asn470Ser	missense_variant	NA	NA	NA	NA		NA	NA	NA	NA	VUS	Cold
ADCY1	NM_021116.2:c.1411A>G	NP_066939.1:p.Ile471Val	missense_variant	NA	NA	NA	NA		1	1.63067	0.0207731	127.891	VUS	Cold
ADCY1	NM_021116.2:c.1454T>A	NP_066939.1:p.Phe485Tyr	missense_variant	NA	NA	NA	NA		NA	NA	NA	NA	VUS	Cool
ADCY1	NM_021116.2:c.1605+10G>A		splice_region_variant	NA	NA	NA	NA		NA	NA	NA	NA	VUS	Cold
ADCY1	NM_021116.2:c.1666G>A	NP_066939.1:p.Val556Ile	missense_variant	NA	NA	NA	NA		0.273061	0.233233	0.00517855	1.81585	VUS	Cold
ADCY1	NM_021116.2:c.1690C>T	NP_066939.1:p.Arg564Cys	missense_variant	NA	NA	NA	NA		NA	NA	NA	NA	VUS	Tepid
ADCY1	NM_021116.2:c.1711C>T	NP_066939.1:p.Arg571Cys	missense_variant	NA	NA	NA	NA		NA	NA	NA	NA	VUS	Tepid
ADCY1	NM_021116.2:c.1735G>A	NP_066939.1:p.Glu579Lys	missense_variant	NA	NA	NA	NA		NA	NA	NA	NA	VUS	Cool
ADCY1	NM_021116.2:c.1786G>A	NP_066939.1:p.Glu596Lys	missense_variant	1	0.966981	0.0123252	75.8698		1	1.62975	0.0207613	127.819	VUS	Cool
ADCY1	NM_021116.2:c.1800+3A>G		splice_region_variant	1	1.93359	0.100642	114.016		0.567836	3.00529	0.156432	177.131	VUS	Cold
ADCY1	NM_021116.2:c.1882C>T	NP_066939.1:p.Leu628Phe	missense_variant	NA	NA	NA	NA		NA	NA	NA	NA	VUS	Cold
ADCY1	NM_021116.2:c.1899-2A>G		splice_acceptor_variant	NA	NA	NA	NA		NA	NA	NA	NA	VUS	Hot
ADCY1	NM_021116.2:c.1909G>T	NP_066939.1:p.Val637Phe	missense_variant	NA	NA	NA	NA		NA	NA	NA	NA	VUS	Cold
ADCY1	NM_021116.2:c.1975C>T	NP_066939.1:p.Arg659Trp	missense_variant	NA	NA	NA	NA		1	0.833782	0.0141372	16.0187	VUS	Cold
ADCY1	NM_021116.2:c.1976G>A	NP_066939.1:p.Arg659Gln	missense_variant	NA	NA	NA	NA		NA	NA	NA	NA	VUS	Cold
ADCY1	NM_021116.2:c.1979T>C	NP_066939.1:p.Val660Ala	missense_variant	1	0.969036	0.0123513	76.0308		NA	NA	NA	NA	VUS	Cold
ADCY1	NM_021116.2:c.1983+10T>A		splice_region_variant	0.658485	1.1241	0.711107	1.78446		0.310258	1.22644	0.810106	1.84458	VUS	IceCold
ADCY1	NM_021116.2:c.2035A>G	NP_066939.1:p.Ile679Val	missense_variant	NA	NA	NA	NA		NA	NA	NA	NA	VUS	Cold
ADCY1	NM_021116.2:c.2036T>C	NP_066939.1:p.Ile679Thr	missense_variant	NA	NA	NA	NA		NA	NA	NA	NA	VUS	Cold
ADCY1	NM_021116.2:c.2039T>C	NP_066939.1:p.Val680Ala	missense_variant	NA	NA	NA	NA		0.4183	0.32611	0.00689835	2.91476	VUS	Cold
ADCY1	NM_021116.2:c.2065G>A	NP_066939.1:p.Gly689Ser	missense_variant	NA	NA	NA	NA		NA	NA	NA	NA	VUS	Cold
ADCY1	NM_021116.2:c.2108C>T	NP_066939.1:p.Pro703Leu	missense_variant	NA	NA	NA	NA		NA	NA	NA	NA	VUS	Cold
ADCY1	NM_021116.2:c.2123T>C	NP_066939.1:p.Val708Ala	missense_variant	NA	NA	NA	NA		NA	NA	NA	NA	VUS	Cold
ADCY1	NM_021116.2:c.2282C>T	NP_066939.1:p.Thr761Met	missense_variant	0.36691	0.322435	0.00614656	4.01628		1	1.63067	0.0207731	127.891	VUS	Cold
ADCY1	NM_021116.2:c.2311G>A	NP_066939.1:p.Gly771Arg	missense_variant	NA	NA	NA	NA		1	1.50305	0.0191542	117.89	VUS	Cold
ADCY1	NM_021116.2:c.2321G>A	NP_066939.1:p.Arg774Lys	missense_variant	1	0.967619	0.0123333	75.9198		1	0.751806	0.0127473	14.4435	VUS	Cold
ADCY1	NM_021116.2:c.2328-4C>G		splice_region_variant	0.619168	0.484459	0.00821631	9.30761		NA	NA	NA	NA	VUS	Cold
ADCY1	NM_021116.2:c.2338G>A	NP_066939.1:p.Val780Ile	missense_variant	1	0.968084	0.0123392	75.9562		1	1.62959	0.0207593	127.807	VUS	Cold
ADCY1	NM_021116.2:c.2348G>A	NP_066939.1:p.Arg783His	missense_variant	1	0.968084	0.0123392	75.9562		NA	NA	NA	NA	VUS	Cold
ADCY1	NM_021116.2:c.2360C>T	NP_066939.1:p.Pro787Leu	missense_variant	NA	NA	NA	NA		0.56777	3.00759	0.156551	177.267	VUS	Cool
ADCY1	NM_021116.2:c.2471A>G	NP_066939.1:p.Glu824Gly	missense_variant	NA	NA	NA	NA		0.489292	0.50102	0.0494475	2.80248	VUS	Cold
ADCY1	NM_021116.2:c.2746A>G	NP_066939.1:p.Ile916Val	missense_variant	NA	NA	NA	NA		NA	NA	NA	NA	VUS	Cold
ADCY1	NM_021116.2:c.2785G>A	NP_066939.1:p.Ala929Thr	missense_variant	NA	NA	NA	NA		NA	NA	NA	NA	VUS	Tepid
ADCY1	NM_021116.2:c.2807C>T	NP_066939.1:p.Ser936Leu	missense_variant	NA	NA	NA	NA		NA	NA	NA	NA	VUS	Cold
ADCY1	NM_021116.2:c.2822A>G	NP_066939.1:p.Lys941Arg	missense_variant	NA	NA	NA	NA		0.266478	0.451018	0.0797428	1.75203	VUS	Cold
ADCY1	NM_021116.2:c.2834C>A	NP_066939.1:p.Ser945Tyr	missense_variant	NA	NA	NA	NA		NA	NA	NA	NA	VUS	Cold
ADCY1	NM_021116.2:c.2849C>T	NP_066939.1:p.Thr950Met	missense_variant	NA	NA	NA	NA		1	1.63024	0.0207676	127.857	VUS	Cold
ADCY1	NM_021116.2:c.2855C>T	NP_066939.1:p.Ala952Val	missense_variant	1	0.967461	0.0701374	13.3452		0.716163	0.65242	0.0620992	3.98585	VUS	Cold
ADCY1	NM_021116.2:c.3076C>T	NP_066939.1:p.Arg1026Trp	missense_variant	NA	NA	NA	NA		1	1.50288	0.0191521	117.877	VUS	Tepid
ADCY1	NM_021116.2:c.3184G>A	NP_066939.1:p.Gly1062Ser	missense_variant	0.581661	1.54741	0.446181	6.01403		0.0918641	2.60872	0.752265	10.1346	B
ADCY1	NM_021116.2:c.3200C>T	NP_066939.1:p.Ser1067Phe	missense_variant	0.346594	1.49466	0.660082	3.53182		0.662192	0.866094	0.450892	1.6077	VUS	Cold
ADCY1	NM_021116.2:c.3221T>C	NP_066939.1:p.Met1074Thr	missense_variant	NA	NA	NA	NA		1	1.50321	0.0191562	117.903	VUS	Cold
ADCY1	NM_021116.2:c.3247C>T	NP_066939.1:p.Gln1083Ter	stop_gained	NA	NA	NA	NA		NA	NA	NA	NA	VUS	Hot
ADCY1	NM_021116.2:c.3256C>T	NP_066939.1:p.Arg1086Cys	missense_variant	1	0.967303	0.0123293	75.895		1	0.751478	0.0127418	14.4372	VUS	Cold
ADCY1	NM_021116.2:c.3262C>T	NP_066939.1:p.Pro1088Ser	missense_variant	1	0.967461	0.129539	7.22534		0.0102347	0.232942	0.0444831	0.780397	LB
ADCY1	NM_021116.2:c.3308C>T	NP_066939.1:p.Pro1103Leu	missense_variant	NA	NA	NA	NA		NA	NA	NA	NA	VUS	Cold
ADCY1	NM_021116.2:c.3319G>A	NP_066939.1:p.Gly1107Ser	missense_variant	NA	NA	NA	NA		NA	NA	NA	NA	VUS	Cold
HGF	NM_000601.5:c.2167T>C	NP_000592.3:p.Tyr723His	missense_variant	NA	NA	NA	NA		NA	NA	NA	NA	VUS	Cold
HGF	NM_000601.5:c.2105G>A	NP_000592.3:p.Arg702His	missense_variant	NA	NA	NA	NA		NA	NA	NA	NA	VUS	Cold
HGF	NM_000601.5:c.2084G>A	NP_000592.3:p.Arg695His	missense_variant	0.609384	0.458209	0.00777166	8.80324		NA	NA	NA	NA	VUS	Tepid
HGF	NM_000601.5:c.2077C>G	NP_000592.3:p.Pro693Ala	missense_variant	NA	NA	NA	NA		NA	NA	NA	NA	VUS	Tepid
HGF	NM_000601.5:c.2052G>A	NP_000592.3:p.Met684Ile	missense_variant	NA	NA	NA	NA		NA	NA	NA	NA	VUS	Cold
HGF	NM_000601.5:c.2011-8A>G		splice_region_variant	NA	NA	NA	NA		NA	NA	NA	NA	VUS	Cold
HGF	NM_000601.5:c.2010+6A>G		splice_region_variant	1	0.991731	0.698618	1.40949		0.0258856	1.45714	1.03174	2.05855	VUS	IceCold
HGF	NM_000601.5:c.1973G>A	NP_000592.3:p.Cys658Tyr	missense_variant	NA	NA	NA	NA		NA	NA	NA	NA	VUS	Tepid
HGF	NM_000601.5:c.1967A>T	NP_000592.3:p.Glu656Val	missense_variant	NA	NA	NA	NA		NA	NA	NA	NA	VUS	Tepid
HGF	NM_000601.5:c.1952C>A	NP_000592.3:p.Thr651Asn	missense_variant	NA	NA	NA	NA		NA	NA	NA	NA	VUS	Cold
HGF	NM_000601.5:c.1865-7A>T		splice_region_variant	1	0.91912	0.0117154	72.1148		1	1.33079	0.0169598	104.389	VUS	Cold
HGF	NM_000601.5:c.1787C>T	NP_000592.3:p.Thr596Met	missense_variant	1	0.934701	0.0119136	73.3353		1	1.51088	0.0192468	118.503	VUS	Cold
HGF	NM_000601.5:c.1765G>C	NP_000592.3:p.Val589Leu	missense_variant	1	0.938771	0.0119661	73.6591		NA	NA	NA	NA	VUS	Cold
HGF	NM_000601.5:c.1755C>T	NP_000592.3:p.Ala585=	splice_region_variant	NA	NA	NA	NA		1	1.3271	0.0169126	104.099	VUS	Cold
HGF	NM_000601.5:c.1746G>A	NP_000592.3:p.Met582Ile	missense_variant	0.428642	1.66773	0.501787	6.33652		0.0375799	3.97833	0.992599	22.8494	VUS	Cold
HGF	NM_000601.5:c.1744A>G	NP_000592.3:p.Met582Val	missense_variant	NA	NA	NA	NA		NA	NA	NA	NA	VUS	Cold
HGF	NM_000601.5:c.1652A>G	NP_000592.3:p.His551Arg	missense_variant	1	0.935348	0.215203	4.06512		0.0897997	6.77211	0.757751	319.876	VUS	Cold
HGF	NM_000601.5:c.1627G>T	NP_000592.3:p.Asp543Tyr	missense_variant	1	0.949883	0.373345	2.41697		1	1.04394	0.437923	2.39617	VUS	Cold
HGF	NM_000601.5:c.1618G>A	NP_000592.3:p.Asp540Asn	missense_variant	NA	NA	NA	NA		NA	NA	NA	NA	VUS	Cool
HGF	NM_000601.5:c.1553T>C	NP_000592.3:p.Ile518Thr	missense_variant	0.213472	0.401394	0.0669614	1.75883		1	0.897638	0.139356	4.61468	VUS	Tepid
HGF	NM_000601.5:c.1532T>G	NP_000592.3:p.Leu511Trp	missense_variant	NA	NA	NA	NA		NA	NA	NA	NA	VUS	Tepid
HGF	NM_000601.5:c.1514T>A	NP_000592.3:p.Ile505Lys	missense_variant	0.607967	0.454379	0.00770676	8.72965		NA	NA	NA	NA	VUS	Cold
HGF	NM_000601.5:c.1505G>A	NP_000592.3:p.Arg502Gln	missense_variant	NA	NA	NA	NA		NA	NA	NA	NA	VUS	Cold
HGF	NM_000601.5:c.1502C>G	NP_000592.3:p.Thr501Arg	missense_variant	NA	NA	NA	NA		NA	NA	NA	NA	VUS	Cold
HGF	NM_000601.5:c.1490A>G	NP_000592.3:p.Asn497Ser	missense_variant	NA	NA	NA	NA		NA	NA	NA	NA	VUS	Cold
HGF	NM_000601.5:c.1469C>T	NP_000592.3:p.Thr490Met	missense_variant	1	0.906557	0.0115555	71.1302		NA	NA	NA	NA	VUS	Tepid
HGF	NM_000601.5:c.1450G>A	NP_000592.3:p.Val484Ile	missense_variant	NA	NA	NA	NA		1	0.927387	0.0774234	8.09767	VUS	Cold
HGF	NM_000601.5:c.1403G>A	NP_000592.3:p.Arg468His	missense_variant	NA	NA	NA	NA		0.63633	0.427241	0.00814234	5.32158	LB
HGF	NM_000601.5:c.1402C>T	NP_000592.3:p.Arg468Cys	missense_variant	NA	NA	NA	NA		1	1.28134	0.0163297	100.512	VUS	Cold
HGF	NM_000601.5:c.1378C>T	NP_000592.3:p.Pro460Ser	missense_variant	NA	NA	NA	NA		NA	NA	NA	NA	VUS	Cold
HGF	NM_000601.5:c.1353G>C	NP_000592.3:p.Trp451Cys	missense_variant	NA	NA	NA	NA		NA	NA	NA	NA	VUS	Tepid
HGF	NM_000601.5:c.1343A>G	NP_000592.3:p.His448Arg	missense_variant	NA	NA	NA	NA		NA	NA	NA	NA	VUS	Tepid
HGF	NM_000601.5:c.1276A>G	NP_000592.3:p.Ile426Val	missense_variant	NA	NA	NA	NA		NA	NA	NA	NA	VUS	Cold
HGF	NM_000601.5:c.1274A>G	NP_000592.3:p.His425Arg	missense_variant	NA	NA	NA	NA		NA	NA	NA	NA	VUS	Cold
HGF	NM_000601.5:c.1249A>G	NP_000592.3:p.Lys417Glu	missense_variant	NA	NA	NA	NA		NA	NA	NA	NA	VUS	Cold
HGF	NM_000601.5:c.1210T>C	NP_000592.3:p.Ser404Pro	missense_variant	NA	NA	NA	NA		NA	NA	NA	NA	VUS	Tepid
HGF	NM_000601.5:c.1205A>G	NP_000592.3:p.Asn402Ser	missense_variant	NA	NA	NA	NA		NA	NA	NA	NA	VUS	Cold
HGF	NM_000601.5:c.1178G>T	NP_000592.3:p.Arg393Leu	missense_variant	0.628046	2.6388	0.211857	138.456		NA	NA	NA	NA	VUS	Cold
HGF	NM_000601.5:c.1177C>T	NP_000592.3:p.Arg393Cys	missense_variant	0.428272	0.44025	0.0398184	3.07235		0.584237	2.58083	0.134337	152.138	VUS	Cold
HGF	NM_000601.5:c.1177C>G	NP_000592.3:p.Arg393Gly	missense_variant	1	0.880342	0.0112216	69.0745		1	1.29043	0.0164455	101.225	VUS	Cold
HGF	NM_000601.5:c.1170_1171insACACAGTCTGT	NP_000592.3:p.Cys391ThrfsTer24	frameshift_variant	NA	NA	NA	NA		NA	NA	NA	NA	LP
HGF	NM_000601.5:c.1165C>G	NP_000592.3:p.Gln389Glu	missense_variant	NA	NA	NA	NA		NA	NA	NA	NA	VUS	Cold
HGF	NM_000601.5:c.1037G>A	NP_000592.3:p.Cys346Tyr	missense_variant	NA	NA	NA	NA		NA	NA	NA	NA	VUS	Tepid
HGF	NM_000601.5:c.1036T>G	NP_000592.3:p.Cys346Gly	missense_variant	NA	NA	NA	NA		NA	NA	NA	NA	VUS	Tepid
HGF	NM_000601.5:c.1017G>A	NP_000592.3:p.Met339Ile	missense_variant	NA	NA	NA	NA		NA	NA	NA	NA	VUS	Cold
HGF	NM_000601.5:c.1006G>A	NP_000592.3:p.Glu336Lys	missense_variant	NA	NA	NA	NA		1	1.27187	0.0162091	99.7698	VUS	Cold
HGF	NM_000601.5:c.977G>T	NP_000592.3:p.Cys326Phe	missense_variant	NA	NA	NA	NA		NA	NA	NA	NA	VUS	Tepid
HGF	NM_000601.5:c.920A>C	NP_000592.3:p.Gln307Pro	missense_variant	NA	NA	NA	NA		0.659894	1.91172	0.218964	22.8883	VUS	Cold
HGF	NM_000601.5:c.913T>C	NP_000592.3:p.Cys305Arg	missense_variant	NA	NA	NA	NA		NA	NA	NA	NA	VUS	Tepid
HGF	NM_000601.5:c.910G>A	NP_000592.3:p.Glu304Lys	missense_variant	0.587077	1.44944	0.417984	5.63206		0.0620991	3.69123	0.885753	21.6052	B
HGF	NM_000601.5:c.865G>A	NP_000592.3:p.Ala289Thr	missense_variant	NA	NA	NA	NA		NA	NA	NA	NA	VUS	Cool
HGF	NM_000601.5:c.854T>C	NP_000592.3:p.Ile285Thr	missense_variant	NA	NA	NA	NA		0.0874148	0.159099	0.00358944	1.18692	VUS	Tepid
HGF	NM_000601.5:c.850G>T	NP_000592.3:p.Ala284Ser	missense_variant	NA	NA	NA	NA		NA	NA	NA	NA	VUS	Cold
HGF	NM_000601.5:c.835C>G	NP_000592.3:p.Arg279Gly	missense_variant	NA	NA	NA	NA		NA	NA	NA	NA	VUS	Cold
HGF	NM_000601.5:c.798G>C	NP_000592.3:p.Gln266His	missense_variant	NA	NA	NA	NA		NA	NA	NA	NA	VUS	Cold
HGF	NM_000601.5:c.781C>T	NP_000592.3:p.Arg261Cys	missense_variant	NA	NA	NA	NA		NA	NA	NA	NA	VUS	Tepid
HGF	NM_000601.5:c.754G>A	NP_000592.3:p.Asp252Asn	missense_variant	1	0.908956	0.0115861	71.3183		NA	NA	NA	NA	VUS	Cold
HGF	NM_000601.5:c.724C>T	NP_000592.3:p.Arg242Trp	missense_variant	NA	NA	NA	NA		NA	NA	NA	NA	VUS	Cold
HGF	NM_000601.5:c.688A>C	NP_000592.3:p.Lys230Gln	missense_variant	NA	NA	NA	NA		NA	NA	NA	NA	VUS	Cold
HGF	NM_000601.5:c.542G>A	NP_000592.3:p.Arg181Gln	missense_variant	NA	NA	NA	NA		NA	NA	NA	NA	VUS	Cold
HGF	NM_000601.5:c.503_504insT	NP_000592.3:p.Lys170Ter	frameshift_variant	1	1.38564	0.158699	16.5855		NA	NA	NA	NA	LP
HGF	NM_000601.5:c.502_503insTAATTA	NP_000592.3:p.Tyr167_Arg168insLeuIle	inframe_insertion	1	1.38419	0.158533	16.5682		NA	NA	NA	NA	VUS	Tepid
HGF	NM_000601.5:c.502C>T	NP_000592.3:p.Arg168Trp	missense_variant	0.688974	1.84582	0.264483	20.4013		0.577101	0.626706	0.140994	2.24612	VUS	Tepid
HGF	NM_000601.5:c.501_502insTAATTTTA	NP_000592.3:p.Arg168Ter	frameshift_variant	1	1.38419	0.158533	16.5682		NA	NA	NA	NA	LP
HGF	NM_000601.5:c.495G>A	NP_000592.3:p.Ser165=	synonymous_variant	NA	NA	NA	NA		NA	NA	NA	NA	P
HGF	NM_000601.5:c.401G>A	NP_000592.3:p.Arg134His	missense_variant	0.209147	0.389825	0.0650318	1.70803		0.324737	3.86847	0.310567	202.886	VUS	Cold
HGF	NM_000601.5:c.400C>T	NP_000592.3:p.Arg134Cys	missense_variant	NA	NA	NA	NA		NA	NA	NA	NA	VUS	Cold
HGF	NM_000601.5:c.389T>C	NP_000592.3:p.Ile130Thr	missense_variant	NA	NA	NA	NA		NA	NA	NA	NA	VUS	Cold
HGF	NM_000601.5:c.382del	NP_000592.3:p.Cys128AlafsTer28	frameshift_variant	NA	NA	NA	NA		NA	NA	NA	NA	LP
HGF	NM_000601.5:c.382T>G	NP_000592.3:p.Cys128Gly	missense_variant	NA	NA	NA	NA		NA	NA	NA	NA	VUS	Tepid
HGF	NM_000601.5:c.373A>G	NP_000592.3:p.Ile125Val	missense_variant	NA	NA	NA	NA		0.0201124	0.118025	0.0027653	0.797986	VUS	Cold
HGF	NM_000601.5:c.273A>T	NP_000592.3:p.Lys91Asn	missense_variant	NA	NA	NA	NA		NA	NA	NA	NA	VUS	Cold
HGF	NM_000601.5:c.170T>C	NP_000592.3:p.Leu57Pro	missense_variant	NA	NA	NA	NA		NA	NA	NA	NA	VUS	Cold
HGF	NM_000601.5:c.88+9C>T		splice_region_variant	0.0971494	3.02572	0.77891	17.113		0.629488	1.39103	0.477811	4.30703	VUS	Cold
HGF	NM_000601.5:c.85G>C	NP_000592.3:p.Ala29Pro	missense_variant	NA	NA	NA	NA		NA	NA	NA	NA	VUS	Cold
HGF	NM_000601.5:c.77T>C	NP_000592.3:p.Ile26Thr	missense_variant	NA	NA	NA	NA		NA	NA	NA	NA	VUS	Cold
HGF	NM_000601.5:c.73G>A	NP_000592.3:p.Ala25Thr	missense_variant	NA	NA	NA	NA		NA	NA	NA	NA	VUS	Cold
HGF	NM_000601.5:c.64C>G	NP_000592.3:p.Leu22Val	missense_variant	NA	NA	NA	NA		NA	NA	NA	NA	VUS	Cold
HGF	NM_000601.5:c.52C>T	NP_000592.3:p.His18Tyr	missense_variant	1	0.9077	0.0115701	71.2198		NA	NA	NA	NA	VUS	Cold
SLC26A5	NM_206884.2:c.1399A>G	NP_996767.1:p.Ile467Val	missense_variant	0.0178029	0.181486	0.0193368	0.85182		0.000195586	0.114807	0.0131668	0.462622	LB
SLC26A5	NM_206884.2:c.1340A>G	NP_996767.1:p.Asn447Ser	missense_variant	1	0.907337	0.0115654	71.1913		1	1.37782	0.0175589	108.074	VUS	Tepid
SLC26A5	NM_206884.2:c.1244G>T	NP_996767.1:p.Cys415Phe	missense_variant	0.626742	2.72209	0.218548	142.824		0.0202573	0.258428	0.0482491	0.903062	VUS	IceCold
SLC26A5	NM_206884.2:c.1233+9A>G		splice_region_variant	0.715289	0.680589	0.0997057	4.02422		7.19e-05	0.136073	0.0264665	0.440621	VUS	IceCold
SLC26A5	NM_206884.2:c.1233G>A	NP_996767.1:p.Gln411=	splice_region_variant	0.352594	0.302531	0.0057674	3.76882		NA	NA	NA	NA	VUS	Cool
SLC26A5	NM_206884.2:c.1186T>G	NP_996767.1:p.Ser396Ala	missense_variant	NA	NA	NA	NA		NA	NA	NA	NA	VUS	Tepid
SLC26A5	NM_206884.2:c.1120-9A>G		splice_region_variant	NA	NA	NA	NA		NA	NA	NA	NA	VUS	Cold
SLC26A5	NM_206884.2:c.1046T>C	NP_996767.1:p.Val349Ala	missense_variant	NA	NA	NA	NA		NA	NA	NA	NA	VUS	Tepid
SLC26A5	NM_206884.2:c.1012C>T	NP_996767.1:p.Leu338Phe	missense_variant	1	1.81462	0.0944517	107.004		0.586344	2.53964	0.132193	149.712	VUS	Cold
SLC26A5	NM_206884.2:c.997A>G	NP_996767.1:p.Thr333Ala	missense_variant	0.607707	0.453677	0.00769486	8.71615		NA	NA	NA	NA	VUS	Cold
SLC26A5	NM_206884.2:c.952G>A	NP_996767.1:p.Val318Ile	missense_variant	1	0.908577	0.0115812	71.2886		1	1.38398	0.0176374	108.558	VUS	Cold
SLC26A5	NM_206884.2:c.948T>A	NP_996767.1:p.Asp316Glu	missense_variant	NA	NA	NA	NA		NA	NA	NA	NA	VUS	Cool
SLC26A5	NM_206884.2:c.941A>G	NP_996767.1:p.Asn314Ser	missense_variant	NA	NA	NA	NA		NA	NA	NA	NA	VUS	Cold
SLC26A5	NM_206884.2:c.891C>T	NP_996767.1:p.Val297=	splice_region_variant	NA	NA	NA	NA		NA	NA	NA	NA	VUS	Cold
SLC26A5	NM_206884.2:c.888+10C>T		splice_region_variant	NA	NA	NA	NA		NA	NA	NA	NA	VUS	Cold
SLC26A5	NM_206884.2:c.887C>T	NP_996767.1:p.Ala296Val	missense_variant	NA	NA	NA	NA		1	1.27045	0.016191	99.6589	VUS	Cold
SLC26A5	NM_206884.2:c.863C>T	NP_996767.1:p.Ala288Val	missense_variant	NA	NA	NA	NA		NA	NA	NA	NA	VUS	Cold
SLC26A5	NM_206884.2:c.790G>A	NP_996767.1:p.Val264Ile	missense_variant	NA	NA	NA	NA		0.406114	0.3444	0.00699701	3.48066	VUS	Cold
SLC26A5	NM_206884.2:c.740C>T	NP_996767.1:p.Thr247Ile	missense_variant	NA	NA	NA	NA		NA	NA	NA	NA	VUS	Cold
SLC26A5	NM_206884.2:c.730G>T	NP_996767.1:p.Val244Leu	missense_variant	1	0.910052	0.0116	71.4042		NA	NA	NA	NA	VUS	Cold
SLC26A5	NM_206884.2:c.727G>A	NP_996767.1:p.Val243Met	missense_variant	0.846325	0.910455	0.388688	2.13257		0.431384	1.38269	0.590344	3.23863	VUS	IceCold
SLC26A5	NM_206884.2:c.674T>C	NP_996767.1:p.Met225Thr	missense_variant	NA	NA	NA	NA		NA	NA	NA	NA	VUS	Cold
SLC26A5	NM_206884.2:c.647C>T	NP_996767.1:p.Ala216Val	missense_variant	NA	NA	NA	NA		NA	NA	NA	NA	VUS	Cold
SLC26A5	NM_206884.2:c.632G>A	NP_996767.1:p.Arg211His	missense_variant	1	0.909472	0.121771	6.79184		0.326845	3.81256	0.306078	199.957	VUS	Tepid
SLC26A5	NM_206884.2:c.571-4del		splice_region_variant	0.266023	0.357086	0.0339946	2.18156		0.43728	0.464003	0.0419664	3.23794	VUS	IceCold
SLC26A5	NM_206884.2:c.571-5A>T		splice_region_variant	0.676633	0.618277	0.0516479	5.3982		NA	NA	NA	NA	VUS	Cold
SLC26A5	NM_206884.2:c.548C>A	NP_996767.1:p.Thr183Asn	missense_variant	NA	NA	NA	NA		NA	NA	NA	NA	VUS	Tepid
SLC26A5	NM_206884.2:c.502A>C	NP_996767.1:p.Thr168Pro	missense_variant	NA	NA	NA	NA		NA	NA	NA	NA	VUS	Tepid
SLC26A5	NM_206884.2:c.497A>G	NP_996767.1:p.Asn166Ser	missense_variant	NA	NA	NA	NA		NA	NA	NA	NA	VUS	Cold
SLC26A5	NM_206884.2:c.449G>A	NP_996767.1:p.Arg150Gln	missense_variant	NA	NA	NA	NA		NA	NA	NA	NA	VUS	Tepid
SLC26A5	NM_206884.2:c.404-2A>C		splice_acceptor_variant	NA	NA	NA	NA		NA	NA	NA	NA	VUS	Hot
SLC26A5	NM_206884.2:c.395T>A	NP_996767.1:p.Ile132Lys	missense_variant	NA	NA	NA	NA		NA	NA	NA	NA	VUS	Tepid
SLC26A5	NM_206884.2:c.362T>C	NP_996767.1:p.Ile121Thr	missense_variant	NA	NA	NA	NA		NA	NA	NA	NA	VUS	Tepid
SLC26A5	NM_206884.2:c.292+4A>G		splice_region_variant	NA	NA	NA	NA		NA	NA	NA	NA	VUS	Cold
SLC26A5	NM_206884.2:c.187A>G	NP_996767.1:p.Met63Val	missense_variant	0.201211	0.230426	0.00468282	2.32868		1	0.646179	0.0109573	12.4143	VUS	Cold
SLC26A5	NM_206884.2:c.152+2T>A		splice_donor_variant	NA	NA	NA	NA		NA	NA	NA	NA	VUS	Hot
SLC26A5	NM_206884.2:c.128C>T	NP_996767.1:p.Ala43Val	missense_variant	1	0.908692	0.0115827	71.2976		NA	NA	NA	NA	VUS	Cold
SLC26A5	NM_206884.2:c.79G>A	NP_996767.1:p.Val27Ile	missense_variant	NA	NA	NA	NA		NA	NA	NA	NA	VUS	Cold
SLC26A5	NM_206884.2:c.73C>T	NP_996767.1:p.His25Tyr	missense_variant	NA	NA	NA	NA		NA	NA	NA	NA	VUS	Cold
SLC26A5	NM_206884.2:c.-53-2A>G		splice_acceptor_variant	0.608494	0.455805	0.00773092	8.75704		NA	NA	NA	NA	B
SLC26A5	NM_206884.2:c.-54+10C>T		splice_region_variant	NA	NA	NA	NA		NA	NA	NA	NA	VUS	Cold
SLC26A5	NM_206884.2:c.-183+8C>A		splice_region_variant	0.0228744	58.4505	1.09443	731.045		NA	NA	NA	NA	VUS	Cold
SLC26A4	NM_000441.1:c.-3-2A>T		splice_acceptor_variant	NA	NA	NA	NA		NA	NA	NA	NA	P
SLC26A4	NM_000441.1:c.2T>C	NP_000432.1:p.Met1?	start_lost	NA	NA	NA	NA		NA	NA	NA	NA	P
SLC26A4	NM_000441.1:c.2T>G	NP_000432.1:p.Met1?	start_lost	NA	NA	NA	NA		1	0.969917	0.0123627	76.0991	P
SLC26A4	NM_000441.1:c.23C>A	NP_000432.1:p.Ser8Ter	stop_gained	NA	NA	NA	NA		NA	NA	NA	NA	P
SLC26A4	NM_000441.1:c.68C>A	NP_000432.1:p.Ser23Ter	stop_gained	NA	NA	NA	NA		NA	NA	NA	NA	P
SLC26A4	NM_000441.1:c.79T>G	NP_000432.1:p.Tyr27Asp	missense_variant	NA	NA	NA	NA		NA	NA	NA	NA	LP
SLC26A4	NM_000441.1:c.82A>G	NP_000432.1:p.Ser28Gly	missense_variant	NA	NA	NA	NA		NA	NA	NA	NA	P
SLC26A4	NM_000441.1:c.84C>A	NP_000432.1:p.Ser28Arg	missense_variant	NA	NA	NA	NA		0.374983	3.96311	0.392147	195.026	LP
SLC26A4	NM_000441.1:c.85G>C	NP_000432.1:p.Glu29Gln	missense_variant	NA	NA	NA	NA		NA	NA	NA	NA	P
SLC26A4	NM_000441.1:c.85G>A	NP_000432.1:p.Glu29Lys	missense_variant	NA	NA	NA	NA		NA	NA	NA	NA	P
SLC26A4	NM_000441.1:c.86A>G	NP_000432.1:p.Glu29Gly	missense_variant	NA	NA	NA	NA		NA	NA	NA	NA	P
SLC26A4	NM_000441.1:c.100C>T	NP_000432.1:p.Gln34Ter	stop_gained	NA	NA	NA	NA		NA	NA	NA	NA	P
SLC26A4	NM_000441.1:c.109G>T	NP_000432.1:p.Glu37Ter	stop_gained	NA	NA	NA	NA		NA	NA	NA	NA	P
SLC26A4	NM_000441.1:c.132G>C	NP_000432.1:p.Lys44Asn	missense_variant	1	0.898662	0.120321	6.71112		1	1.32785	0.152078	15.8935	VUS	Cold
SLC26A4	NM_000441.1:c.140G>C	NP_000432.1:p.Arg47Pro	missense_variant	NA	NA	NA	NA		NA	NA	NA	NA	VUS	Cool
SLC26A4	NM_000441.1:c.147C>G	NP_000432.1:p.Ser49Arg	missense_variant	0.0666354	1.50623	0.954545	2.41223		0.761183	1.08366	0.713731	1.65316	LB
SLC26A4	NM_000441.1:c.164+1G>C		splice_donor_variant	NA	NA	NA	NA		NA	NA	NA	NA	P
SLC26A4	NM_000441.1:c.164+5C>A		splice_region_variant	1	0.882219	0.0112454	69.222		NA	NA	NA	NA	VUS	Cold
SLC26A4	NM_000441.1:c.165-1G>A		splice_acceptor_variant	NA	NA	NA	NA		NA	NA	NA	NA	LP
SLC26A4	NM_000441.1:c.170C>A	NP_000432.1:p.Ser57Ter	stop_gained	NA	NA	NA	NA		NA	NA	NA	NA	P
SLC26A4	NM_000441.1:c.199A>T	NP_000432.1:p.Thr67Ser	missense_variant	NA	NA	NA	NA		0.181776	0.105479	0.00135202	8.28267	VUS	Hot
SLC26A4	NM_000441.1:c.203T>C	NP_000432.1:p.Leu68Pro	missense_variant	NA	NA	NA	NA		NA	NA	NA	NA	LP
SLC26A4	NM_000441.1:c.208C>T	NP_000432.1:p.Pro70Ser	missense_variant	NA	NA	NA	NA		NA	NA	NA	NA	LP
SLC26A4	NM_000441.1:c.215T>A	NP_000432.1:p.Leu72Ter	stop_gained	NA	NA	NA	NA		NA	NA	NA	NA	P
SLC26A4	NM_000441.1:c.227C>T	NP_000432.1:p.Pro76Leu	missense_variant	NA	NA	NA	NA		0.179039	4.98464	0.493132	245.171	LP
SLC26A4	NM_000441.1:c.231del	NP_000432.1:p.Lys77AsnfsTer20	frameshift_variant	NA	NA	NA	NA		NA	NA	NA	NA	LP
SLC26A4	NM_000441.1:c.230A>T	NP_000432.1:p.Lys77Ile	missense_variant	NA	NA	NA	NA		NA	NA	NA	NA	LP
SLC26A4	NM_000441.1:c.235del	NP_000432.1:p.Arg79GlufsTer18	frameshift_variant	NA	NA	NA	NA		NA	NA	NA	NA	P
SLC26A4	NM_000441.1:c.235C>T	NP_000432.1:p.Arg79Ter	stop_gained	0.00226087	11.5639	1.7361	490.351		NA	NA	NA	NA	LP
SLC26A4	NM_000441.1:c.236G>A	NP_000432.1:p.Arg79Gln	missense_variant	NA	NA	NA	NA		0.775838	1.24653	0.333172	4.66381	VUS	Cool
SLC26A4	NM_000441.1:c.249G>A	NP_000432.1:p.Trp83Ter	stop_gained	NA	NA	NA	NA		NA	NA	NA	NA	P
SLC26A4	NM_000441.1:c.259G>T	NP_000432.1:p.Asp87Tyr	missense_variant	0.00514312	6.23557	1.43176	56.4788		NA	NA	NA	NA	P
SLC26A4	NM_000441.1:c.269C>T	NP_000432.1:p.Ser90Leu	missense_variant	NA	NA	NA	NA		0.00353376	12.4562	1.77163	539.298	LP
SLC26A4	NM_000441.1:c.278G>A	NP_000432.1:p.Ser93Asn	missense_variant	1	0.89049	0.0645569	12.2832		NA	NA	NA	NA	VUS	Hot
SLC26A4	NM_000441.1:c.279T>A	NP_000432.1:p.Ser93Arg	missense_variant	NA	NA	NA	NA		NA	NA	NA	NA	LP
SLC26A4	NM_000441.1:c.281C>T	NP_000432.1:p.Thr94Ile	missense_variant	7.96e-10	33.6815	5.68902	1356.57		1.09e-12	47.1113	7.96486	1893.31	LP
SLC26A4	NM_000441.1:c.288_290dup	NP_000432.1:p.Val97dup	inframe_insertion	NA	NA	NA	NA		NA	NA	NA	NA	LP
SLC26A4	NM_000441.1:c.304G>A	NP_000432.1:p.Gly102Arg	missense_variant	NA	NA	NA	NA		NA	NA	NA	NA	P
SLC26A4	NM_000441.1:c.312_322del	NP_000432.1:p.Tyr105SerfsTer73	frameshift_variant	NA	NA	NA	NA		NA	NA	NA	NA	P
SLC26A4	NM_000441.1:c.311C>T	NP_000432.1:p.Ala104Val	missense_variant	NA	NA	NA	NA		NA	NA	NA	NA	P
SLC26A4	NM_000441.1:c.317C>A	NP_000432.1:p.Ala106Asp	missense_variant	NA	NA	NA	NA		NA	NA	NA	NA	LP
SLC26A4	NM_000441.1:c.317C>T	NP_000432.1:p.Ala106Val	missense_variant	NA	NA	NA	NA		NA	NA	NA	NA	LP
SLC26A4	NM_000441.1:c.325G>C	NP_000432.1:p.Ala109Pro	missense_variant	NA	NA	NA	NA		NA	NA	NA	NA	LP
SLC26A4	NM_000441.1:c.327del	NP_000432.1:p.Ala110GlnfsTer16	frameshift_variant	1	1.79506	0.0934335	105.851		NA	NA	NA	NA	P
SLC26A4	NM_000441.1:c.334C>T	NP_000432.1:p.Pro112Ser	missense_variant	NA	NA	NA	NA		0.328469	3.77169	0.302797	197.817	LP
SLC26A4	NM_000441.1:c.340G>A	NP_000432.1:p.Gly114Arg	missense_variant	1	0.897131	0.0650385	12.3748		0.577454	2.72934	0.142068	160.882	VUS	Cool
SLC26A4	NM_000441.1:c.346G>A	NP_000432.1:p.Gly116Ser	missense_variant	NA	NA	NA	NA		NA	NA	NA	NA	P
SLC26A4	NM_000441.1:c.347G>A	NP_000432.1:p.Gly116Asp	missense_variant	NA	NA	NA	NA		NA	NA	NA	NA	LP
SLC26A4	NM_000441.1:c.347G>T	NP_000432.1:p.Gly116Val	missense_variant	NA	NA	NA	NA		NA	NA	NA	NA	P
SLC26A4	NM_000441.1:c.349del	NP_000432.1:p.Leu117SerfsTer9	frameshift_variant	NA	NA	NA	NA		0.456311	0.534295	0.0597325	25.2846	LP
SLC26A4	NM_000441.1:c.385A>G	NP_000432.1:p.Ile129Val	missense_variant	NA	NA	NA	NA		1	1.26244	0.016089	99.0309	VUS	Cold
SLC26A4	NM_000441.1:c.387del	NP_000432.1:p.Phe130LeufsTer15	frameshift_variant	NA	NA	NA	NA		NA	NA	NA	NA	LP
SLC26A4	NM_000441.1:c.398C>T	NP_000432.1:p.Ser133Leu	missense_variant	NA	NA	NA	NA		NA	NA	NA	NA	P
SLC26A4	NM_000441.1:c.400A>G	NP_000432.1:p.Arg134Gly	missense_variant	NA	NA	NA	NA		NA	NA	NA	NA	LP
SLC26A4	NM_000441.1:c.403C>T	NP_000432.1:p.His135Tyr	missense_variant	NA	NA	NA	NA		NA	NA	NA	NA	LP
SLC26A4	NM_000441.1:c.404A>G	NP_000432.1:p.His135Arg	missense_variant	NA	NA	NA	NA		NA	NA	NA	NA	LP
SLC26A4	NM_000441.1:c.404A>C	NP_000432.1:p.His135Pro	missense_variant	NA	NA	NA	NA		NA	NA	NA	NA	LP
SLC26A4	NM_000441.1:c.414del	NP_000432.1:p.Gly139AspfsTer6	frameshift_variant	0.00063605	13.6017	2.09178	571.158		4.03e-05	19.216	2.95477	805.804	P
SLC26A4	NM_000441.1:c.415+2T>C		splice_donor_variant	NA	NA	NA	NA		NA	NA	NA	NA	P
SLC26A4	NM_000441.1:c.415+10A>G		splice_region_variant	NA	NA	NA	NA		1	0.651512	0.0110477	12.5167	VUS	Cold
SLC26A4	NM_000441.1:c.416-1G>A		splice_acceptor_variant	NA	NA	NA	NA		0.588761	2.49472	0.129854	147.066	P
SLC26A4	NM_000441.1:c.422T>C	NP_000432.1:p.Phe141Ser	missense_variant	NA	NA	NA	NA		NA	NA	NA	NA	LP
SLC26A4	NM_000441.1:c.425C>G	NP_000432.1:p.Pro142Arg	missense_variant	NA	NA	NA	NA		NA	NA	NA	NA	P
SLC26A4	NM_000441.1:c.439A>G	NP_000432.1:p.Met147Val	missense_variant	NA	NA	NA	NA		0.0151838	5.60625	1.16025	53.3077	P
SLC26A4	NM_000441.1:c.440T>C	NP_000432.1:p.Met147Thr	missense_variant	1	1.78141	0.0927232	105.047		NA	NA	NA	NA	LP
SLC26A4	NM_000441.1:c.441G>A	NP_000432.1:p.Met147Ile	missense_variant	1	0.89049	0.0113509	69.8701		0.40271	0.338081	0.00686874	3.4168	B
SLC26A4	NM_000441.1:c.463A>G	NP_000432.1:p.Met155Val	missense_variant	0.379158	3.56165	0.352416	175.285		1	0.901486	0.187088	3.80275	VUS	Cold
SLC26A4	NM_000441.1:c.467C>A	NP_000432.1:p.Ala156Asp	missense_variant	NA	NA	NA	NA		NA	NA	NA	NA	VUS	Tepid
SLC26A4	NM_000441.1:c.469C>A	NP_000432.1:p.Pro157Thr	missense_variant	1	0.89061	0.0645657	12.2849		NA	NA	NA	NA	VUS	Tepid
SLC26A4	NM_000441.1:c.477del	NP_000432.1:p.Glu159AspfsTer13	frameshift_variant	NA	NA	NA	NA		NA	NA	NA	NA	P
SLC26A4	NM_000441.1:c.487G>C	NP_000432.1:p.Val163Leu	missense_variant	0.415718	1.48387	0.608138	3.84704		0.000291974	9.34965	2.17382	84.4187	LP
SLC26A4	NM_000441.1:c.496del	NP_000432.1:p.Ser166AlafsTer6	frameshift_variant	NA	NA	NA	NA		NA	NA	NA	NA	P
SLC26A4	NM_000441.1:c.502G>T	NP_000432.1:p.Gly168Ter	stop_gained	NA	NA	NA	NA		NA	NA	NA	NA	P
SLC26A4	NM_000441.1:c.512T>G	NP_000432.1:p.Leu171Ter	stop_gained	NA	NA	NA	NA		NA	NA	NA	NA	P
SLC26A4	NM_000441.1:c.556G>A	NP_000432.1:p.Val186Ile	missense_variant	NA	NA	NA	NA		NA	NA	NA	NA	VUS	Tepid
SLC26A4	NM_000441.1:c.563T>C	NP_000432.1:p.Ile188Thr	missense_variant	0.589229	1.42604	0.411234	5.54126		0.013345	9.98517	1.33842	442.218	LP
SLC26A4	NM_000441.1:c.578C>T	NP_000432.1:p.Thr193Ile	missense_variant	NA	NA	NA	NA		NA	NA	NA	NA	LP
SLC26A4	NM_000441.1:c.589G>A	NP_000432.1:p.Gly197Arg	missense_variant	6.75e-16	54.298	9.3837	2156.67		1.29e-20	76.115	13.1571	3008.2	P
SLC26A4	NM_000441.1:c.598C>T	NP_000432.1:p.Gln200Ter	stop_gained	NA	NA	NA	NA		NA	NA	NA	NA	P
SLC26A4	NM_000441.1:c.600+2T>A		splice_donor_variant	NA	NA	NA	NA		NA	NA	NA	NA	LP
SLC26A4	NM_000441.1:c.600+3_600+4insG		splice_region_variant	0.351275	0.300639	0.00573134	3.74521		1	1.26865	0.016168	99.5173	VUS	Cold
SLC26A4	NM_000441.1:c.611G>T	NP_000432.1:p.Gly204Val	missense_variant	NA	NA	NA	NA		NA	NA	NA	NA	P
SLC26A4	NM_000441.1:c.626G>A	NP_000432.1:p.Gly209Glu	missense_variant	NA	NA	NA	NA		NA	NA	NA	NA	LP
SLC26A4	NM_000441.1:c.642C>A	NP_000432.1:p.Tyr214Ter	stop_gained	NA	NA	NA	NA		NA	NA	NA	NA	P
SLC26A4	NM_000441.1:c.667_669dup	NP_000432.1:p.Phe223dup	inframe_insertion	NA	NA	NA	NA		NA	NA	NA	NA	VUS	Hot
SLC26A4	NM_000441.1:c.665G>T	NP_000432.1:p.Gly222Val	missense_variant	NA	NA	NA	NA		NA	NA	NA	NA	P
SLC26A4	NM_000441.1:c.668T>C	NP_000432.1:p.Phe223Ser	missense_variant	NA	NA	NA	NA		NA	NA	NA	NA	LP
SLC26A4	NM_000441.1:c.692T>A	NP_000432.1:p.Val231Glu	missense_variant	NA	NA	NA	NA		NA	NA	NA	NA	P
SLC26A4	NM_000441.1:c.697G>C	NP_000432.1:p.Val233Leu	missense_variant	0.498588	1.33623	0.647736	2.84242		0.884545	1.0523	0.565378	1.93337	VUS	Warm
SLC26A4	NM_000441.1:c.706C>G	NP_000432.1:p.Leu236Val	missense_variant	NA	NA	NA	NA		1	0.623366	0.0105707	11.976	LP
SLC26A4	NM_000441.1:c.711G>T	NP_000432.1:p.Lys237Asn	missense_variant	NA	NA	NA	NA		NA	NA	NA	NA	VUS	Tepid
SLC26A4	NM_000441.1:c.716T>A	NP_000432.1:p.Val239Asp	missense_variant	NA	NA	NA	NA		NA	NA	NA	NA	LP
SLC26A4	NM_000441.1:c.718C>T	NP_000432.1:p.Leu240Phe	missense_variant	NA	NA	NA	NA		NA	NA	NA	NA	VUS	Cold
SLC26A4	NM_000441.1:c.724G>A	NP_000432.1:p.Val242Ile	missense_variant	NA	NA	NA	NA		1	0.623366	0.0105707	11.976	VUS	Warm
SLC26A4	NM_000441.1:c.750del	NP_000432.1:p.Leu251SerfsTer38	frameshift_variant	NA	NA	NA	NA		NA	NA	NA	NA	P
SLC26A4	NM_000441.1:c.753_756del	NP_000432.1:p.Ser252LeufsTer36	frameshift_variant	NA	NA	NA	NA		NA	NA	NA	NA	P
[truncated: 7,054 more rows]

## Sheet: Table S4
Table S4: Allele frequency thresholds for variants could reach p-value<0.05 with different case sample size
Sample size of cases	AC_case	AN_case	AC_control	AN_control	AF_case	AF_control	P-value	OR	CI_LOW	CI_UP
100	2	200	1	13140	0.01	7.61e-05	0.000677379	130.549	6.79207	7244.83
200	2	400	1	13140	0.005	7.61e-05	0.00258497	65.5337	3.40795	3755.69
300	2	600	1	13140	0.00333333	7.61e-05	0.00557996	43.7527	2.27465	2532.55
400	2	800	1	13140	0.0025	7.61e-05	0.00953468	32.8237	1.70716	1909.86
500	2	1000	1	13140	0.002	7.61e-05	0.014335	26.2604	1.36615	1532.78
1000	3	2000	1	13140	0.0015	7.61e-05	0.00832737	19.7028	1.58115	1028.01
2000	4	4000	1	13140	0.001	7.61e-05	0.0120825	13.1371	1.29962	644.814
3000	5	6000	1	13140	0.000833333	7.61e-05	0.0134383	10.9452	1.22475	516.558
4000	6	8000	1	13140	0.00075	7.61e-05	0.0139096	9.85286	1.1952	452.335
5000	7	10000	1	13140	0.0007	7.61e-05	0.0247997	9.19698	1.18128	413.77
6000	8	12000	1	13140	0.000666667	7.61e-05	0.0168807	8.75933	1.17408	388.048
7000	8	14000	1	13140	0.000571429	7.61e-05	0.0398927	7.50811	1.00638	332.708
8000	9	16000	1	13140	0.0005625	7.61e-05	0.0275315	7.39058	1.02392	323.536
9000	10	18000	1	13140	0.000555556	7.61e-05	0.0307358	7.29823	1.03824	316.401
10000	11	20000	1	13140	0.00055	7.61e-05	0.0350246	7.22784	1.05015	310.693
12000	13	24000	1	13140	0.000541667	7.61e-05	0.025769	7.11776	1.06882	302.129
13845	14	27690	1	13140	0.000505598	7.61e-05	0.0483873	6.64364	1.01056	280.62
15000	15	30000	1	13140	0.0005	7.61e-05	0.0522246	6.57002	1.01056	276.302
20000	20	40000	1	13140	0.0005	7.61e-05	0.0393552	6.56992	1.05062	272.05
50000	45	100000	1	13140	0.00045	7.61e-05	0.0384797	5.91295	1.00832	238.492
100000	88	200000	1	13140	0.00044	7.61e-05	0.0446875	5.78158	1.01084	230.757

## Sheet: Table S5
Table S5: Variants in truth subset 1
				CDGC control					gnomAD EAS
Gene	Nucleotide Change	AAChange	Consequence	P-value	OR	CI_LOW	CI_UP		P-value	OR	CI_LOW	CI_UP	Classification
ESPN	NM_031475.2:c.398C>T	NP_113663.2:p.Ala133Val	missense_variant	0.27409	2.04252	0.569904	9.07935		0.634157	1.37595	0.483795	3.91351	VUS
ESPN	NM_031475.2:c.676-6G>C		splice_region_variant	1	1.01797	0.0529118	60.0938		1	1.02997	0.0859315	9.00009	VUS
ESPN	NM_031475.2:c.823C>G	NP_113663.2:p.Pro275Ala	missense_variant	4.77e-07	6.84895	2.82288	20.0475		5.92e-08	11.6816	3.65241	59.6688	LB
ESPN	NM_031475.2:c.829C>T	NP_113663.2:p.His277Tyr	missense_variant	3.14e-05	6.05134	2.24895	20.3895		NA	NA	NA	NA	VUS
ESPN	NM_031475.2:c.919A>G	NP_113663.2:p.Thr307Ala	missense_variant	0.635436	1.30074	0.446793	4.02749		0.00848015	6.14258	1.30882	57.5964	LB
ESPN	NM_031475.2:c.1274T>C	NP_113663.2:p.Ile425Thr	missense_variant	0.303035	1.32293	0.768968	2.30753		0.656585	1.1201	0.706528	1.75737	LB
ESPN	NM_031475.2:c.1296_1358del	NP_113663.2:p.Pro433_Pro453del	inframe_deletion	0.323928	2.21393	0.472651	13.6855		NA	NA	NA	NA	VUS
ESPN	NM_031475.2:c.1604C>T	NP_113663.2:p.Pro535Leu	missense_variant	1	0.959114	0.155119	4.49354		0.190165	0.385093	0.0622698	1.80474	LB
ESPN	NM_031475.2:c.1682G>A	NP_113663.2:p.Arg561His	missense_variant	1	0.831639	0.0198637	5.32635		0.446933	2.9042	0.0369516	227.817	LB
ESPN	NM_031475.2:c.1828G>C	NP_113663.2:p.Ala610Pro	missense_variant	1	0.700092	0.0152157	5.77465		1	0.76507	0.0129662	14.7058	LB
ESPN	NM_031475.2:c.2545G>T	NP_113663.2:p.Gly849Trp	missense_variant	0.0407982	7.30377	0.978978	323.667		0.146862	2.55574	0.684521	11.6024	VUS
BSND	NM_057176.2:c.16A>G	NP_476517.1:p.Thr6Ala	missense_variant	0.871192	0.907337	0.454396	1.81186		5.79e-07	0.311513	0.178642	0.517383	LB
BSND	NM_057176.2:c.139G>A	NP_476517.1:p.Gly47Arg	missense_variant	0.12486	2.496	0.739392	10.7528		0.00086687	13.9739	2.03093	600.001	P
BSND	NM_057176.2:c.309G>C	NP_476517.1:p.Glu103Asp	missense_variant	0.0678034	0.680515	0.444624	1.03441		3.52e-06	3.61454	1.98897	6.8905	LB
BSND	NM_057176.2:c.355A>G	NP_476517.1:p.Met119Val	missense_variant	0.232582	2.41937	0.580559	14.1631		0.82353	0.846481	0.300043	2.25266	VUS
BSND	NM_057176.2:c.425G>A	NP_476517.1:p.Gly142Glu	missense_variant	0.79391	1.20994	0.368049	4.23187		0.000327416	0.282686	0.114072	0.613835	LB
BSND	NM_057176.2:c.526C>T	NP_476517.1:p.Arg176Cys	missense_variant	1	1.02682	0.562914	1.88466		0.593577	1.15642	0.6592	2.01359	LB
BSND	NM_057176.2:c.547G>A	NP_476517.1:p.Gly183Ser	missense_variant	0.450453	1.41025	0.62284	3.3322		0.0132543	2.94199	1.20292	7.87882	LB
BSND	NM_057176.2:c.635A>G	NP_476517.1:p.Asn212Ser	missense_variant	0.0688385	4.08268	0.84484	38.8435		0.312719	1.77145	0.586927	5.5985	LB
BSND	NM_057176.2:c.842C>T	NP_476517.1:p.Ser281Leu	missense_variant	0.450869	1.40222	0.619295	3.31319		0.0893782	1.95187	0.878235	4.48068	LB
BSND	NM_057176.2:c.919C>T	NP_476517.1:p.Leu307Phe	missense_variant	1	1.0371	0.328536	3.36058		1	1.01602	0.348389	2.86002	VUS
OTOF	NM_194248.3:c.5816G>A	NP_919224.1:p.Arg1939Gln	missense_variant	0.153191	2.15537	0.706614	7.81195		0.691018	1.18559	0.494286	2.8193	P
OTOF	NM_001287489.1:c.4474G>A	NP_001274418.1:p.Val1492Met	missense_variant	0.297507	1.66985	0.664348	4.54871		0.74541	0.881795	0.427711	1.76499	VUS
OTOF	NM_001287489.1:c.4227+5G>C		splice_region_variant	0.0235262	8.02126	1.11127	351.084		0.02693	0.431994	0.178078	0.95168	P
OTOF	NM_001287489.1:c.4063G>A	NP_001274418.1:p.Glu1355Lys	missense_variant	0.313945	1.78066	0.554378	6.63993		0.663658	1.22907	0.467814	3.18865	VUS
OTOF	NM_001287489.1:c.2629G>A	NP_001274418.1:p.Glu877Lys	missense_variant	1	0.985778	0.379904	2.59014		0.0747548	2.77844	0.889705	10.2013	VUS
OTOF	NM_001287489.1:c.2567A>T	NP_001274418.1:p.Asn856Ile	missense_variant	0.874461	1.09373	0.559726	2.1647		0.212964	1.49042	0.775761	2.87994	P
OTOF	NM_001287489.1:c.2465G>A	NP_001274418.1:p.Arg822Gln	missense_variant	0.344977	0.668695	0.288618	1.50711		0.0549341	2.66841	0.926611	8.66706	LB
OTOF	NM_001287489.1:c.2227A>G	NP_001274418.1:p.Asn743Asp	missense_variant	0.467162	1.63252	0.553236	5.37762		0.231297	0.619176	0.273704	1.31351	LB
OTOF	NM_001287489.1:c.2180A>G	NP_001274418.1:p.Asn727Ser	missense_variant	0.000666351	0.553089	0.386032	0.786278		0.391792	0.847786	0.59135	1.20612	B
OTOF	NM_001287489.1:c.2106T>A	NP_001274418.1:p.His702Gln	missense_variant	1	1.06897	0.423107	2.76325		0.025646	3.23836	1.06169	11.7338	VUS
OTOF	NM_001287489.1:c.1961G>A	NP_001274418.1:p.Arg654Gln	missense_variant	0.473082	0.896711	0.670016	1.20007		0.893067	1.02587	0.780363	1.34501	B
OTOF	NM_001287489.1:c.1553G>T	NP_001274418.1:p.Arg518Leu	missense_variant	1	0.970988	0.392109	2.42955		0.284694	1.62185	0.642007	4.192	LB
OTOF	NM_001287489.1:c.1273C>T	NP_001274418.1:p.Arg425Ter	stop_gained	0.0235446	8.01717	1.11071	350.906		0.0366214	4.05625	1.01206	23.2967	LP
OTOF	NM_001287489.1:c.1186G>A	NP_001274418.1:p.Asp396Asn	missense_variant	0.434841	1.60306	0.48232	6.09075		0.00281207	12.1626	1.68504	531.846	VUS
OTOF	NM_001287489.1:c.766-3C>T		splice_region_variant	0.850496	0.89061	0.393425	2.01634		0.00890054	3.78633	1.28835	13.4379	B
OTOF	NM_001287489.1:c.409G>A	NP_001274418.1:p.Glu137Lys	missense_variant	0.0549187	2.90679	0.89777	12.2459		0.301875	1.60877	0.664858	3.96705	VUS
OTOF	NM_001287489.1:c.377G>A	NP_001274418.1:p.Gly126Asp	missense_variant	0.723018	0.918808	0.560372	1.50789		0.042658	0.662994	0.43206	1.00084	B
OTOF	NM_001287489.1:c.302T>C	NP_001274418.1:p.Ile101Thr	missense_variant	0.39042	1.43865	0.687151	3.12857		0.0408442	2.02256	0.980507	4.30172	LB
OTOF	NM_001287489.1:c.157G>A	NP_001274418.1:p.Ala53Thr	missense_variant	0.0158059	1.35783	1.05369	1.75586		0.000636307	0.71678	0.58731	0.872146	B
PNPT1	NM_033109.4:c.1780T>G	NP_149100.2:p.Ser594Ala	missense_variant	0.632157	0.834156	0.418731	1.64521		0.343124	0.738478	0.398336	1.31886	LB
PNPT1	NM_033109.4:c.1285-5_1285-4del		splice_region_variant	0.370867	1.77208	0.473393	6.63331		0.18764	2.56329	0.607382	12.3603	VUS
ELMOD3	NM_001329791.1:c.148C>G	NP_001316720.1:p.His50Asp	missense_variant	0.0705403	6.78499	0.871504	305.421		NA	NA	NA	NA	VUS
ELMOD3	NM_001329791.1:c.678G>A	NP_001316720.1:p.Met226Ile	missense_variant	0.871999	1.07464	0.539442	2.1558		0.30263	0.749787	0.417641	1.30317	VUS
ELMOD3	NM_001329791.1:c.706G>A	NP_001316720.1:p.Glu236Lys	missense_variant	0.935247	1.01926	0.73119	1.42188		0.452766	1.12511	0.829998	1.51898	B
ELMOD3	NM_001329791.1:c.827G>A	NP_001316720.1:p.Arg276Gln	missense_variant	1	0.966981	0.557269	1.67786		0.115774	0.695226	0.433615	1.08932	B
ELMOD3	NM_001329791.1:c.974G>T	NP_001316720.1:p.Arg325Leu	missense_variant	0.871885	1.07772	0.541018	2.16209		0.305873	1.46041	0.70119	3.12698	B
PJVK	NM_001042702.3:c.-22-6T>A		splice_region_variant	0.951186	1.00799	0.786834	1.29249		0.0369809	0.800141	0.644602	0.990265	B
PJVK	NM_001042702.3:c.588C>G	NP_001036167.1:p.Asp196Glu	missense_variant	1	0.891134	0.291451	2.72451		0.618619	1.33095	0.435322	4.06933	VUS
PJVK	NM_001042702.3:c.793C>G	NP_001036167.1:p.Arg265Gly	missense_variant	1	1.00638	0.74167	1.36761		0.0388219	1.35362	1.00538	1.82292	B
TMIE	NM_147196.2:c.391_393dup	NP_671729.2:p.Lys131dup	inframe_insertion	0.296714	0.598734	0.228456	1.48615		0.318575	1.78689	0.611681	5.3245	B
TMIE	NM_147196.2:c.419A>G	NP_671729.2:p.Lys140Arg	missense_variant	1	1.04693	0.464514	2.39172		0.00126559	6.2055	1.75511	33.4748	LB
ILDR1	NM_175924.3:c.1467+6C>A		splice_region_variant	0.3854	1.34134	0.726475	2.53285		5.62e-05	4.9975	2.03804	14.7292	VUS
ILDR1	NM_175924.3:c.421G>C	NP_787120.1:p.Gly141Arg	missense_variant	0.0252815	4.8986	1.06881	45.4893		0.0760106	0.531475	0.238682	1.10168	LP
ILDR1	NM_175924.3:c.379+10G>C		splice_region_variant	0.754958	0.95018	0.691227	1.30727		0.147567	1.25108	0.919741	1.70013	B
ILDR1	NM_175924.3:c.317G>A	NP_787120.1:p.Arg106Gln	missense_variant	1	1.05804	0.51512	2.20077		0.568899	0.82893	0.442259	1.51512	LB
ILDR1	NM_175924.3:c.206C>A	NP_787120.1:p.Pro69His	missense_variant	1	0.972174	0.392588	2.43252		0.111054	2.13881	0.776137	6.41392	LP
GRXCR1	NM_001080476.2:c.289G>A	NP_001073945.1:p.Val97Ile	missense_variant	1	1.03917	0.329181	3.36728		1	0.899917	0.319011	2.3949	VUS
MARVELD2	NM_001038603.2:c.127G>A	NP_001033692.2:p.Ala43Thr	missense_variant	0.795357	1.18731	0.361164	4.15272		0.141299	2.70392	0.724215	12.2756	VUS
MARVELD2	NM_001038603.2:c.476A>G	NP_001033692.2:p.Tyr159Cys	missense_variant	0.135835	0.544203	0.232176	1.21719		0.0188072	3.71858	1.1016	16.0099	LB
MARVELD2	NM_001038603.2:c.494A>G	NP_001033692.2:p.His165Arg	missense_variant	0.00875057	4.00689	1.31948	16.2738		3.77e-05	11.2182	2.68498	99.7428	VUS
MARVELD2	NM_001038603.2:c.530A>G	NP_001033692.2:p.Glu177Gly	missense_variant	1	0.979381	0.37744	2.57332		0.463984	0.721691	0.310169	1.59643	LB
MARVELD2	NM_001038603.2:c.592G>A	NP_001033692.2:p.Val198Met	missense_variant	0.672183	0.935486	0.702773	1.24586		5.95e-05	1.82636	1.34612	2.48714	B
MARVELD2	NM_001038603.2:c.782G>A	NP_001033692.2:p.Gly261Glu	missense_variant	0.0225588	3.56165	1.1486	14.6393		0.00391775	3.98878	1.39589	13.9264	P
MARVELD2	NM_001038603.2:c.1109C>T	NP_001033692.2:p.Ala370Val	missense_variant	0.407772	0.684865	0.268736	1.6914		0.828168	1.13368	0.431514	2.9414	LB
MARVELD2	NM_001038603.2:c.1147-9T>C		splice_region_variant	0.601928	0.852793	0.493522	1.47155		0.507204	0.839868	0.518786	1.33221	VUS
MARVELD2	NM_001038603.2:c.1169C>T	NP_001033692.2:p.Ser390Leu	missense_variant	0.130177	2.63487	0.798355	11.2148		0.00212951	7.51951	1.67377	69.3097	VUS
MARVELD2	NM_001038603.2:c.1499G>A	NP_001033692.2:p.Arg500Gln	missense_variant	0.395946	1.79616	0.481061	8.15297		0.0505853	0.457247	0.177544	1.05241	LB
BDP1	NM_018429.2:c.77A>G	NP_060899.2:p.Asn26Ser	missense_variant	0.675093	0.919864	0.652487	1.29593		0.0179281	0.708982	0.524916	0.949918	B
BDP1	NM_018429.2:c.193G>A	NP_060899.2:p.Glu65Lys	missense_variant	1	1.01346	0.68552	1.49991		0.726321	1.06971	0.74669	1.52416	LB
BDP1	NM_018429.2:c.282A>T	NP_060899.2:p.Arg94Ser	missense_variant	0.173634	0.82606	0.625932	1.08867		0.552853	1.08074	0.82719	1.40794	B
BDP1	NM_018429.2:c.2164A>G	NP_060899.2:p.Lys722Glu	missense_variant	0.865174	1.07709	0.518208	2.25878		9.42e-05	6.69097	2.20284	27.1834	B
BDP1	NM_018429.2:c.2497G>A	NP_060899.2:p.Val833Ile	missense_variant	0.180509	3.35448	0.638582	33.1012		0.381354	1.91617	0.523398	7.6584	VUS
BDP1	NM_018429.2:c.2510T>G	NP_060899.2:p.Ile837Ser	missense_variant	0.312491	0.832432	0.588805	1.17428		0.00123306	0.625329	0.461356	0.839527	B
BDP1	NM_018429.2:c.3039C>A	NP_060899.2:p.Asn1013Lys	missense_variant	0.00101295	13.3961	2.03717	564.99		NA	NA	NA	NA	VUS
BDP1	NM_018429.2:c.3101A>G	NP_060899.2:p.Glu1034Gly	missense_variant	0.156382	0.573457	0.255475	1.23231		0.20171	0.614782	0.285636	1.24278	LB
BDP1	NM_018429.2:c.3797A>C	NP_060899.2:p.Glu1266Ala	missense_variant	0.109704	0.771129	0.554157	1.06971		0.650219	0.921781	0.673599	1.25401	B
BDP1	NM_018429.2:c.4074A>C	NP_060899.2:p.Glu1358Asp	missense_variant	1	1.03488	0.435113	2.48255		0.0818043	2.17544	0.835431	6.05686	LB
BDP1	NM_018429.2:c.4238T>C	NP_060899.2:p.Ile1413Thr	missense_variant	0.757813	1.14747	0.597351	2.22947		0.569579	1.17628	0.643912	2.13194	LB
BDP1	NM_018429.2:c.5212A>C	NP_060899.2:p.Thr1738Pro	missense_variant	0.483158	0.816556	0.446992	1.47991		0.294623	1.40629	0.753689	2.62409	LB
BDP1	NM_018429.2:c.5531G>A	NP_060899.2:p.Arg1844His	missense_variant	1	1.00996	0.501489	2.04162		1.19e-05	0.352814	0.201864	0.587738	LB
BDP1	NM_018429.2:c.5623G>C	NP_060899.2:p.Asp1875His	missense_variant	0.574036	1.27593	0.566124	2.9565		0.738913	1.1319	0.552006	2.27751	VUS
BDP1	NM_018429.2:c.6023-3C>T		splice_region_variant	0.596474	2.14448	0.15536	29.5951		1	1.05487	0.104052	5.90338	VUS
BDP1	NM_018429.2:c.7189T>G	NP_060899.2:p.Tyr2397Asp	missense_variant	0.224799	0.841678	0.639566	1.10632		0.358188	1.12697	0.864662	1.465	B
BDP1	NM_018429.2:c.7349G>T	NP_060899.2:p.Arg2450Ile	missense_variant	0.685031	0.809485	0.328219	1.95895		0.00263083	8.16954	1.78276	75.7686	LB
BDP1	NM_018429.2:c.7738A>G	NP_060899.2:p.Thr2580Ala	missense_variant	0.810902	0.847323	0.284367	2.47511		0.018319	6.00427	1.19791	57.9674	B
SLC22A4	NM_003059.2:c.1507C>T	NP_003050.2:p.Leu503Phe	missense_variant	0.816675	0.75478	0.221161	2.07518		0.368003	1.64733	0.488805	4.43525	B
GRXCR2	NM_001080516.1:c.416G>C	NP_001073985.1:p.Arg139Thr	missense_variant	0.832221	1.16189	0.459868	3.00349		0.729529	0.851582	0.386024	1.78405	LB
GRXCR2	NM_001080516.1:c.293G>A	NP_001073985.1:p.Gly98Asp	missense_variant	0.455289	1.61452	0.531452	5.40678		0.513007	1.35997	0.526164	3.43595	B
GRXCR2	NM_001080516.1:c.155G>A	NP_001073985.1:p.Ser52Asn	missense_variant	0.455318	1.61372	0.531188	5.4041		0.512979	1.36021	0.526256	3.43655	B
SERPINB6	NM_001271823.1:c.782G>A	NP_001258752.1:p.Arg261Lys	missense_variant	0.761695	1.05279	0.773044	1.43646		0.176476	0.835557	0.639083	1.08753	B
SERPINB6	NM_001271823.1:c.47+9C>T		splice_region_variant	1.01e-35	5.42926	4.00342	7.47417		NA	NA	NA	NA	B
DCDC2	NM_001195610.1:c.1364T>C	NP_001182539.1:p.Val455Ala	missense_variant	0.218968	4.85956	0.543637	229.648		0.634553	0.684374	0.194532	1.98157	VUS
DCDC2	NM_001195610.1:c.1237G>A	NP_001182539.1:p.Gly413Ser	missense_variant	0.125678	5.72308	0.69416	262.985		0.655038	0.752476	0.241063	2.02537	VUS
DCDC2	NM_001195610.1:c.1147G>C	NP_001182539.1:p.Asp383His	missense_variant	0.303664	1.90743	0.593797	7.11486		0.00206496	0.371349	0.168547	0.736954	LB
DCDC2	NM_001195610.1:c.1099T>A	NP_001182539.1:p.Ser367Thr	missense_variant	0.219486	4.76723	0.533322	225.289		1	1.02744	0.270403	3.41485	LB
DCDC2	NM_001195610.1:c.843_845del	NP_001182539.1:p.Glu281del	inframe_deletion	0.23046	0.526023	0.159662	1.55244		0.588027	1.35348	0.396287	4.25913	VUS
RIPOR2	NM_014722.4:c.3071T>C	NP_055537.2:p.Ile1024Thr	missense_variant	0.535959	1.33973	0.542431	3.41482		0.228821	0.648707	0.296388	1.37114	VUS
RIPOR2	NM_014722.4:c.2728+8A>T		splice_region_variant	1	1.02966	0.361976	2.92906		0.532018	0.701707	0.267817	1.74139	VUS
RIPOR2	NM_014722.4:c.2683G>A	NP_055537.2:p.Gly895Ser	missense_variant	0.705008	0.904521	0.529435	1.53762		0.0871042	1.64728	0.899779	3.07408	LB
RIPOR2	NM_014722.4:c.2644G>A	NP_055537.2:p.Val882Ile	missense_variant	0.803887	0.800839	0.25336	2.41753		NA	NA	NA	NA	B
RIPOR2	NM_014722.4:c.2570-6G>A		splice_region_variant	0.685994	1.22065	0.504373	3.01074		0.847589	1.0782	0.460249	2.5257	B
RIPOR2	NM_014722.4:c.2570-7C>T		splice_region_variant	0.5012	0.774382	0.368672	1.59215		0.00121518	0.392156	0.201495	0.724081	VUS
RIPOR2	NM_014722.4:c.2533A>T	NP_055537.2:p.Thr845Ser	missense_variant	0.622246	0.859467	0.510909	1.4363		0.168496	1.48965	0.836109	2.68708	LB
RIPOR2	NM_014722.4:c.2137C>T	NP_055537.2:p.Leu713Phe	missense_variant	0.0286876	3.35076	1.03469	14.1064		0.0152561	3.71032	1.14576	15.6188	VUS
RIPOR2	NM_014722.4:c.1921-4A>G		splice_region_variant	0.537739	1.2489	0.650175	2.42655		0.660606	1.14096	0.611412	2.12928	VUS
RIPOR2	NM_014722.4:c.1751T>A	NP_055537.2:p.Leu584His	missense_variant	0.592217	1.2498	0.579489	2.74009		0.524522	1.21363	0.614747	2.34006	LB
RIPOR2	NM_014722.4:c.1112G>A	NP_055537.2:p.Arg371Gln	missense_variant	0.631883	1.12613	0.681939	1.86515		0.815663	1.08205	0.665999	1.75503	B
RIPOR2	NM_014722.4:c.1049C>A	NP_055537.2:p.Thr350Lys	missense_variant	0.6024	1.37207	0.417332	4.7993		1	1.00899	0.362405	2.62708	VUS
RIPOR2	NM_014722.4:c.628+8T>C		splice_region_variant	0.0010385	1.61343	1.20291	2.17488		1.18e-20	0.415909	0.337997	0.508485	B
RIPOR2	NM_014722.4:c.281C>T	NP_055537.2:p.Thr94Met	missense_variant	0.0712586	0.589997	0.316751	1.06919		1	1.02901	0.552534	1.86435	LB
COL11A2	NM_080680.2:c.5165C>T	NP_542411.2:p.Pro1722Leu	missense_variant	0.383017	1.20353	0.806778	1.80637		7.2e-06	2.61007	1.67389	4.14025	B
COL11A2	NM_080680.2:c.5073A>C	NP_542411.2:p.Thr1691=	splice_region_variant	1	0.972271	0.437367	2.17497		0.00410134	4.73381	1.50749	19.5886	VUS
COL11A2	NM_080680.2:c.5071-5T>G		splice_region_variant	2.25e-07	5.96293	2.67271	15.6581		4.39e-07	3.93828	2.18732	7.45549	B
COL11A2	NM_080680.2:c.4884G>C	NP_542411.2:p.Glu1628Asp	missense_variant	0.176608	1.96483	0.696522	6.30612		4.74e-10	0.198019	0.100497	0.360903	LB
COL11A2	NM_080680.2:c.4751-9A>G		splice_region_variant	0.735662	0.857297	0.41497	1.76374		0.0714859	0.572502	0.292638	1.08991	VUS
COL11A2	NM_080680.2:c.4582A>G	NP_542411.2:p.Ile1528Val	missense_variant	0.70276	0.84253	0.364493	1.93336		0.123968	2.06079	0.791488	5.73794	LB
COL11A2	NM_080680.2:c.4265C>T	NP_542411.2:p.Pro1422Leu	missense_variant	0.243832	1.16123	0.905548	1.49201		0.0211595	0.787234	0.639354	0.966448	B
COL11A2	NM_080680.2:c.3725C>T	NP_542411.2:p.Ser1242Leu	missense_variant	0.0578166	2.57056	0.966729	7.96538		0.0134515	2.91053	1.19005	7.79435	VUS
COL11A2	NM_080680.2:c.3328C>T	NP_542411.2:p.Pro1110Ser	missense_variant	0.500381	1.12316	0.794781	1.59261		0.821972	0.95737	0.703461	1.29852	B
COL11A2	NM_080680.2:c.2737-10C>T		splice_region_variant	0.27399	2.04387	0.570286	9.08538		8.83e-08	0.195624	0.0854367	0.396007	VUS
COL11A2	NM_080680.2:c.2735T>C	NP_542411.2:p.Val912Ala	missense_variant	0.702824	0.843077	0.36473	1.93461		0.262365	0.654632	0.309977	1.31363	VUS
COL11A2	NM_080680.2:c.2017-5T>G		splice_region_variant	0.00076483	0.385565	0.204851	0.696091		0.00632292	3.30161	1.30079	9.41792	B
COL11A2	NM_080680.2:c.1819-18_1819-9del		splice_region_variant	0.654937	1.24757	0.45691	3.57397		0.041395	3.01234	0.964622	11.0618	VUS
COL11A2	NM_080680.2:c.1666-9T>G		splice_region_variant	0.896337	0.938652	0.544059	1.62164		0.0237658	0.604229	0.379331	0.941975	VUS
COL11A2	NM_080680.2:c.1378G>T	NP_542411.2:p.Gly460Trp	missense_variant	0.0375748	2.04195	0.999832	4.42674		0.000273656	0.459193	0.285309	0.718065	VUS
COL11A2	NM_080680.2:c.1208C>T	NP_542411.2:p.Pro403Leu	missense_variant	0.571816	0.891284	0.604753	1.31311		0.523803	1.13435	0.781395	1.64096	LB
COL11A2	NM_080680.2:c.752A>T	NP_542411.2:p.Gln251Leu	missense_variant	0.0688385	4.08268	0.84484	38.8435		0.649109	1.23992	0.445677	3.39655	VUS
COL11A2	NM_080680.2:c.230C>A	NP_542411.2:p.Pro77Gln	missense_variant	2.26e-07	5.9612	2.67193	15.6536		4.27e-07	3.94885	2.19319	7.47549	B
COL11A2	NM_080680.2:c.191G>A	NP_542411.2:p.Arg64Gln	missense_variant	0.310296	1.81462	0.564983	6.76791		0.843159	0.857292	0.347684	2.01001	LB
COL11A2	NM_080680.2:c.106C>T	NP_542411.2:p.Arg36Trp	missense_variant	0.69271	0.837661	0.349219	1.99199		0.248202	0.657622	0.300908	1.35887	LB
COL11A2	NM_080680.2:c.82+7G>A		splice_region_variant	0.80439	0.840151	0.274775	2.56899		0.241943	2.28269	0.547737	13.3629	VUS
COL11A2	NM_080680.2:c.5A>G	NP_542411.2:p.Glu2Gly	missense_variant	0.163236	0.591407	0.270228	1.24988		0.672534	1.25483	0.496003	3.32728	VUS
LHFPL5	NM_182548.3:c.73G>A	NP_872354.1:p.Val25Met	missense_variant	0.199915	0.593674	0.26074	1.30318		1	1.0141	0.437736	2.28542	LB
LHFPL5	NM_182548.3:c.173A>G	NP_872354.1:p.Gln58Arg	missense_variant	0.096554	1.72157	0.892896	3.45655		0.22788	1.40053	0.803714	2.4442	LB
LHFPL5	NM_182548.3:c.200A>G	NP_872354.1:p.Tyr67Cys	missense_variant	0.0423715	4.45212	0.948546	41.8291		0.00802997	6.23189	1.32787	58.4221	P
LHFPL5	NM_182548.3:c.335T>C	NP_872354.1:p.Ile112Thr	missense_variant	0.185459	1.25524	0.892892	1.77402		0.20196	1.21127	0.894038	1.63898	B
LHFPL5	NM_182548.3:c.649+9C>T		splice_region_variant	0.701279	0.827447	0.357969	1.89879		0.0297514	3.24134	1.08411	11.6127	VUS
CLIC5	NM_001114086.1:c.1123C>T	NP_001107558.1:p.Arg375Trp	missense_variant	0.0614023	3.32657	0.878545	18.5739		1	0.941186	0.394844	2.16026	VUS
CLIC5	NM_001114086.1:c.991C>T	NP_001107558.1:p.Arg331Trp	missense_variant	0.809102	0.806404	0.270651	2.35549		0.615576	1.36691	0.44709	4.17931	VUS
CLIC5	NM_001114086.1:c.968C>G	NP_001107558.1:p.Thr323Ser	missense_variant	1	0.989817	0.717141	1.36782		0.368941	0.874028	0.656177	1.15873	B
CLIC5	NM_001114086.1:c.926A>T	NP_001107558.1:p.Asp309Val	missense_variant	1	1.03694	0.328487	3.36007		0.605318	1.43106	0.453322	4.63734	VUS
CLIC5	NM_001114086.1:c.803G>A	NP_001107558.1:p.Arg268Gln	missense_variant	0.877128	0.974093	0.710708	1.33634		0.887008	1.02374	0.765946	1.36396	B
CLIC5	NM_001114086.1:c.134A>G	NP_001107558.1:p.Asp45Gly	missense_variant	0.00240675	0.380444	0.182646	0.748745		0.699972	0.860503	0.367358	2.01576	LB
MYO6	NM_004999.3:c.262-9C>T		splice_region_variant	0.043767	0.565493	0.307093	0.981129		0.116741	0.652793	0.363587	1.09582	B
MYO6	NM_004999.3:c.391+3A>G		splice_region_variant	0.162648	3.50657	0.401509	41.9641		0.0333663	7.70884	0.882821	92.4223	VUS
MYO6	NM_004999.3:c.553+10A>G		splice_region_variant	0.000901103	1.87189	1.27206	2.79692		1.27e-06	2.28242	1.60867	3.26238	VUS
MYO6	NM_004999.3:c.1120T>C	NP_004990.3:p.Tyr374His	missense_variant	0.305148	1.18766	0.860056	1.64621		0.353821	1.14856	0.860876	1.52934	B
MYO6	NM_004999.3:c.2672C>T	NP_004990.3:p.Thr891Met	missense_variant	0.205168	0.617332	0.271133	1.35519		1	1.01048	0.440182	2.24571	VUS
MYO6	NM_004999.3:c.3824A>G	NP_004990.3:p.Tyr1275Cys	missense_variant	0.0501962	1.52836	0.990326	2.39127		0.325508	1.19418	0.829027	1.71641	B
ADCY1	NM_021116.2:c.1983+10T>A		splice_region_variant	0.658485	1.1241	0.711107	1.78446		0.310258	1.22644	0.810106	1.84458	VUS
ADCY1	NM_021116.2:c.3184G>A	NP_066939.1:p.Gly1062Ser	missense_variant	0.581661	1.54741	0.446181	6.01403		0.0918641	2.60872	0.752265	10.1346	B
ADCY1	NM_021116.2:c.3200C>T	NP_066939.1:p.Ser1067Phe	missense_variant	0.346594	1.49466	0.660082	3.53182		0.662192	0.866094	0.450892	1.6077	VUS
HGF	NM_000601.5:c.2010+6A>G		splice_region_variant	1	0.991731	0.698618	1.40949		0.0258856	1.45714	1.03174	2.05855	VUS
HGF	NM_000601.5:c.1746G>A	NP_000592.3:p.Met582Ile	missense_variant	0.428642	1.66773	0.501787	6.33652		0.0375799	3.97833	0.992599	22.8494	VUS
HGF	NM_000601.5:c.1627G>T	NP_000592.3:p.Asp543Tyr	missense_variant	1	0.949883	0.373345	2.41697		1	1.04394	0.437923	2.39617	VUS
HGF	NM_000601.5:c.910G>A	NP_000592.3:p.Glu304Lys	missense_variant	0.587077	1.44944	0.417984	5.63206		0.0620991	3.69123	0.885753	21.6052	B
HGF	NM_000601.5:c.88+9C>T		splice_region_variant	0.0971494	3.02572	0.77891	17.113		0.629488	1.39103	0.477811	4.30703	VUS
SLC26A5	NM_206884.2:c.727G>A	NP_996767.1:p.Val243Met	missense_variant	0.846325	0.910455	0.388688	2.13257		0.431384	1.38269	0.590344	3.23863	VUS
SLC26A5	NM_206884.2:c.-183+8C>A		splice_region_variant	0.0228744	58.4505	1.09443	731.045		NA	NA	NA	NA	VUS
SLC26A4	NM_000441.1:c.147C>G	NP_000432.1:p.Ser49Arg	missense_variant	0.0666354	1.50623	0.954545	2.41223		0.761183	1.08366	0.713731	1.65316	LB
SLC26A4	NM_000441.1:c.235C>T	NP_000432.1:p.Arg79Ter	stop_gained	0.00226087	11.5639	1.7361	490.351		NA	NA	NA	NA	LP
SLC26A4	NM_000441.1:c.259G>T	NP_000432.1:p.Asp87Tyr	missense_variant	0.00514312	6.23557	1.43176	56.4788		NA	NA	NA	NA	P
SLC26A4	NM_000441.1:c.281C>T	NP_000432.1:p.Thr94Ile	missense_variant	7.96e-10	33.6815	5.68902	1356.57		1.09e-12	47.1113	7.96486	1893.31	LP
SLC26A4	NM_000441.1:c.414del	NP_000432.1:p.Gly139AspfsTer6	frameshift_variant	0.00063605	13.6017	2.09178	571.158		4.03e-05	19.216	2.95477	805.804	P
SLC26A4	NM_000441.1:c.487G>C	NP_000432.1:p.Val163Leu	missense_variant	0.415718	1.48387	0.608138	3.84704		0.000291974	9.34965	2.17382	84.4187	LP
SLC26A4	NM_000441.1:c.563T>C	NP_000432.1:p.Ile188Thr	missense_variant	0.589229	1.42604	0.411234	5.54126		0.013345	9.98517	1.33842	442.218	LP
SLC26A4	NM_000441.1:c.589G>A	NP_000432.1:p.Gly197Arg	missense_variant	6.75e-16	54.298	9.3837	2156.67		1.29e-20	76.115	13.1571	3008.2	P
SLC26A4	NM_000441.1:c.754T>C	NP_000432.1:p.Ser252Pro	missense_variant	2.46e-17	8.73823	4.55524	18.7986		1.69e-33	122.34	21.4546	4747.13	P
SLC26A4	NM_000441.1:c.916dup	NP_000432.1:p.Val306GlyfsTer24	frameshift_variant	5.52e-06	21.3347	3.47784	874.019		2.05e-06	10.0211	3.04237	52.0147	LP
SLC26A4	NM_000441.1:c.919-2A>G		splice_acceptor_variant	0	22.8306	18.1685	29.0871		0	26.8907	21.9936	33.2006	P
SLC26A4	NM_000441.1:c.1001+5G>C		splice_region_variant	0.0131936	8.89619	1.26545	385.534		NA	NA	NA	NA	LP
SLC26A4	NM_000441.1:c.1173C>A	NP_000432.1:p.Ser391Arg	missense_variant	0.00100649	7.56037	1.79414	67.5767		NA	NA	NA	NA	P
SLC26A4	NM_000441.1:c.1174A>T	NP_000432.1:p.Asn392Tyr	missense_variant	5.73e-30	100.216	17.6152	3907.17		1.55e-38	140.25	24.6626	5407.79	P
SLC26A4	NM_000441.1:c.1226G>A	NP_000432.1:p.Arg409His	missense_variant	9.48e-24	19.1808	7.9688	60.2664		NA	NA	NA	NA	P
SLC26A4	NM_000441.1:c.1229C>T	NP_000432.1:p.Thr410Met	missense_variant	6.87e-46	53.9017	18.1555	262.46		9.18e-58	35.0697	16.671	88.4609	P
SLC26A4	NM_000441.1:c.1318A>T	NP_000432.1:p.Lys440Ter	stop_gained	0.00124984	12.4505	1.89356	525.221		NA	NA	NA	NA	P
SLC26A4	NM_000441.1:c.1343C>T	NP_000432.1:p.Ser448Leu	missense_variant	0.00408376	10.6749	1.57863	455.364		0.00220072	7.46374	1.66136	68.789	LP
SLC26A4	NM_000441.1:c.1520del	NP_000432.1:p.Leu507Ter	frameshift_variant	0.00880504	5.78859	1.31014	52.8202		NA	NA	NA	NA	P
SLC26A4	NM_000441.1:c.1522A>G	NP_000432.1:p.Thr508Ala	missense_variant	0.0235592	8.01391	1.11025	350.763		NA	NA	NA	NA	P
SLC26A4	NM_000441.1:c.1544+9C>T		splice_region_variant	0.0418207	7.13461	0.956324	316.182		NA	NA	NA	NA	B
SLC26A4	NM_000441.1:c.1547dup	NP_000432.1:p.Ser517PhefsTer10	frameshift_variant	4.94e-14	10.8459	4.74343	30.5414		6.01e-20	18.2253	7.45385	57.8165	LP
SLC26A4	NM_000441.1:c.1595G>T	NP_000432.1:p.Ser532Ile	missense_variant	0.249975	1.94194	0.688411	6.23254		NA	NA	NA	NA	LP
SLC26A4	NM_000441.1:c.1614+1G>A		splice_donor_variant	0.00121397	12.5476	1.90829	529.304		NA	NA	NA	NA	LP
SLC26A4	NM_000441.1:c.1692dup	NP_000432.1:p.Cys565MetfsTer9	frameshift_variant	2.31e-10	35.4115	5.99908	1423.96		1.47e-13	50.6158	8.58214	2029.89	P
SLC26A4	NM_000441.1:c.1707+5G>A		splice_region_variant	2.79e-16	29.4222	7.83057	246.373		1.08e-21	42.5646	11.3409	358.904	P
SLC26A4	NM_000441.1:c.1826T>G	NP_000432.1:p.Val609Gly	missense_variant	1	1.06799	0.42272	2.76072		0.00656625	5.41237	1.46011	29.9017	B
SLC26A4	NM_000441.1:c.1975G>C	NP_000432.1:p.Val659Leu	missense_variant	9.1e-20	14.1072	6.2448	39.4417		1.99e-30	32.1139	12.1394	120.605	P
SLC26A4	NM_000441.1:c.2009T>C	NP_000432.1:p.Val670Ala	missense_variant	0.679404	0.816162	0.326178	2.02132		0.708869	0.826057	0.352451	1.84745	LP
SLC26A4	NM_000441.1:c.2027T>A	NP_000432.1:p.Leu676Gln	missense_variant	2.62e-18	23.269	7.67253	115.591		NA	NA	NA	NA	P
SLC26A4	NM_000441.1:c.2086C>T	NP_000432.1:p.Gln696Ter	stop_gained	1.42e-08	29.0504	4.87171	1174.63		1.8e-09	14.2258	4.47291	72.4223	LP
SLC26A4	NM_000441.1:c.2168A>G	NP_000432.1:p.His723Arg	missense_variant	2.01e-100	31.8689	18.0513	62.1433		4.3e-119	18.1545	12.6664	26.8719	P
MET	NM_000245.3:c.65G>T	NP_000236.2:p.Ser22Ile	missense_variant	0.103535	3.62711	0.690491	35.7983		0.258431	1.93198	0.55576	6.9601	VUS
MET	NM_000245.3:c.632T>G	NP_000236.2:p.Leu211Trp	missense_variant	0.799471	0.911044	0.53322	1.54869		0.511185	0.856019	0.52998	1.35372	LB
MET	NM_000245.3:c.1898A>T	NP_000236.2:p.His633Leu	missense_variant	0.414466	1.67607	0.483273	6.51458		0.0836648	2.74687	0.792083	10.6732	VUS
MET	NM_000245.3:c.2583+6A>G		splice_region_variant	0.423278	1.35371	0.685992	2.71689		0.892878	1.04883	0.590543	1.82011	VUS
MET	NM_000245.3:c.3065G>A	NP_000236.2:p.Arg1022Gln	missense_variant	0.488443	0.760932	0.352815	1.60163		0.867389	1.04564	0.499873	2.10579	VUS
MET	NM_000245.3:c.4087G>A	NP_000236.2:p.Ala1363Thr	missense_variant	0.344824	0.80742	0.519604	1.24697		0.400957	0.840576	0.56183	1.23889	LB
TMC1	NM_138691.2:c.150del	NP_619636.2:p.Asn50LysfsTer26	frameshift_variant	0.0240825	3.89821	1.07092	21.3308		NA	NA	NA	NA	LP
TMC1	NM_138691.2:c.196G>A	NP_619636.2:p.Ala66Thr	missense_variant	0.0981192	2.99824	0.771823	16.9575		0.828234	1.13242	0.431035	2.93816	VUS
TMC1	NM_138691.2:c.589G>A	NP_619636.2:p.Gly197Arg	missense_variant	0.221457	1.96702	0.62985	7.22364		0.000925678	13.8154	2.008	593.22	P
TMC1	NM_138691.2:c.1457T>C	NP_619636.2:p.Met486Thr	missense_variant	0.137677	0.509211	0.18502	1.30109		0.0636302	3.60835	0.865865	21.12	B
TMC1	NM_138691.2:c.1622T>C	NP_619636.2:p.Ile541Thr	missense_variant	0.235633	2.36671	0.567903	13.8547		0.00540455	0.349568	0.138812	0.777677	LB
TMC1	NM_138691.2:c.1672dup	NP_619636.2:p.Cys558LeufsTer66	frameshift_variant	0.0422191	7.07829	0.948772	313.691		NA	NA	NA	NA	P
TMC1	NM_138691.2:c.2002A>G	NP_619636.2:p.Ser668Gly	missense_variant	0.00733492	9.79199	1.42327	420.878		NA	NA	NA	NA	P
TMC1	NM_138691.2:c.2255G>A	NP_619636.2:p.Arg752Gln	missense_variant	0.754421	1.43694	0.34065	6.9252		1	0.88412	0.272173	2.54628	VUS
TMC1	NM_138691.2:c.2261-6G>T		splice_region_variant	8.6e-07	26.2088	4.16381	1083.82		7.48e-09	23.1084	5.57183	204.032	VUS
WHRN	NM_015404.3:c.2509C>T	NP_056219.3:p.Arg837Cys	missense_variant	0.209268	1.65035	0.753488	3.81501		0.0558308	1.96692	0.94452	4.21099	VUS
WHRN	NM_015404.3:c.2384G>A	NP_056219.3:p.Arg795Gln	missense_variant	0.0916056	1.48195	0.921512	2.41969		0.0015695	2.04506	1.28813	3.28411	LB
WHRN	NM_015404.3:c.2044C>T	NP_056219.3:p.Arg682Trp	missense_variant	0.508492	1.2702	0.623858	2.64996		0.0619646	1.92874	0.947415	4.02365	VUS
WHRN	NM_015404.3:c.1999G>A	NP_056219.3:p.Ala667Thr	missense_variant	0.17618	1.96918	0.698065	6.32004		0.855786	1.06087	0.473678	2.3202	LB
WHRN	NM_015404.3:c.1954G>A	NP_056219.3:p.Ala652Thr	missense_variant	0.827695	1.20951	0.467543	3.25111		0.0203291	3.81483	1.15587	16.2258	VUS
WHRN	NM_015404.3:c.1930G>C	NP_056219.3:p.Asp644His	missense_variant	0.855912	0.908565	0.413715	1.99528		0.632488	0.828854	0.40613	1.63541	LB
WHRN	NM_015404.3:c.1892C>T	NP_056219.3:p.Ala631Val	missense_variant	0.323384	0.692195	0.337534	1.39284		0.00192496	0.42464	0.226208	0.755924	LB
WHRN	NM_015404.3:c.1699-7T>C		splice_region_variant	0.364177	0.699987	0.312544	1.53102		0.155338	2.25318	0.753596	8.07464	VUS
WHRN	NM_015404.3:c.1649C>G	NP_056219.3:p.Thr550Ser	missense_variant	0.877225	0.951956	0.490829	1.85187		0.345339	1.35145	0.691328	2.65876	LB
WHRN	NM_015404.3:c.1349G>A	NP_056219.3:p.Arg450His	missense_variant	0.617717	1.10906	0.733757	1.68413		0.000671939	2.04837	1.32527	3.19813	LB
WHRN	NM_015404.3:c.1348C>T	NP_056219.3:p.Arg450Cys	missense_variant	1	0.9077	0.319132	2.58179		0.0535927	3.10084	0.86522	13.7797	LB
WHRN	NM_015404.3:c.1135C>T	NP_056219.3:p.Arg379Trp	missense_variant	0.046504	0.680797	0.4579	1.00624		0.92512	0.972903	0.657552	1.42961	LB
WHRN	NM_015404.3:c.971A>T	NP_056219.3:p.Asp324Val	missense_variant	0.491779	0.659894	0.230334	1.8018		0.532301	0.732282	0.268822	1.84049	VUS
WHRN	NM_015404.3:c.716C>T	NP_056219.3:p.Pro239Leu	missense_variant	0.462601	1.51573	0.498976	5.07583		1	0.982377	0.390254	2.37874	VUS
WHRN	NM_015404.3:c.314T>C	NP_056219.3:p.Leu105Pro	missense_variant	0.393693	1.59325	0.623533	4.38541		0.0250249	0.490078	0.245685	0.923081	LB
WHRN	NM_015404.3:c.139A>G	NP_056219.3:p.Thr47Ala	missense_variant	1	1.08067	0.463709	2.55858		0.0473133	0.524554	0.262421	0.990864	LB
TPRN	NM_001128228.2:c.1973C>T	NP_001121700.2:p.Ser658Phe	missense_variant	0.545799	0.76786	0.311385	1.85817		0.0936245	2.32378	0.787528	7.65438	VUS
TPRN	NM_001128228.2:c.1836_1844dup	NP_001121700.2:p.Glu619_Glu621dup	inframe_insertion	0.437666	0.816207	0.471461	1.40726		NA	NA	NA	NA	LB
TPRN	NM_001128228.2:c.1837G>A	NP_001121700.2:p.Glu613Lys	missense_variant	0.635934	1.2961	0.445199	4.01319		0.0127722	0.414048	0.181968	0.860447	LB
TPRN	NM_001128228.2:c.1700C>T	NP_001121700.2:p.Thr567Ile	missense_variant	0.194591	1.42052	0.818597	2.51213		0.913992	0.953233	0.604995	1.48709	LB
TPRN	NM_001128228.2:c.1468G>A	NP_001121700.2:p.Val490Met	missense_variant	0.098673	0.723403	0.482013	1.08036		0.000187206	2.48799	1.50876	4.18722	LB
TPRN	NM_001128228.2:c.1016C>T	NP_001121700.2:p.Ala339Val	missense_variant	0.487827	1.44281	0.510596	4.39096		0.017082	3.83736	1.13678	16.521	VUS
TPRN	NM_001128228.2:c.563G>T	NP_001121700.2:p.Ser188Ile	missense_variant	0.111546	4.05884	0.418757	20.4146		0.144833	6.35387	0.3301	374.621	LB
MYO3A	NM_017433.4:c.-18G>A		splice_region_variant	1	0.938867	0.260616	3.26366		NA	NA	NA	NA	B
MYO3A	NM_017433.4:c.-15T>A		splice_region_variant	0.531108	1.20162	0.71161	2.05342		0.585633	1.12262	0.713095	1.75311	B
MYO3A	NM_017433.4:c.610G>A	NP_059129.3:p.Asp204Asn	missense_variant	0.0999672	0.525823	0.225976	1.16319		4.6e-07	0.236985	0.112643	0.453206	VUS
MYO3A	NM_017433.4:c.1256T>C	NP_059129.3:p.Ile419Thr	missense_variant	0.250314	1.91152	0.677599	6.1351		0.000614239	0.371194	0.185572	0.690588	VUS
MYO3A	NM_017433.4:c.1662-9T>A		splice_region_variant	0.149939	2.19795	0.720525	7.96685		0.0996692	0.56811	0.269019	1.11773	VUS
MYO3A	NM_017433.4:c.1997A>T	NP_059129.3:p.Asn666Ile	missense_variant	0.84631	0.910228	0.388591	2.13203		0.561277	1.28271	0.554971	2.94346	LB
MYO3A	NM_017433.4:c.2497G>T	NP_059129.3:p.Ala833Ser	missense_variant	0.615768	1.34035	0.425937	4.57771		1	1.05712	0.393264	2.73429	B
MYO3A	NM_017433.4:c.3112-4T>C		splice_region_variant	0.575686	1.15304	0.724364	1.84906		0.108793	1.4193	0.919249	2.19021	B
MYO3A	NM_017433.4:c.3155G>A	NP_059129.3:p.Arg1052Gln	missense_variant	0.153633	2.67952	0.668547	15.3923		0.00218277	12.8112	1.77487	560.128	VUS
MYO3A	NM_017433.4:c.3409G>A	NP_059129.3:p.Val1137Met	missense_variant	0.715413	1.21757	0.556683	2.72705		0.61648	1.22515	0.602506	2.46339	LB
MYO3A	NM_017433.4:c.3747T>A	NP_059129.3:p.Asn1249Lys	missense_variant	0.0327517	2.31854	1.03311	5.69555		0.0822527	1.74576	0.900997	3.43441	LB
MYO3A	NM_017433.4:c.4484G>A	NP_059129.3:p.Arg1495Gln	missense_variant	0.887733	1.06566	0.588005	1.94649		0.113874	1.61781	0.892783	2.95503	VUS
PCDH15	NM_001142769.1:c.5195C>T	NP_001136241.1:p.Ser1732Leu	missense_variant	0.114988	3.57096	0.712487	34.525		0.127089	3.10731	0.745625	18.1874	VUS
PCDH15	NM_001142769.1:c.5152G>A	NP_001136241.1:p.Glu1718Lys	missense_variant	0.735058	1.1322	0.544935	2.39521		0.0298937	0.529229	0.28658	0.947916	LB
PCDH15	NM_001142769.1:c.5113_5115del	NP_001136241.1:p.Glu1705del	inframe_deletion	0.876426	0.93733	0.4833	1.82337		0.143169	1.82192	0.799563	4.52031	LB
PCDH15	NM_001142769.1:c.5083A>T	NP_001136241.1:p.Met1695Leu	missense_variant	0.468865	1.34044	0.610616	3.05222		1	1.03078	0.495934	2.16162	LB
PCDH15	NM_001142769.1:c.4804G>A	NP_001136241.1:p.Glu1602Lys	missense_variant	0.588609	1.43241	0.413072	5.56598		0.425393	1.63366	0.496979	5.71307	VUS
PCDH15	NM_001142769.1:c.4436G>A	NP_001136241.1:p.Arg1479His	missense_variant	0.808974	0.798185	0.267899	2.33148		0.131939	0.509061	0.194937	1.19677	VUS
PCDH15	NM_001142769.1:c.4356_4358dup	NP_001136241.1:p.Pro1455dup	inframe_insertion	0.490288	0.71477	0.245059	2.012		0.0953549	0.478405	0.184085	1.11611	LB
PCDH15	NM_001142769.1:c.4085G>A	NP_001136241.1:p.Arg1362His	missense_variant	0.312266	1.79549	0.558976	6.69629		0.123275	0.546921	0.234343	1.17953	VUS
PCDH15	NM_001142769.1:c.3760G>A	NP_001136241.1:p.Val1254Met	missense_variant	0.270297	0.779481	0.490158	1.23276		0.118309	0.736601	0.488716	1.08988	LB
PCDH15	NM_001142769.1:c.2905-3T>C		splice_region_variant	0.721286	1.49887	0.279065	8.05177		0.524573	1.4162	0.318585	5.07651	VUS
PCDH15	NM_001142769.1:c.1946A>G	NP_001136241.1:p.Asn649Ser	missense_variant	0.072318	1.79889	0.937532	3.59902		1	1.00815	0.606052	1.66066	B
PCDH15	NM_001142769.1:c.1476+7A>C		splice_region_variant	0.068662	0.45732	0.16939	1.133		0.243285	0.585595	0.221706	1.4014	VUS
PCDH15	NM_001142769.1:c.1476G>A	NP_001136241.1:p.Ser492=	splice_region_variant	0.856108	0.912715	0.415603	2.00436		0.593944	1.22432	0.569138	2.60715	VUS
PCDH15	NM_001142769.1:c.1421A>G	NP_001136241.1:p.Tyr474Cys	missense_variant	0.0708796	0.569868	0.291293	1.08488		0.0537762	2.15349	0.93091	5.26386	VUS
PCDH15	NM_001142769.1:c.1149T>G	NP_001136241.1:p.Phe383Leu	missense_variant	0.114478	3.58974	0.716235	34.7133		0.288111	1.81985	0.553596	6.36507	P
PCDH15	NM_001142769.1:c.91+5G>A		splice_region_variant	0.717498	0.915224	0.551583	1.51854		0.010053	2.02169	1.14806	3.6305	VUS
CDH23	NM_022124.5:c.-6+7G>A		splice_region_variant	0.76608	0.652882	0.115414	2.53758		NA	NA	NA	NA	VUS
CDH23	NM_022124.5:c.7C>T	NP_071407.4:p.Arg3Cys	missense_variant	0.403304	0.750492	0.360776	1.54147		0.855715	1.11851	0.511318	2.47541	B
CDH23	NM_022124.5:c.617A>C	NP_071407.4:p.Asn206Thr	missense_variant	0.163748	1.49974	0.824144	2.80186		0.460236	1.20871	0.724129	2.01119	LB
CDH23	NM_022124.5:c.982G>A	NP_071407.4:p.Ala328Thr	missense_variant	0.580917	1.26151	0.567545	2.89583		0.487473	1.29419	0.614596	2.73827	LB
CDH23	NM_022124.5:c.2462A>G	NP_071407.4:p.Asn821Ser	missense_variant	0.397308	1.78093	0.476983	8.0838		0.050683	4.87284	0.97209	47.0999	VUS
CDH23	NM_022124.5:c.2572G>A	NP_071407.4:p.Val858Ile	missense_variant	0.469069	1.22858	0.742397	2.05608		0.01427	0.623079	0.416503	0.918202	LB
CDH23	NM_022124.5:c.2854G>A	NP_071407.4:p.Glu952Lys	missense_variant	0.666985	0.810419	0.308454	2.10274		0.695526	0.823869	0.334098	1.93157	LB
CDH23	NM_022124.5:c.2939C>T	NP_071407.4:p.Thr980Met	missense_variant	0.177722	2.08305	0.751766	6.61622		0.226955	1.67944	0.708069	4.08932	VUS
CDH23	NM_022124.5:c.3330C>G	NP_071407.4:p.Ser1110Arg	missense_variant	0.826024	0.89061	0.332568	2.38501		0.120111	0.547887	0.233762	1.18911	VUS
CDH23	NM_022124.5:c.3352G>A	NP_071407.4:p.Gly1118Ser	missense_variant	0.0899267	0.752786	0.540488	1.04597		0.205772	0.824391	0.603355	1.11999	B
CDH23	NM_022124.5:c.3397G>A	NP_071407.4:p.Glu1133Lys	missense_variant	1	0.997343	0.560365	1.78437		0.692066	0.890536	0.510234	1.55195	LB
CDH23	NM_022124.5:c.3695A>G	NP_071407.4:p.Gln1232Arg	missense_variant	0.235141	2.37446	0.569768	13.9001		1	0.962169	0.335894	2.62714	VUS
CDH23	NM_022124.5:c.4216A>G	NP_071407.4:p.Ile1406Val	missense_variant	1	0.965205	0.405887	2.31521		0.694805	1.21873	0.520329	2.85435	LB
CDH23	NM_022124.5:c.4858G>A	NP_071407.4:p.Val1620Met	missense_variant	1	1.06844	0.422898	2.76189		0.027381	3.15197	1.03339	11.4213	B
CDH23	NM_022124.5:c.5002G>A	NP_071407.4:p.Gly1668Ser	missense_variant	1	0.989427	0.496704	1.98475		0.00308939	3.48049	1.41325	9.74705	VUS
CDH23	NM_022124.5:c.5131G>A	NP_071407.4:p.Val1711Ile	missense_variant	0.109489	0.534308	0.238048	1.14814		9.8e-05	0.311497	0.151078	0.592498	LB
CDH23	NM_022124.5:c.5722G>A	NP_071407.4:p.Val1908Ile	missense_variant	0.747164	1.09595	0.70284	1.7186		0.0026852	0.591647	0.409832	0.843958	B
CDH23	NM_022124.5:c.6197G>A	NP_071407.4:p.Arg2066Gln	missense_variant	0.632788	0.845968	0.42695	1.67071		0.0738225	1.93451	0.906058	4.26318	B
CDH23	NM_022124.5:c.6649A>G	NP_071407.4:p.Lys2217Glu	missense_variant	0.0235592	8.01391	1.11025	350.763		0.0287351	5.47991	1.13409	52.1132	P
CDH23	NM_022124.5:c.6654C>A	NP_071407.4:p.Asp2218Glu	missense_variant	0.333084	0.72098	0.356989	1.4355		0.875922	0.937137	0.472348	1.81961	LB
CDH23	NM_022124.5:c.6809G>A	NP_071407.4:p.Arg2270His	missense_variant	0.533085	1.38434	0.557861	3.62698		0.000449703	9.2345	2.12049	83.8863	LB
CDH23	NM_022124.5:c.7145G>A	NP_071407.4:p.Arg2382Gln	missense_variant	0.595831	0.785839	0.365271	1.67353		0.33418	1.52277	0.665194	3.56412	P
CDH23	NM_022124.5:c.7661-8A>G		splice_region_variant	0.839441	0.890083	0.365611	2.16703		0.845316	1.09402	0.462077	2.54911	VUS
CDH23	NM_022124.5:c.8401T>G	NP_071407.4:p.Phe2801Val	missense_variant	0.543431	1.19754	0.721289	2.00921		0.420972	0.832206	0.542428	1.263	LB
CDH23	NM_022124.5:c.8704G>A	NP_071407.4:p.Gly2902Ser	missense_variant	0.154023	2.67196	0.666669	15.3487		0.824457	0.851686	0.311851	2.26147	LB
CDH23	NM_022124.5:c.9058C>T	NP_071407.4:p.Arg3020Cys	missense_variant	0.233716	1.46666	0.774849	2.85748		0.00879751	2.31661	1.21032	4.58537	LB
CDH23	NM_022124.5:c.9860G>A	NP_071407.4:p.Gly3287Asp	missense_variant	0.394386	1.56041	0.610684	4.2949		0.564037	1.29545	0.564564	2.9945	LB
CDH23	NM_022124.5:c.9929G>A	NP_071407.4:p.Arg3310His	missense_variant	1	0.960925	0.418768	2.2212		0.022345	3.03644	1.09583	9.64073	VUS
PDZD7	NM_001195263.1:c.3092G>A	NP_001182192.1:p.Arg1031His	missense_variant	0.871427	0.912386	0.454811	1.81759		0.287846	1.47781	0.684212	3.28223	B
PDZD7	NM_001195263.1:c.2341_2352dup	NP_001182192.1:p.Arg781_Ser784dup	inframe_insertion	1	0.952599	0.42078	2.15667		0.532516	1.39745	0.56315	3.66143	LB
PDZD7	NM_001195263.1:c.2336G>A	NP_001182192.1:p.Arg779His	missense_variant	0.115511	0.54032	0.242228	1.15042		0.824753	1.14928	0.431827	3.24286	VUS
PDZD7	NM_001195263.1:c.2329C>T	NP_001182192.1:p.Arg777Cys	missense_variant	0.134918	0.734794	0.483886	1.10915		0.240879	1.34351	0.821391	2.22819	VUS
PDZD7	NM_001195263.1:c.1529G>A	NP_001182192.1:p.Gly510Asp	missense_variant	1	0.997915	0.384584	2.62204		0.317448	1.87423	0.600141	6.8829	VUS
PDZD7	NM_001195263.1:c.1461G>T	NP_001182192.1:p.Glu487Asp	missense_variant	0.681689	0.831948	0.332478	2.06033		0.668947	1.27064	0.499437	3.23278	LB
PDZD7	NM_001195263.1:c.1418A>T	NP_001182192.1:p.Lys473Met	missense_variant	0.176268	1.96828	0.697749	6.31715		0.0401362	0.512421	0.248686	0.993124	LB
PDZD7	NM_001195263.1:c.1267G>A	NP_001182192.1:p.Ala423Thr	missense_variant	0.430314	1.14532	0.829924	1.58541		0.00492666	1.55037	1.13343	2.12399	B
PDZD7	NM_001195263.1:c.562C>A	NP_001182192.1:p.Arg188Ser	missense_variant	0.748176	1.12096	0.563009	2.26379		0.548381	1.20529	0.637859	2.26071	LB
PDZD7	NM_001195263.1:c.490C>T	NP_001182192.1:p.Arg164Trp	missense_variant	0.559515	1.23031	0.664431	2.31497		0.000413472	3.44267	1.61433	7.97417	LP
EPS8L2	NM_022772.3:c.19G>A	NP_073609.2:p.Val7Met	missense_variant	1	1.02971	0.236901	4.47569		0.511661	1.76624	0.406396	7.67692	VUS
EPS8L2	NM_022772.3:c.44+8_44+9insA		splice_region_variant	0.00115314	7.7021	1.79046	69.5548		NA	NA	NA	NA	VUS
EPS8L2	NM_022772.3:c.44+9T>A		splice_region_variant	0.0817324	3.60427	0.862147	32.0381		NA	NA	NA	NA	VUS
EPS8L2	NM_022772.3:c.44+9T>C		splice_region_variant	0.372428	2.2025	0.480348	20.4579		NA	NA	NA	NA	VUS
EPS8L2	NM_022772.3:c.640G>A	NP_073609.2:p.Gly214Ser	missense_variant	0.547257	0.881129	0.577148	1.33512		0.845541	0.942914	0.626028	1.40531	B
EPS8L2	NM_022772.3:c.1576C>G	NP_073609.2:p.Arg526Gly	missense_variant	0.610872	0.669861	0.160447	2.13497		0.753461	0.797793	0.158171	3.70994	LB
EPS8L2	NM_022772.3:c.1935-8G>A		splice_region_variant	0.14568	0.675942	0.396044	1.1301		0.542016	0.843515	0.49526	1.40652	B
USH1C	NM_153676.3:c.1813A>C	NP_710142.1:p.Ile605Leu	missense_variant	1	0.870763	0.172715	4.04783		0.0843802	3.71493	0.628263	25.3684	LB
USH1C	NM_153676.3:c.1807A>C	NP_710142.1:p.Ile603Leu	missense_variant	0.152618	2.16175	0.708499	7.83702		1.04e-05	25.5594	3.78058	1086.99	LB
USH1C	NM_153676.3:c.1064G>T	NP_710142.1:p.Arg355Ile	missense_variant	0.40778	0.684899	0.268749	1.69148		0.487214	1.50232	0.548478	4.18013	VUS
USH1C	NM_153676.3:c.388-1G>A		splice_acceptor_variant	0.0416999	7.15256	0.95873	316.976		0.0133135	10.008	1.34148	443.226	LP
OTOG	NM_001277269.1:c.148A>G	NP_001264198.1:p.Lys50Glu	missense_variant	0.0416892	7.15416	0.958944	317.047		1	1.07858	0.144449	47.8833	VUS
OTOG	NM_001277269.1:c.457C>T	NP_001264198.1:p.Arg153Trp	missense_variant	0.297497	1.67008	0.664438	4.54933		0.272382	0.645194	0.296995	1.39415	VUS
OTOG	NM_001277269.1:c.819G>T	NP_001264198.1:p.Met273Ile	missense_variant	0.043592	0.453677	0.189597	1.01594		1.73e-05	0.243568	0.107503	0.502855	LB
OTOG	NM_001277269.1:c.919G>A	NP_001264198.1:p.Val307Met	missense_variant	0.125002	0.701224	0.442837	1.10295		0.904167	0.966404	0.585358	1.6035	LB
OTOG	NM_001277269.1:c.952G>A	NP_001264198.1:p.Ala318Thr	missense_variant	0.894615	1.06175	0.609703	1.86278		0.173262	1.61761	0.835002	3.29235	LB
OTOG	NM_001277269.1:c.1123A>T	NP_001264198.1:p.Thr375Ser	missense_variant	0.280083	1.44702	0.747151	2.88857		0.0430584	2.17455	1.01411	5.05572	B
OTOG	NM_001277269.1:c.1169G>A	NP_001264198.1:p.Arg390Gln	missense_variant	0.462925	1.5129	0.498047	5.06636		0.0299503	7.45492	1.06048	323.191	VUS
OTOG	NM_001277269.1:c.1325C>T	NP_001264198.1:p.Ala442Val	missense_variant	0.116552	1.75006	0.885636	3.61257		0.680889	0.885566	0.497099	1.5803	LB
OTOG	NM_001277269.1:c.1389C>A	NP_001264198.1:p.Phe463Leu	missense_variant	0.447792	0.907337	0.702301	1.17222		0.738802	1.05311	0.80373	1.38251	B
OTOG	NM_001277269.1:c.1868T>A	NP_001264198.1:p.Val623Glu	missense_variant	0.760382	1.14626	0.601553	2.21441		0.135371	1.70493	0.819595	3.74297	VUS
OTOG	NM_001277269.1:c.1976C>T	NP_001264198.1:p.Thr659Met	missense_variant	0.425939	1.20977	0.752443	1.96239		0.0839336	0.694201	0.455049	1.05397	B
OTOG	NM_001277269.1:c.2438A>G	NP_001264198.1:p.Asp813Gly	missense_variant	0.617281	0.811833	0.396249	1.65034		0.570783	1.31685	0.581584	3.11167	LB
OTOG	NM_001277269.1:c.3053A>T	NP_001264198.1:p.Asp1018Val	missense_variant	0.286221	1.24971	0.837067	1.87872		0.633139	1.10076	0.742441	1.64086	LB
OTOG	NM_001277269.1:c.3214C>T	NP_001264198.1:p.His1072Tyr	missense_variant	0.663963	0.921081	0.645208	1.31524		0.0380474	1.54366	1.01755	2.37461	B
OTOG	NM_001277269.1:c.3703A>C	NP_001264198.1:p.Thr1235Pro	missense_variant	1.18e-13	12.2293	4.98093	38.9052		4.91e-13	11.4372	4.65834	36.4216	B
OTOG	NM_001277269.1:c.4057C>T	NP_001264198.1:p.Arg1353Trp	missense_variant	0.142286	2.07379	0.806905	5.96178		0.00325476	6.81635	1.60215	61.158	LB
OTOG	NM_001277269.1:c.4283G>A	NP_001264198.1:p.Arg1428Gln	missense_variant	0.827557	0.907588	0.338904	2.43055		0.606714	1.43277	0.44605	5.34377	LB
OTOG	NM_001277269.1:c.5495C>T	NP_001264198.1:p.Ala1832Val	missense_variant	0.651066	1.19385	0.631039	2.29437		0.0246378	2.37253	1.07076	5.77863	B
OTOG	NM_001277269.1:c.5686A>G	NP_001264198.1:p.Thr1896Ala	missense_variant	0.655383	1.36098	0.511391	3.83985		0.0139161	0.405958	0.183032	0.857143	LB
OTOG	NM_001277269.1:c.5786T>C	NP_001264198.1:p.Val1929Ala	missense_variant	0.827532	0.907337	0.338811	2.42987		1	0.928742	0.329929	2.70893	LB
OTOG	NM_001277269.1:c.6017C>T	NP_001264198.1:p.Ala2006Val	missense_variant	0.421912	1.1818	0.779508	1.80281		1	1.01524	0.676053	1.53051	LB
OTOG	NM_001277269.1:c.6073C>T	NP_001264198.1:p.Arg2025Cys	missense_variant	0.0229371	8.16552	1.13118	357.388		0.0747533	3.83291	0.793148	36.4521	VUS
OTOG	NM_001277269.1:c.6362T>C	NP_001264198.1:p.Val2121Ala	missense_variant	0.068676	1.64203	0.93896	2.94678		0.029527	1.90518	1.04903	3.60178	B
OTOG	NM_001277269.1:c.6386C>T	NP_001264198.1:p.Ala2129Val	missense_variant	0.175219	0.605072	0.284458	1.2482		0.848919	0.918043	0.40008	2.12198	LB
OTOG	NM_001277269.1:c.6737A>G	NP_001264198.1:p.His2246Arg	missense_variant	0.695839	0.87696	0.507594	1.513		0.0917832	1.76415	0.902243	3.61456	LB
OTOG	NM_001277269.1:c.7126G>A	NP_001264198.1:p.Asp2376Asn	missense_variant	0.249149	0.705912	0.379205	1.297		0.299768	0.707268	0.376296	1.31693	LB
OTOG	NM_001277269.1:c.7279C>A	NP_001264198.1:p.Leu2427Ile	missense_variant	0.232565	2.4197	0.580641	14.1651		NA	NA	NA	NA	VUS
OTOG	NM_001277269.1:c.7436G>A	NP_001264198.1:p.Arg2479His	missense_variant	0.40089	1.21228	0.784493	1.88719		0.0214203	1.77599	1.08165	2.98892	B
OTOG	NM_001277269.1:c.8249G>A	NP_001264198.1:p.Arg2750Gln	missense_variant	0.252608	1.4348	0.781127	2.69906		0.00173738	3.21596	1.43983	8.12202	B
OTOG	NM_001277269.1:c.8764T>C	NP_001264198.1:p.Cys2922Arg	missense_variant	1	1.04693	0.464514	2.39172		0.00300959	0.398394	0.200377	0.757667	LB
CABP2	NM_016366.2:c.654G>A	NP_057450.2:p.Met218Ile	missense_variant	1	1.10894	0.417632	3.0285		5.32e-15	0.141634	0.068576	0.263814	B
CABP2	NM_016366.2:c.637+7C>G		splice_region_variant	1	1.01199	0.369423	2.81569		3.7e-05	0.276759	0.12507	0.552409	VUS
CABP2	NM_016366.2:c.244+7G>A		splice_region_variant	0.181406	3.2953	0.627302	32.5167		0.115999	2.88552	0.733382	13.4427	VUS
CABP2	NM_016366.2:c.32G>A	NP_057450.2:p.Arg11Gln	missense_variant	0.608384	1.17216	0.686008	2.02124		0.377383	1.27568	0.753834	2.17189	LB
LRTOMT	NM_001145310.3:c.-542-10T>C		splice_region_variant	0.282406	0.822106	0.568525	1.18706		0.831734	1.26721	0.512797	4.04992	B
LRTOMT	NM_001145310.3:c.89G>A	NP_001138782.1:p.Arg30Gln	missense_variant	0.795357	1.18731	0.361164	4.15272		0.00109283	0.281389	0.109247	0.64772	LB
LRTOMT	NM_001145310.3:c.446del	NP_001138782.1:p.Ile149ThrfsTer8	frameshift_variant	0.0423179	4.45574	0.949318	41.8642		0.270982	2.15267	0.554124	12.1759	LP
LRTOMT	NM_001145310.3:c.473C>T	NP_001138782.1:p.Pro158Leu	missense_variant	1	1.01839	0.322601	3.29995		0.771343	1.42491	0.381604	6.46799	VUS
MYO7A	NM_000260.3:c.133_153dup	NP_000251.3:p.Glu45_Gln51dup	splice_region_variant	0.855742	0.904536	0.411882	1.98645		0.0365262	0.523846	0.267595	0.975223	VUS
MYO7A	NM_000260.3:c.468C>T	NP_000251.3:p.Ile156=	splice_region_variant	0.747271	0.890354	0.445863	1.77793		3.99e-05	8.37379	2.4646	44.2213	B
MYO7A	NM_000260.3:c.1214G>A	NP_000251.3:p.Arg405Gln	missense_variant	0.163721	1.49994	0.824255	2.80224		0.907244	0.965262	0.589459	1.56692	LB
MYO7A	NM_000260.3:c.1344-9C>A		splice_region_variant	0.367349	0.647346	0.225953	1.7675		1	0.971895	0.326195	2.83887	VUS
MYO7A	NM_000260.3:c.1801G>A	NP_000251.3:p.Ala601Thr	missense_variant	0.0625685	3.28343	0.867143	18.333		0.127149	2.45661	0.727715	10.5828	VUS
MYO7A	NM_000260.3:c.2366T>C	NP_000251.3:p.Leu789Pro	missense_variant	0.0702703	4.00797	0.829388	38.1444		0.676988	0.785711	0.29992	1.94955	LB
MYO7A	NM_000260.3:c.2405G>A	NP_000251.3:p.Arg802His	missense_variant	0.637707	0.793301	0.266262	2.31722		0.47584	0.703855	0.23621	2.05599	LB
MYO7A	NM_000260.3:c.2762G>A	NP_000251.3:p.Arg921Gln	missense_variant	0.0414152	7.19673	0.96465	318.931		0.126805	3.12868	0.750752	18.3125	VUS
MYO7A	NM_000260.3:c.3696_3706del	NP_000251.3:p.Arg1232SerfsTer72	frameshift_variant	0.000377398	14.2445	2.21201	595.8		0.000111259	16.6766	2.58963	697.132	LP
MYO7A	NM_000260.3:c.3924+31_3924+46del		splice_region_variant	0.559067	0.866894	0.532071	1.41118		0.22059	0.746417	0.467513	1.18398	B
MYO7A	NM_000260.3:c.4757A>G	NP_000251.3:p.Asn1586Ser	missense_variant	0.634366	1.14947	0.700783	1.90163		0.00349983	0.575457	0.386458	0.843301	LB
MYO7A	NM_000260.3:c.5005G>A	NP_000251.3:p.Val1669Ile	missense_variant	0.876328	0.935036	0.482109	1.81888		8.84e-06	0.35639	0.208897	0.583392	LB
MYO7A	NM_000260.3:c.5374G>A	NP_000251.3:p.Val1792Ile	missense_variant	1	0.964813	0.405722	2.31427		0.30064	1.57293	0.636947	4.00856	LB
MYO7A	NM_000260.3:c.6023T>C	NP_000251.3:p.Met2008Thr	missense_variant	1	0.997343	0.560365	1.78437		0.581195	1.17836	0.658265	2.12484	VUS
MYO7A	NM_000260.3:c.6559-13C>G		splice_region_variant	0.0846387	2.67124	0.80938	11.3698		NA	NA	NA	NA	P
MYO7A	NM_000260.3:c.6640G>A	NP_000251.3:p.Gly2214Ser	missense_variant	0.228398	0.623356	0.291147	1.29818		0.0116174	0.448806	0.221169	0.865667	B
RDX	NM_002906.3:c.1282A>G	NP_002897.1:p.Ile428Val	missense_variant	0.0695393	4.04427	0.836886	38.4836		0.115108	0.520777	0.21383	1.15383	LB
RDX	NM_002906.3:c.1154A>C	NP_002897.1:p.Glu385Ala	missense_variant	0.63593	1.29614	0.445212	4.0133		0.339597	1.72237	0.611882	5.02344	VUS
RDX	NM_002906.3:c.97-10_97-8del		splice_region_variant	0.504246	0.705332	0.258249	1.87302		0.0532851	3.10804	0.86723	13.8116	VUS
RDX	NM_002906.3:c.-64-8T>G		splice_region_variant	0.193952	2.07977	0.534481	7.22182		0.11748	5.21829	0.582982	246.804	LB
TECTA	NM_005422.2:c.811G>C	NP_005413.2:p.Glu271Gln	missense_variant	0.855306	0.890204	0.405362	1.955		1	1.01434	0.483003	2.08496	VUS
TECTA	NM_005422.2:c.2967C>A	NP_005413.2:p.His989Gln	missense_variant	0.440973	1.30932	0.679086	2.58486		0.330238	0.768338	0.450417	1.28398	LB
TECTA	NM_005422.2:c.3556C>T	NP_005413.2:p.Arg1186Trp	missense_variant	0.467161	1.63203	0.553067	5.37599		0.042422	2.97489	0.952637	10.9242	B
TECTA	NM_005422.2:c.5206G>A	NP_005413.2:p.Ala1736Thr	missense_variant	0.655583	1.33571	0.501909	3.76799		0.0429109	0.497875	0.232058	1.00179	VUS
TECTA	NM_005422.2:c.5488G>A	NP_005413.2:p.Val1830Met	missense_variant	0.695462	1.09916	0.734713	1.65203		0.252751	0.817219	0.579021	1.14473	LB
TECTA	NM_005422.2:c.6458C>T	NP_005413.2:p.Thr2153Met	missense_variant	0.489534	0.712281	0.244205	2.00501		0.132258	0.514611	0.197064	1.20985	B
EPS8	NM_004447.5:c.2226-4_2226-3del		splice_region_variant	0.000612119	0.490585	0.314868	0.749783		0.000186121	0.467678	0.301324	0.711231	B
EPS8	NM_004447.5:c.1487A>G	NP_004438.3:p.Asn496Ser	missense_variant	0.0763158	1.99856	0.907753	4.72959		0.154317	1.59605	0.824098	3.11935	LB
EPS8	NM_004447.5:c.871G>T	NP_004438.3:p.Ala291Ser	missense_variant	0.728707	1.11193	0.688014	1.80775		0.527194	1.16147	0.752823	1.78066	VUS
EPS8	NM_004447.5:c.646C>G	NP_004438.3:p.Pro216Ala	missense_variant	0.626093	0.882077	0.529223	1.4687		0.265054	1.33725	0.802382	2.22638	LB
EPS8	NM_004447.5:c.599+7del		splice_region_variant	0.458775	0.794704	0.420541	1.49071		0.0390677	2.06456	1.00084	4.39105	VUS
EPS8	NM_004447.5:c.60-9_60-4del		splice_region_variant	0.232855	0.511507	0.154416	1.33867		0.00343309	10.8725	1.77863	114.314	B
EPS8	NM_004447.5:c.60-12_60-4dup		splice_region_variant	0.81454	0.781198	0.227686	2.16625		0.792907	1.14583	0.334015	3.17676	B
MSRB3	NM_198080.3:c.31C>T	NP_932346.1:p.Leu11Phe	missense_variant	0.313178	1.23182	0.810189	1.88554		0.00541356	0.636733	0.454115	0.883701	B
MSRB3	NM_198080.3:c.82G>C	NP_932346.1:p.Gly28Arg	missense_variant	0.16337	0.735516	0.46807	1.14787		0.0144711	0.618525	0.407603	0.924514	B
OTOGL	NM_173591.3:c.73A>G	NP_775862.3:p.Ile25Val	missense_variant	0.474024	0.846003	0.553205	1.28992		0.370805	1.24131	0.779698	1.9909	B
OTOGL	NM_173591.3:c.209-10T>C		splice_region_variant	0.0746432	0.578118	0.30908	1.06911		0.422224	1.35114	0.685174	2.6914	B
OTOGL	NM_173591.3:c.789A>G	NP_775862.3:p.Gln263=	splice_region_variant	0.394223	1.56491	0.612444	4.3073		0.852606	1.12017	0.500798	2.48994	VUS
OTOGL	NM_173591.3:c.1084C>T	NP_775862.3:p.His362Tyr	missense_variant	0.540629	0.918171	0.696826	1.21001		0.00242286	1.55548	1.1614	2.08906	B
OTOGL	NM_173591.3:c.1235T>C	NP_775862.3:p.Leu412Pro	missense_variant	0.221622	1.96542	0.629341	7.21779		0.576388	0.764042	0.326004	1.70882	VUS
OTOGL	NM_173591.3:c.1414+10T>A		splice_region_variant	0.797842	1.19946	0.373454	3.38688		0.630773	1.23215	0.423233	2.96429	VUS
OTOGL	NM_173591.3:c.1850G>A	NP_775862.3:p.Arg617Lys	missense_variant	1	1.1025	0.391633	3.21549		1	0.965405	0.383499	2.33771	VUS
OTOGL	NM_173591.3:c.2255C>A	NP_775862.3:p.Ser752Tyr	missense_variant	0.341087	1.29253	0.785852	2.15287		0.383642	0.831565	0.551178	1.242	LB
OTOGL	NM_173591.3:c.2833C>T	NP_775862.3:p.Arg945Ter	stop_gained	0.491457	0.718507	0.246339	2.02274		0.443401	1.52107	0.481872	4.92887	P
OTOGL	NM_173591.3:c.3157A>T	NP_775862.3:p.Ile1053Phe	missense_variant	0.696294	0.914798	0.612938	1.36753		0.000640546	2.16631	1.36324	3.50413	LB
OTOGL	NM_173591.3:c.3777A>G	NP_775862.3:p.Ser1259=	splice_region_variant	0.748927	1.15464	0.585171	2.31701		0.207282	1.49865	0.766955	2.96588	VUS
OTOGL	NM_173591.3:c.4681A>G	NP_775862.3:p.Ile1561Val	missense_variant	1	0.987359	0.702588	1.3902		2.69e-07	2.65185	1.78596	3.99143	B
OTOGL	NM_173591.3:c.4834-3T>C		splice_region_variant	0.00287693	6.75192	1.56965	60.8968		0.593934	1.26533	0.59338	2.65985	VUS
OTOGL	NM_173591.3:c.5042C>T	NP_775862.3:p.Pro1681Leu	missense_variant	0.00579074	0.638072	0.456075	0.888973		0.177577	0.803556	0.585322	1.095	B
OTOGL	NM_173591.3:c.5246C>T	NP_775862.3:p.Pro1749Leu	missense_variant	0.456946	1.42827	0.638554	3.34779		0.152321	1.71938	0.80767	3.73642	LB
OTOGL	NM_173591.3:c.5702C>T	NP_775862.3:p.Thr1901Met	missense_variant	0.547181	0.816451	0.429566	1.54384		0.0073552	0.507805	0.291549	0.853792	LB
OTOGL	NM_173591.3:c.6467C>A	NP_775862.3:p.Ser2156Ter	stop_gained	1	1.12714	0.30118	4.21803		0.125376	0.458432	0.14564	1.251	P
OTOGL	NM_173591.3:c.6874A>G	NP_775862.3:p.Thr2292Ala	missense_variant	0.670447	1.31048	0.518036	3.47487		0.411341	1.49845	0.61925	3.69513	VUS
PTPRQ	NM_001145026.1:c.580C>G	NP_001138498.1:p.Pro345Arg	missense_variant	1	1.08249	0.407623	2.95648		0.216251	2.0257	0.648646	7.43918	VUS
PTPRQ	NM_001145026.1:c.585+9T>G		splice_region_variant	0.124517	1.46896	0.891315	2.46393		0.430087	1.22754	0.768405	1.97757	VUS
PTPRQ	NM_001145026.1:c.2224+17dup		splice_region_variant	0.1644	0.654296	0.357106	1.17649		7.03e-17	0.155571	0.0909208	0.255744	B
PTPRQ	NM_001145026.1:c.2224+17del		splice_region_variant	0.328014	0.813071	0.541524	1.21618		1.09e-26	0.190543	0.134022	0.266833	B
PTPRQ	NM_001145026.1:c.2733G>A	NP_001138498.1:p.Glu1063Lys	missense_variant	0.0286679	0.536339	0.292399	0.959388		0.0349951	0.545497	0.294489	0.988585	LB
PTPRQ	NM_001145026.1:c.3150A>G	NP_001138498.1:p.Asn1202Asp	missense_variant	0.417507	0.742055	0.367409	1.47758		0.00718516	4.21703	1.37501	17.2235	B
PTPRQ	NM_001145026.1:c.4639T>C	NP_001138498.1:p.Ile1698Thr	missense_variant	0.611696	1.38257	0.439348	4.72241		0.433284	1.61685	0.486452	6.1432	VUS
PTPRQ	NM_001145026.1:c.4777-11_4777-9del		splice_region_variant	0.759712	1.10988	0.577853	2.15629		0.635148	1.22599	0.626499	2.44588	VUS
PTPRQ	NM_001145026.1:c.5233-6del		splice_region_variant	0.830869	1.06361	0.683983	1.66189		0.0843395	1.52086	0.934423	2.519	LB
PTPRQ	NM_001145026.1:c.5274G>T	NP_001138498.1:p.Val1910Phe	missense_variant	0.637553	0.792619	0.266032	2.31525		0.0124629	0.352219	0.134124	0.835168	VUS
PTPRQ	NM_001145026.1:c.5489-6T>C		splice_region_variant	0.0498522	1.26452	1.00029	1.60214		0.16829	1.17484	0.930733	1.48602	B
PTPRQ	NM_001145026.1:c.5646C>T	NP_001138498.1:p.Pro2034Ser	missense_variant	0.262635	2.0365	0.545365	9.2452		0.604716	1.35196	0.411186	4.72901	VUS
PTPRQ	NM_001145026.1:c.5801T>G	NP_001138498.1:p.Asp2085Glu	missense_variant	0.185387	3.14093	0.597925	30.997		0.231471	0.549461	0.177455	1.59974	VUS
PTPRQ	NM_001145026.1:c.5919G>A	NP_001138498.1:p.Val2125Ile	missense_variant	0.172236	0.669793	0.372739	1.18725		0.76961	0.910815	0.488081	1.69956	LB
PTPRQ	NM_001145026.1:c.5974C>G	NP_001138498.1:p.Thr2143Ser	missense_variant	0.613807	1.35886	0.431807	4.6412		0.0667835	4.22965	0.875243	40.24	VUS
PTPRQ	NM_001145026.1:c.5999+12dup		splice_region_variant	0.000605263	0.349124	0.174216	0.661776		2.21e-22	0.0958585	0.0499761	0.171289	B
PTPRQ	NM_001145026.1:c.6022G>A	NP_001138498.1:p.Arg2159Gln	missense_variant	0.0222987	0.486248	0.241245	0.942436		0.698321	1.19409	0.512257	2.87527	LB
PTPRQ	NM_001145026.1:c.6072G>A	NP_001138498.1:p.Ala2176Thr	missense_variant	1	0.995806	0.712036	1.39461		0.0185741	0.694783	0.50879	0.946055	B
PTPRQ	NM_001145026.1:c.6241T>C	NP_001138498.1:p.Val2232Ala	missense_variant	0.232022	2.43048	0.583202	14.2283		0.344866	0.61157	0.209663	1.72169	VUS
PTPRQ	NM_001145026.1:c.6298T>G	NP_001138498.1:p.Phe2251Cys	missense_variant	0.349354	2.11925	0.483691	12.704		0.31473	2.78414	0.529978	27.4828	VUS
PTPRQ	NM_001145026.1:c.6373C>A	NP_001138498.1:p.Ala2276Glu	missense_variant	0.636373	1.29213	0.44383	4.00093		0.802069	1.29663	0.426813	4.34229	VUS
PTPRQ	NM_001145026.1:c.6414G>A	NP_001138498.1:p.Val2290Ile	missense_variant	0.220098	1.79399	0.724096	4.84304		0.0245887	3.31363	1.06854	13.6216	LB
GJB2	NM_004004.5:c.508_511dup	NP_003995.2:p.Ala171GlufsTer40	frameshift_variant	3.46e-36	23.5696	10.5907	65.1863		6.82e-51	35.8027	16.0875	98.8798	LP
GJB2	NM_004004.5:c.427C>T	NP_003995.2:p.Arg143Trp	missense_variant	2e-16	55.697	9.63694	2210.43		4.97e-20	28.182	9.21186	140.319	LP
GJB2	NM_004004.5:c.368C>A	NP_003995.2:p.Thr123Asn	missense_variant	0.116286	1.20841	0.95429	1.53356		6.54e-07	1.77817	1.40745	2.25112	B
GJB2	NM_004004.5:c.299_300del	NP_003995.2:p.His100ArgfsTer14	frameshift_variant	7.23e-192	43.928	26.8598	77.1548		4.3e-265	59.2473	37.268	100.263	P
GJB2	NM_004004.5:c.257C>G	NP_003995.2:p.Thr86Arg	missense_variant	2.52e-19	16.027	6.61873	50.5617		1.08e-30	112.15	19.6176	4367.7	LP
GJB2	NM_004004.5:c.235del	NP_003995.2:p.Leu79CysfsTer3	frameshift_variant	0	22.7795	18.856	27.7832		0	29.8015	24.9899	35.8078	P
GJB2	NM_004004.5:c.176_191del	NP_003995.2:p.Gly59AlafsTer18	frameshift_variant	8.06e-42	12.7748	7.57396	23.2219		3.93e-71	89.3792	30.1579	436.39	P
GJB2	NM_004004.5:c.139G>T	NP_003995.2:p.Glu47Ter	stop_gained	1.11e-10	19.9411	5.20669	169.471		6.05e-16	60.5231	10.3288	2414.97	P
GJB2	NM_004004.5:c.35del	NP_003995.2:p.Gly12ValfsTer2	frameshift_variant	0.00517568	6.22375	1.42905	56.3731		NA	NA	NA	NA	P
GJB2	NM_004004.5:c.35dup	NP_003995.2:p.Val13CysfsTer35	frameshift_variant	1.33e-23	79.247	13.8594	3113.24		6.06e-29	55.4351	14.9087	464.524	P
GJB2	NM_004004.5:c.11G>A	NP_003995.2:p.Gly4Asp	missense_variant	0.498591	1.33535	0.647308	2.84054		9.59e-06	0.359382	0.210789	0.587786	B
GJB2	NM_004004.5:c.9G>A	NP_003995.2:p.Trp3Ter	stop_gained	1.13e-13	25.2105	6.66385	212.399		NA	NA	NA	NA	P
GJB2	NM_004004.5:c.-23+1G>A		splice_donor_variant	5.74e-23	147.692	35.9303	1316.96		NA	NA	NA	NA	P
GJB6	NM_001110219.2:c.353T>A	NP_001103689.1:p.Ile118Lys	missense_variant	0.232582	2.41937	0.580559	14.1631		0.265738	2.03218	0.586025	7.89673	VUS
ESRRB	NM_004452.3:c.670C>G	NP_004443.3:p.Leu224Val	missense_variant	0.394406	1.81512	0.486122	8.23905		0.626232	1.27032	0.415489	3.88399	VUS
ESRRB	NM_004452.3:c.1448T>C	NP_004443.3:p.Leu483Pro	missense_variant	0.923986	0.975807	0.658928	1.44726		0.00053318	2.26056	1.38872	3.77812	LB
STRC	NM_153700.2:c.4845C>T	NP_714544.1:p.Ser1615=	splice_region_variant	0.899971	1.04459	0.617297	1.77842		0.0378299	0.647338	0.416727	0.988016	VUS
STRC	NM_153700.2:c.4765G>A	NP_714544.1:p.Val1589Ile	missense_variant	0.375835	0.748085	0.398027	1.39285		0.0357002	2.17729	1.04002	4.73487	LB
STRC	NM_153700.2:c.4741C>T	NP_714544.1:p.Arg1581Trp	missense_variant	0.36119	0.62615	0.218552	1.70968		0.0229062	5.38201	1.07375	52.0072	LB
STRC	NM_153700.2:c.4562G>A	NP_714544.1:p.Arg1521Gln	missense_variant	0.222405	1.50303	0.780788	2.98748		0.000452517	3.31955	1.59319	7.4165	B
STRC	NM_153700.2:c.4171C>T	NP_714544.1:p.Arg1391Cys	missense_variant	0.280835	1.9671	0.548881	8.74394		0.0112663	9.10929	1.26199	398.608	LP
STRC	NM_153700.2:c.4157T>C	NP_714544.1:p.Val1386Ala	missense_variant	0.557434	1.1733	0.719764	1.93174		0.536652	0.874621	0.567828	1.34009	B
STRC	NM_153700.2:c.4057C>T	NP_714544.1:p.Gln1353Ter	stop_gained	0.235081	2.37543	0.57	13.9057		NA	NA	NA	NA	P
STRC	NM_153700.2:c.3307-5dup		splice_region_variant	0.607378	0.870885	0.506082	1.49465		0.050446	1.72933	0.971707	3.10506	VUS
STRC	NM_153700.2:c.3138T>A	NP_714544.1:p.Asp1046Glu	missense_variant	0.063039	0.29062	0.0576361	1.35142		NA	NA	NA	NA	LB
STRC	NM_153700.2:c.2199G>A	NP_714544.1:p.Ala733=	splice_region_variant	0.490219	0.601085	0.160893	2.72965		1	1.05246	0.303422	4.09031	LB
STRC	NM_153700.2:c.722G>A	NP_714544.1:p.Arg241His	missense_variant	0.617117	0.74252	0.242821	2.27046		0.261166	0.556141	0.197113	1.48016	LB
STRC	NM_153700.2:c.721C>T	NP_714544.1:p.Arg241Cys	missense_variant	0.697117	1.12051	0.649837	1.96458		0.80809	0.935089	0.564145	1.5562	LB
STRC	NM_153700.2:c.590G>C	NP_714544.1:p.Ser197Thr	missense_variant	0.667716	0.81494	0.310175	2.11449		1	0.946948	0.376234	2.29298	LB
CIB2	NM_006383.3:c.198G>A	NP_006374.1:p.Arg66=	splice_region_variant	0.394406	1.81512	0.486122	8.23905		0.604579	1.45194	0.459991	4.70484	VUS
CIB2	NM_006383.3:c.87-3A>G		splice_region_variant	0.691391	0.908089	0.603275	1.36692		3.87e-05	0.516875	0.366763	0.718605	B
CEMIP	NM_001293298.1:c.-16G>C		splice_region_variant	0.735633	0.856671	0.414667	1.76246		0.473212	1.34658	0.624457	2.95191	VUS
CEMIP	NM_001293298.1:c.1172G>A	NP_001280227.1:p.Gly391Asp	missense_variant	0.394425	1.81487	0.486055	8.23791		1	1.0158	0.348313	2.8594	VUS
CEMIP	NM_001293298.1:c.1511T>C	NP_001280227.1:p.Met504Thr	missense_variant	0.370002	1.5554	0.564404	4.66445		0.116325	2.06593	0.776319	5.82772	VUS
CEMIP	NM_001293298.1:c.3893T>C	NP_001280227.1:p.Val1298Ala	missense_variant	1	1.00815	0.368021	2.805		0.0565753	3.17452	0.915368	13.8668	VUS
TBC1D24	NM_001199107.1:c.144C>G	NP_001186036.1:p.His48Gln	missense_variant	0.109816	3.8669	0.771519	37.4223		0.455233	1.46645	0.479629	4.48391	VUS
TBC1D24	NM_001199107.1:c.415G>A	NP_001186036.1:p.Ala139Thr	missense_variant	0.0705872	6.76732	0.869178	304.627		0.00942972	10.2289	1.31389	460.074	VUS
TBC1D24	NM_001199107.1:c.439G>A	NP_001186036.1:p.Asp147Asn	missense_variant	0.0249308	2.32016	1.06894	5.43867		0.136955	1.59012	0.864322	2.92563	VUS
TBC1D24	NM_001199107.1:c.1570C>T	NP_001186036.1:p.Arg524Trp	missense_variant	0.86657	0.967302	0.685527	1.36493		0.00991919	1.5469	1.099	2.17655	B
OTOA	NM_144672.3:c.418A>C	NP_653273.3:p.Ile140Leu	missense_variant	1	0.99402	0.525693	1.88923		0.163439	1.58475	0.831959	3.04352	LB
OTOA	NM_144672.3:c.1806+5C>T		splice_region_variant	0.867771	0.907337	0.445115	1.84954		1	0.992051	0.509704	1.89364	VUS
OTOA	NM_144672.3:c.2417A>C	NP_653273.3:p.Tyr806Ser	missense_variant	0.0768558	0.683605	0.441459	1.05109		2e-07	4.99086	2.51215	10.7891	LB
OTOA	NM_144672.3:c.3070G>C	NP_653273.3:p.Ala1024Pro	missense_variant	0.735316	1.18442	0.57613	2.48746		0.167322	1.69739	0.815059	3.63405	LB
OTOA	NM_144672.3:c.3153+10C>G		splice_region_variant	0.31527	0.607581	0.198677	1.85784		1	0.917017	0.307754	2.67854	LB
OTOA	NM_144672.3:c.3274_3276dup	NP_653273.3:p.Ala1092dup	inframe_insertion	1	1.87094	0.226611	86.1251		0.58231	1.45122	0.433121	4.41154	VUS
KARS1	NM_001130089.1:c.1868C>G	NP_001123561.1:p.Thr623Ser	missense_variant	1	1.01296	0.651394	1.57712		0.120043	0.749363	0.514019	1.07788	B
KARS1	NM_001130089.1:c.382C>T	NP_001123561.1:p.His128Tyr	missense_variant	1	0.969358	0.290045	3.23956		0.0495526	3.81326	0.870338	22.8564	VUS
KARS1	NM_001130089.1:c.307-6T>A		splice_region_variant	1	1.76863	0.174914	87.1038		1.77e-17	0.058478	0.0155264	0.15525	B
KARS1	NM_001130089.1:c.118A>G	NP_001123561.1:p.Lys40Glu	missense_variant	0.424723	1.74168	0.524005	6.61875		0.0968881	2.75613	0.829261	10.47	VUS
KARS1	NM_001130089.1:c.49A>T	NP_001123561.1:p.Thr17Ser	missense_variant	0.524563	1.39743	0.552384	3.70549		0.862278	0.905229	0.416295	1.89526	LB
MYO15A	NM_016239.3:c.250T>A	NP_057323.3:p.Ser84Thr	missense_variant	0.570731	1.15983	0.724087	1.87233		0.166987	0.766924	0.516314	1.12693	LB
MYO15A	NM_016239.3:c.1022A>G	NP_057323.3:p.Tyr341Cys	missense_variant	0.616181	0.841021	0.407099	1.73026		0.875898	0.936625	0.47209	1.81862	LB
MYO15A	NM_016239.3:c.1261C>T	NP_057323.3:p.Pro421Ser	missense_variant	0.0396556	3.56165	0.960932	19.6713		0.0114671	3.97125	1.20328	16.8906	VUS
MYO15A	NM_016239.3:c.2017G>A	NP_057323.3:p.Gly673Arg	missense_variant	0.275937	3.96953	0.0755142	49.5964		0.457192	2.80125	0.0356433	219.766	VUS
MYO15A	NM_016239.3:c.2099_2108del	NP_057323.3:p.His700ProfsTer25	frameshift_variant	0.160413	10.9549	0.139437	854.119		NA	NA	NA	NA	P
MYO15A	NM_016239.3:c.2095C>T	NP_057323.3:p.Arg699Cys	missense_variant	0.35458	1.7127	0.187232	7.59033		1	0.960403	0.0991209	4.82862	LB
MYO15A	NM_016239.3:c.2257G>C	NP_057323.3:p.Ala753Pro	missense_variant	1	0.778201	0.147298	2.64796		0.444133	1.60648	0.283811	6.24789	LB
MYO15A	NM_016239.3:c.3140C>G	NP_057323.3:p.Pro1047Arg	missense_variant	0.13079	1.88572	0.812654	4.73447		0.321805	1.40316	0.696802	2.83616	B
MYO15A	NM_016239.3:c.3259G>A	NP_057323.3:p.Ala1087Thr	missense_variant	0.00224774	11.5843	1.73916	491.214		0.0304312	3.16051	1.05707	11.3236	VUS
MYO15A	NM_016239.3:c.3524dup	NP_057323.3:p.Ser1176ValfsTer14	frameshift_variant	4.4e-06	8.90302	2.76827	45.5475		0.905287	0.944692	0.570633	1.54645	P
MYO15A	NM_016239.3:c.4596C>T	NP_057323.3:p.Thr1532=	splice_region_variant	0.673874	1.1328	0.624716	2.07884		0.250834	0.75463	0.456442	1.22533	LB
MYO15A	NM_016239.3:c.4597-9C>T		splice_region_variant	0.135824	0.54412	0.232141	1.21701		0.374461	0.693285	0.301783	1.50468	LB
MYO15A	NM_016239.3:c.5261G>A	NP_057323.3:p.Arg1754His	missense_variant	0.367451	0.647642	0.226056	1.76831		0.444644	1.51225	0.479078	4.90016	LB
MYO15A	NM_016239.3:c.5964+3G>A		splice_region_variant	5.22e-05	6.2282	2.17817	24.4434		0.000309315	4.86764	1.85498	16.1506	P
MYO15A	NM_016239.3:c.6177+1G>T		splice_donor_variant	0.000376573	14.2506	2.21301	596.049		NA	NA	NA	NA	LP
MYO15A	NM_016239.3:c.6530G>A	NP_057323.3:p.Arg2177Gln	missense_variant	1	0.891335	0.291517	2.72512		0.295385	1.7665	0.537377	6.17838	LB
MYO15A	NM_016239.3:c.6796G>A	NP_057323.3:p.Val2266Met	missense_variant	0.174444	1.63297	0.773482	3.62166		1	1.03101	0.559391	1.88072	B
MYO15A	NM_016239.3:c.6956+9C>G		splice_region_variant	9.88e-05	5.17557	1.98019	17.1306		6.54e-08	27.9418	4.63162	1135.44	P
MYO15A	NM_016239.3:c.7267G>A	NP_057323.3:p.Gly2423Ser	missense_variant	0.867667	1.11323	0.547877	2.29849		0.00126275	4.06117	1.57244	12.3617	LB
MYO15A	NM_016239.3:c.7396-1G>A		splice_acceptor_variant	0.00406098	10.6961	1.58176	456.266		0.0182518	4.25077	1.14694	23.4786	LP
MYO15A	NM_016239.3:c.7547C>T	NP_057323.3:p.Ala2516Val	missense_variant	0.23116	0.754988	0.479499	1.18331		0.914822	1.03258	0.661047	1.60244	LB
MYO15A	NM_016239.3:c.8088+5C>G		splice_region_variant	0.570351	0.907361	0.651619	1.26372		0.387181	1.15636	0.840431	1.58802	B
MYO15A	NM_016239.3:c.8340+5G>A		splice_region_variant	0.0235592	8.01391	1.11025	350.763		0.00706789	10.9584	1.51821	479.318	P
MYO15A	NM_016239.3:c.8450G>A	NP_057323.3:p.Arg2817His	missense_variant	0.0705224	2.67083	0.922469	9.39877		0.000333054	9.12884	2.12246	82.4567	P
MYO15A	NM_016239.3:c.8459+9C>G		splice_region_variant	8.85e-05	6.01205	2.094	23.6508		0.471126	0.830858	0.493435	1.37631	LB
MYO15A	NM_016239.3:c.8882C>A	NP_057323.3:p.Thr2961Lys	missense_variant	1	1.18024	0.322335	4.71726		0.0455055	4.60174	0.875986	45.4057	VUS
MYO15A	NM_016239.3:c.9023C>T	NP_057323.3:p.Pro3008Leu	missense_variant	1	0.954332	0.429305	2.13485		1	1.04563	0.494279	2.17236	LB
MYO15A	NM_016239.3:c.9478C>T	NP_057323.3:p.Leu3160Phe	missense_variant	0.767999	1.07998	0.720528	1.62553		0.22481	1.25772	0.85912	1.83949	B
MYO15A	NM_016239.3:c.9690+1G>A		splice_donor_variant	1.87e-05	18.6999	3.00627	770.757		NA	NA	NA	NA	LP
MYO15A	NM_016239.3:c.9787+1G>A		splice_donor_variant	0.0420032	7.1083	0.952797	315.018		NA	NA	NA	NA	LP
MYO15A	NM_016239.3:c.10250_10252del	NP_057323.3:p.Ser3417del	inframe_deletion	9.49e-15	15.3616	5.73359	58.0103		2.23e-17	11.417	5.48054	27.5185	P
MYO15A	NM_016239.3:c.10258_10260del	NP_057323.3:p.Phe3420del	inframe_deletion	4.53e-06	6.23303	2.4307	20.3865		1.66e-10	21.324	5.4762	182.618	P
MYO15A	NM_016239.3:c.10403G>A	NP_057323.3:p.Arg3468Gln	missense_variant	1	0.979663	0.377549	2.57406		0.000791282	0.338189	0.157219	0.667187	B
MYO15A	NM_016239.3:c.10420A>G	NP_057323.3:p.Ser3474Gly	missense_variant	0.449247	0.899378	0.680292	1.1891		0.555206	1.08019	0.828028	1.40658	B
MYO15A	NM_016239.3:c.10573A>G	NP_057323.3:p.Ser3525Gly	missense_variant	0.115237	3.56213	0.710727	34.4395		0.444569	1.51277	0.479242	4.90184	B
TMEM132E	NM_207313.1:c.191C>T	NP_997196.1:p.Pro64Leu	missense_variant	0.652786	1.26691	0.46399	3.62937		0.147345	2.14107	0.72559	7.05153	VUS
TMEM132E	NM_207313.1:c.539G>A	NP_997196.1:p.Arg180His	missense_variant	1	0.965378	0.379436	2.45634		0.525061	1.36362	0.545012	3.37694	VUS
TMEM132E	NM_207313.1:c.1558G>A	NP_997196.1:p.Asp520Asn	missense_variant	1	0.967814	0.447916	2.10241		0.123345	1.84719	0.804805	4.40355	LB
TMEM132E	NM_207313.1:c.1845C>G	NP_997196.1:p.Ser615Arg	missense_variant	0.0823003	2.72175	0.824689	11.5852		0.035115	3.98686	1.07568	22.0204	VUS
TMEM132E	NM_207313.1:c.2572G>A	NP_997196.1:p.Gly858Arg	missense_variant	0.773147	0.944771	0.635468	1.40581		0.401868	1.17632	0.803606	1.7175	LB
TMEM132E	NM_207313.1:c.2894C>G	NP_997196.1:p.Thr965Arg	missense_variant	0.609674	0.915388	0.645305	1.2979		0.681447	1.07924	0.771548	1.50499	B
WBP2	NM_001348170.1:c.412G>A	NP_001335099.1:p.Val138Ile	missense_variant	0.37088	0.605363	0.214556	1.61109		0.240758	2.29677	0.551122	13.4452	LB
LOXHD1	NM_144612.6:c.6473G>A	NP_653213.6:p.Arg2158His	missense_variant	0.228398	0.623356	0.291147	1.29818		0.509437	1.47734	0.557765	4.32658	LB
LOXHD1	NM_144612.6:c.6398G>A	NP_653213.6:p.Arg2133His	missense_variant	0.0241575	0.40073	0.160611	0.921056		0.284398	0.584699	0.220504	1.47911	B
LOXHD1	NM_144612.6:c.6153T>C	NP_653213.6:p.Asn2051=	splice_region_variant	1	1.0018	0.342991	2.98493		6.32e-07	0.1948	0.0829328	0.408992	VUS
LOXHD1	NM_144612.6:c.5888del	NP_653213.6:p.Gly1963AlafsTer136	frameshift_variant	0.154045	2.67155	0.666568	15.3463		0.131834	3.32723	0.688473	31.6466	LP
LOXHD1	NM_144612.6:c.4657G>A	NP_653213.6:p.Glu1553Lys	missense_variant	0.606451	1.20851	0.574228	2.606		1	0.975247	0.479774	1.99817	LB
LOXHD1	NM_144612.6:c.4459G>A	NP_653213.6:p.Asp1487Asn	missense_variant	0.0273988	2.15188	1.06446	4.63251		0.0679539	1.80747	0.924444	3.70321	VUS
LOXHD1	NM_144612.6:c.4147A>G	NP_653213.6:p.Thr1383Ala	missense_variant	1	1.00193	0.482049	2.10103		0.42283	0.747819	0.375403	1.47477	LB
LOXHD1	NM_144612.6:c.4130G>A	NP_653213.6:p.Arg1377Gln	missense_variant	0.425718	0.699681	0.287314	1.65967		0.638545	1.37099	0.485178	4.17234	VUS
LOXHD1	NM_144612.6:c.3847G>A	NP_653213.6:p.Glu1283Lys	missense_variant	1	1.0177	0.322407	3.29772		0.0936177	0.465465	0.170872	1.17	VUS
LOXHD1	NM_144612.6:c.3808T>C	NP_653213.6:p.Cys1270Arg	missense_variant	0.509096	0.728592	0.26679	1.93466		0.60333	1.38036	0.415303	5.24449	LB
LOXHD1	NM_144612.6:c.3507G>T	NP_653213.6:p.Glu1169Asp	missense_variant	0.434866	1.60284	0.482254	6.08992		0.637776	0.766618	0.269534	2.18051	LB
LOXHD1	NM_144612.6:c.3172C>A	NP_653213.6:p.Pro1058Thr	missense_variant	0.589357	1.42475	0.410865	5.53628		0.238378	2.32713	0.558432	13.623	VUS
LOXHD1	NM_144612.6:c.3061+10_3061+13del		splice_region_variant	1.88e-16	3.00139	2.25625	4.0372		1.41e-180	0.157749	0.13499	0.183567	B
LOXHD1	NM_144612.6:c.3061+10_3061+11del		splice_region_variant	0.0107799	2.81375	1.21438	7.27939		3.05e-20	0.171109	0.104749	0.268036	B
LOXHD1	NM_144612.6:c.2825_2827del	NP_653213.6:p.Lys942del	inframe_deletion	0.0994039	0.735434	0.50316	1.07088		0.000158377	0.525104	0.367525	0.743989	B
LOXHD1	NM_144612.6:c.2648C>T	NP_653213.6:p.Thr883Met	missense_variant	0.817651	1.14516	0.40679	3.34038		0.153817	0.549589	0.218311	1.33095	LB
LOXHD1	NM_144612.6:c.2554A>G	NP_653213.6:p.Ser852Gly	missense_variant	1	0.946245	0.449336	2.00213		0.50576	0.780859	0.381096	1.58737	LB
LOXHD1	NM_144612.6:c.2473G>A	NP_653213.6:p.Val825Met	missense_variant	0.556896	0.890852	0.594278	1.33542		0.67768	1.10472	0.719016	1.70749	B
LOXHD1	NM_144612.6:c.2327G>A	NP_653213.6:p.Arg776His	missense_variant	0.0453979	1.83683	0.982226	3.57563		6.93e-06	7.19947	2.5595	27.9759	LB
LOXHD1	NM_144612.6:c.2245-13G>A		splice_region_variant	0.0423045	4.45666	0.949513	41.873		0.603939	1.53215	0.476995	5.71381	LP
LOXHD1	NM_144612.6:c.1894G>A	NP_653213.6:p.Gly632Ser	missense_variant	0.394372	1.24031	0.74346	2.09408		0.00471741	0.557733	0.36302	0.847807	B
LOXHD1	NM_144612.6:c.1883G>T	NP_653213.6:p.Gly628Val	missense_variant	0.690826	0.821994	0.342713	1.95477		0.824709	1.15028	0.432215	3.24564	VUS
LOXHD1	NM_144612.6:c.1844G>A	NP_653213.6:p.Arg615Gln	missense_variant	0.199915	0.593674	0.26074	1.30318		0.130198	2.61759	0.793117	11.1411	LB
LOXHD1	NM_144612.6:c.1810-6C>G		splice_region_variant	0.0394545	1.49122	1.00742	2.23104		0.660726	1.0834	0.755326	1.55975	VUS
LOXHD1	NM_144612.6:c.1313A>G	NP_653213.6:p.Lys438Arg	missense_variant	0.410434	1.13846	0.838907	1.54959		0.184925	0.824183	0.621001	1.09319	B
LOXHD1	NM_144612.6:c.1262G>A	NP_653213.6:p.Arg421Gln	missense_variant	0.835629	1.15676	0.468419	2.94819		0.372266	1.62201	0.601268	4.80288	VUS
LOXHD1	NM_144612.6:c.977A>G	NP_653213.6:p.Asn326Ser	missense_variant	0.876522	0.968247	0.705768	1.32983		0.519076	1.11621	0.802683	1.55768	B
LOXHD1	NM_144612.6:c.710A>T	NP_653213.6:p.Asn237Ile	missense_variant	0.45595	0.779185	0.412332	1.46159		0.377678	1.41019	0.649666	3.24014	LB
LOXHD1	NM_144612.6:c.511+8C>A		splice_region_variant	0.122582	0.523965	0.21432	1.21214		0.803106	1.23118	0.405269	4.12314	LB
GIPC3	NM_133261.2:c.79C>T	NP_573568.1:p.Pro27Ser	missense_variant	0.28133	2.82439	0.204633	38.9933		0.179475	0.290107	0.0293792	1.52532	LB
GIPC3	NM_133261.2:c.679G>T	NP_573568.1:p.Gly227Trp	missense_variant	0.718366	0.936036	0.646197	1.35706		0.805801	0.95704	0.681344	1.33746	LB
GIPC3	NM_133261.2:c.787+9C>T		splice_region_variant	0.153748	2.67729	0.667997	15.3793		0.0537129	0.468499	0.191594	1.04437	VUS
S1PR2	NM_004230.3:c.943C>T	NP_004221.3:p.Arg315Trp	missense_variant	0.551984	1.62233	0.412318	7.56055		0.0431407	0.409743	0.149069	0.980452	LB
S1PR2	NM_004230.3:c.919A>T	NP_004221.3:p.Arg307Trp	missense_variant	0.524739	1.11394	0.805045	1.54484		0.00657586	1.5149	1.1139	2.05897	B
S1PR2	NM_004230.3:c.857T>C	NP_004221.3:p.Val286Ala	missense_variant	1	1.01385	0.576067	1.79294		0.904216	0.961646	0.576061	1.58624	B
S1PR2	NM_004230.3:c.179G>A	NP_004221.3:p.Arg60Gln	missense_variant	0.636151	0.907337	0.614654	1.33937		0.0828612	1.40244	0.948627	2.07408	LB
S1PR2	NM_004230.3:c.30C>A	NP_004221.3:p.Asn10Lys	missense_variant	0.578964	1.28536	0.578281	2.95109		0.0267634	2.59716	1.09463	6.61355	B
SYNE4	NM_001039876.2:c.1126G>A	NP_001034965.1:p.Ala376Thr	missense_variant	0.617281	0.811833	0.396249	1.65034		1	1.0389	0.517761	2.04969	LB
SYNE4	NM_001039876.2:c.1090_1098dup	NP_001034965.1:p.Phe364_Leu366dup	inframe_insertion	0.416905	0.73452	0.363677	1.46247		0.459053	0.783342	0.403666	1.47473	LB
SYNE4	NM_001039876.2:c.638C>T	NP_001034965.1:p.Thr213Met	missense_variant	0.683744	1.2738	0.526034	3.20642		0.0592965	0.541829	0.269206	1.03331	LB
CEACAM16	NM_001039213.3:c.37+7G>A		splice_region_variant	0.138278	0.675427	0.399013	1.13064		0.894713	0.94011	0.538654	1.63844	VUS
CEACAM16	NM_001039213.3:c.437G>C	NP_001034302.2:p.Arg146Pro	missense_variant	0.586626	1.45488	0.419557	5.65319		1	0.889136	0.315186	2.36607	VUS
CLDN14	NM_144492.2:c.424G>A	NP_652763.1:p.Asp142Asn	missense_variant	0.508419	1.27078	0.624143	2.65117		7.58e-06	9.63353	2.87578	50.4589	LB
CLDN14	NM_144492.2:c.16G>A	NP_652763.1:p.Val6Met	missense_variant	0.368411	1.56706	0.568645	4.69942		0.330019	1.81985	0.596578	6.59617	VUS
CLDN14	NM_144492.2:c.11C>T	NP_652763.1:p.Thr4Met	missense_variant	0.0071708	1.80139	1.15848	2.8514		0.473312	0.87703	0.607198	1.26714	B
TMPRSS3	NM_024022.2:c.916G>A	NP_076927.1:p.Ala306Thr	missense_variant	0.186876	1.64369	0.803903	3.51663		0.00391744	2.70446	1.30028	5.93753	P
TMPRSS3	NM_024022.2:c.331G>A	NP_076927.1:p.Gly111Ser	missense_variant	0.863748	1.0686	0.508335	2.27875		0.000993008	4.8631	1.73961	16.7608	B
TMPRSS3	NM_024022.2:c.323-8T>C		splice_region_variant	0.0469702	0.655278	0.421597	1.01049		0.43732	1.19859	0.758053	1.88873	LB
TMPRSS3	NM_024022.2:c.212T>C	NP_076927.1:p.Phe71Ser	missense_variant	0.892612	1.02001	0.775601	1.3432		0.0315979	0.778304	0.614584	0.981912	B
TMPRSS3	NM_024022.2:c.193A>G	NP_076927.1:p.Ile65Val	missense_variant	0.222359	1.95845	0.62711	7.19217		0.151043	2.12698	0.752776	6.47298	VUS
TSPEAR	NM_144991.2:c.1754+7G>A		splice_region_variant	0.0946445	0.546111	0.253948	1.12481		0.346857	0.706175	0.337968	1.39587	VUS
TSPEAR	NM_144991.2:c.1224C>G	NP_659428.2:p.His408Gln	missense_variant	1	0.967144	0.289383	3.23213		0.117173	2.85328	0.725188	13.2926	B
TSPEAR	NM_144991.2:c.1057G>A	NP_659428.2:p.Val353Ile	missense_variant	0.85606	1.10512	0.505163	2.44604		0.134134	0.636132	0.333076	1.15903	LB
TSPEAR	NM_144991.2:c.872G>A	NP_659428.2:p.Arg291Gln	missense_variant	0.224043	0.815678	0.584216	1.13602		6.08e-05	2.07475	1.43548	3.01173	B
TSPEAR	NM_144991.2:c.169C>T	NP_659428.2:p.Arg57Trp	missense_variant	0.659007	0.791182	0.289673	2.10101		0.00119732	14.4207	1.99779	630.249	LB
TRIOBP	NM_001039141.2:c.208G>A	NP_001034230.1:p.Gly70Ser	missense_variant	1	1.0545	0.435748	2.60035		0.501183	0.747998	0.347883	1.5404	LB
TRIOBP	NM_001039141.2:c.455T>C	NP_001034230.1:p.Val152Ala	missense_variant	0.727292	1.14275	0.536761	2.48349		0.218396	1.58883	0.755892	3.38772	LB
TRIOBP	NM_001039141.2:c.709C>T	NP_001034230.1:p.Arg237Trp	missense_variant	0.701266	1.12133	0.656338	1.93343		0.47187	1.21608	0.740053	1.99259	LB
TRIOBP	NM_001039141.2:c.951G>T	NP_001034230.1:p.Glu317Asp	missense_variant	0.696313	1.2236	0.524955	2.94615		0.0492379	0.544924	0.277702	1.0176	LB
TRIOBP	NM_001039141.2:c.964G>T	NP_001034230.1:p.Ala322Ser	missense_variant	0.872252	1.02779	0.7398	1.43075		0.00243996	0.666597	0.505291	0.873765	B
TRIOBP	NM_001039141.2:c.965C>T	NP_001034230.1:p.Ala322Val	missense_variant	0.653795	0.912665	0.631888	1.31857		0.571525	0.898375	0.641875	1.25027	B
TRIOBP	NM_001039141.2:c.1195C>G	NP_001034230.1:p.Arg399Gly	missense_variant	0.273404	0.372668	0.0354385	2.27979		0.332542	0.432257	0.0437699	2.27352	LB
TRIOBP	NM_001039141.2:c.1306G>A	NP_001034230.1:p.Asp436Asn	missense_variant	0.17484	1.50978	0.840238	2.81199		0.362895	1.24347	0.777874	1.98329	B
TRIOBP	NM_001039141.2:c.1331G>A	NP_001034230.1:p.Ser444Asn	missense_variant	0.0363421	3.08047	1.03884	12.346		0.000353298	6.44494	1.92365	33.7222	B
TRIOBP	NM_001039141.2:c.1625A>G	NP_001034230.1:p.Asn542Ser	missense_variant	0.7619	1.44705	0.360981	8.31247		NA	NA	NA	NA	VUS
TRIOBP	NM_001039141.2:c.1979C>T	NP_001034230.1:p.Ala660Val	missense_variant	1	1.06259	0.493531	2.42813		2.39e-05	7.39983	2.51266	29.558	B
TRIOBP	NM_001039141.2:c.2000T>C	NP_001034230.1:p.Ile667Thr	missense_variant	0.765811	1.46568	0.377143	8.29122		NA	NA	NA	NA	VUS
TRIOBP	NM_001039141.2:c.2063G>A	NP_001034230.1:p.Ser688Asn	missense_variant	0.0453217	0.568282	0.318629	1.03506		6.56e-05	3.55437	1.78776	7.56349	B
TRIOBP	NM_001039141.2:c.2314T>C	NP_001034230.1:p.Cys772Arg	missense_variant	0.819145	1.21837	0.446215	3.49035		0.141108	2.27498	0.770992	7.49365	VUS
TRIOBP	NM_001039141.2:c.2450C>G	NP_001034230.1:p.Thr817Ser	missense_variant	0.874546	1.08833	0.556968	2.15402		5.59e-05	5.82593	2.15238	19.6997	B
TRIOBP	NM_001039141.2:c.2740A>G	NP_001034230.1:p.Thr914Ala	missense_variant	0.0423715	4.45212	0.948546	41.8291		0.0662059	0.489959	0.211532	1.04487	LB
TRIOBP	NM_001039141.2:c.2812G>A	NP_001034230.1:p.Ala938Thr	missense_variant	0.777286	0.939087	0.637543	1.38464		0.00012914	2.25706	1.45242	3.55707	B
TRIOBP	NM_001039141.2:c.3256C>A	NP_001034230.1:p.Pro1086Thr	missense_variant	0.753	0.891687	0.45508	1.74721		1.13e-10	0.249747	0.146667	0.405232	B
TRIOBP	NM_001039141.2:c.3689C>T	NP_001034230.1:p.Pro1230Leu	missense_variant	0.557849	0.763595	0.322517	1.77944		0.854242	0.879484	0.386289	1.93046	LB
TRIOBP	NM_001039141.2:c.3926G>A	NP_001034230.1:p.Arg1309His	missense_variant	0.681012	0.875758	0.489422	1.55881		0.889327	0.952702	0.527447	1.71767	LB
TRIOBP	NM_001039141.2:c.3967G>T	NP_001034230.1:p.Ala1323Ser	missense_variant	0.397115	1.78302	0.477542	8.09328		1	1.18706	0.342296	4.61313	VUS
TRIOBP	NM_001039141.2:c.4103G>A	NP_001034230.1:p.Arg1368Gln	missense_variant	1	0.994487	0.363038	2.76699		0.0717143	2.65915	0.827923	9.91456	LB
TRIOBP	NM_001039141.2:c.4442C>T	NP_001034230.1:p.Ser1481Phe	missense_variant	0.910429	1.0406	0.652425	1.66603		0.189328	1.32978	0.847694	2.08487	LB
TRIOBP	NM_001039141.2:c.4510A>G	NP_001034230.1:p.Arg1504Gly	missense_variant	0.494402	0.915096	0.711922	1.17639		0.609575	0.936675	0.74322	1.17777	B
TRIOBP	NM_001039141.2:c.4726C>T	NP_001034230.1:p.Arg1576Cys	missense_variant	0.290735	0.863014	0.660525	1.12724		0.191991	1.18719	0.912862	1.54246	B
TRIOBP	NM_001039141.2:c.5113C>T	NP_001034230.1:p.Pro1705Ser	missense_variant	0.309701	0.63598	0.25267	1.54007		0.212529	0.601615	0.254243	1.32444	LB
TRIOBP	NM_001039141.2:c.5266C>T	NP_001034230.1:p.Arg1756Trp	missense_variant	0.309429	1.50186	0.723506	3.24674		0.1265	1.73141	0.820117	3.84002	VUS
TRIOBP	NM_001039141.2:c.5404A>T	NP_001034230.1:p.Thr1802Ser	missense_variant	0.894615	1.06175	0.609703	1.86278		0.162839	0.722696	0.45133	1.13716	LB
TRIOBP	NM_001039141.2:c.6196G>A	NP_001034230.1:p.Glu2066Lys	missense_variant	0.0207085	0.542795	0.308529	0.935306		0.168408	1.52889	0.802633	2.93621	VUS
TRIOBP	NM_001039141.2:c.6248G>A	NP_001034230.1:p.Arg2083His	missense_variant	0.222689	0.713756	0.399134	1.26358		0.781296	1.11596	0.621585	1.98608	VUS
TRIOBP	NM_001039141.2:c.6308C>T	NP_001034230.1:p.Pro2103Leu	missense_variant	0.55786	0.763673	0.32255	1.77962		0.854745	0.899959	0.395326	1.97549	LB
CI_LOW: the lower boundary of 95% confidence interval of odds ratio. CI_UP: the upper boundary of 95% confidence interval of odds ratio.

## Sheet: Table S6
Table S6: Variants in truth subset 2
				CDGC control					gnomAD EAS
Gene	Nucleotide Change	AAChange	Consequence	P-value	OR	CI_LOW	CI_UP		P-value	OR	CI_LOW	CI_UP	Classification
ESPN	NM_031475.2:c.217C>G	NP_113663.2:p.Pro73Ala	missense_variant	1	1.3026	0.094416	17.972		NA	NA	NA	NA	VUS
ESPN	NM_031475.2:c.294+9G>T		splice_region_variant	1	0.793118	0.0101101	62.2357		NA	NA	NA	NA	VUS
ESPN	NM_031475.2:c.338G>A	NP_113663.2:p.Arg113His	missense_variant	0.715292	0.680608	0.0997085	4.02433		0.700947	1.37745	0.184467	10.2833	VUS
ESPN	NM_031475.2:c.990+4_990+5del		splice_region_variant	1	0.910015	0.0115996	71.4013		NA	NA	NA	NA	VUS
ESPN	NM_031475.2:c.1003C>T	NP_113663.2:p.Arg335Cys	missense_variant	0.352597	0.302536	0.00576749	3.76887		1	0.689053	0.011684	13.2378	VUS
ESPN	NM_031475.2:c.1027G>A	NP_113663.2:p.Ala343Thr	missense_variant	1	0.907337	0.0657785	12.5155		0.476008	0.508067	0.048375	3.1037	VUS
ESPN	NM_031475.2:c.1204G>A	NP_113663.2:p.Ala402Thr	missense_variant	0.728869	1.51907	0.295481	9.78679		NA	NA	NA	NA	VUS
ESPN	NM_031475.2:c.1232T>C	NP_113663.2:p.Met411Thr	missense_variant	1	1.83766	0.0956505	108.362		1	0.870719	0.0726866	7.60246	VUS
ESPN	NM_031475.2:c.1360G>A	NP_113663.2:p.Gly454Ser	missense_variant	0.355965	0.307315	0.00585848	3.82767		0.629478	0.389408	0.00742157	4.85033	VUS
ESPN	NM_031475.2:c.1369G>T	NP_113663.2:p.Ala457Ser	missense_variant	0.212404	0.398732	0.066517	1.74712		0.538784	0.608336	0.101468	2.66534	VUS
ESPN	NM_031475.2:c.1403A>G	NP_113663.2:p.Asp468Gly	missense_variant	0.674136	0.606313	0.0506476	5.29372		0.577407	2.73048	0.142128	160.95	LB
ESPN	NM_031475.2:c.1416G>C	NP_113663.2:p.Gln472His	missense_variant	1	0.909271	0.0115901	71.343		NA	NA	NA	NA	VUS
ESPN	NM_031475.2:c.1433G>A	NP_113663.2:p.Arg478His	missense_variant	1	0.908855	0.121688	6.78723		0.656516	2.03316	0.232868	24.356	VUS
ESPN	NM_031475.2:c.1915+7del		splice_region_variant	1	1.07661	0.0780477	14.8519		NA	NA	NA	NA	VUS
ESPN	NM_031475.2:c.1946C>T	NP_113663.2:p.Thr649Met	missense_variant	0.270237	0.36613	0.0348544	2.23673		0.585572	2.5545	0.132966	150.587	VUS
ESPN	NM_031475.2:c.2003C>T	NP_113663.2:p.Thr668Met	missense_variant	0.60927	0.457902	0.00776646	8.79734		1	1.27382	0.016234	99.9233	VUS
ESPN	NM_031475.2:c.2061G>A	NP_113663.2:p.Gln687=	splice_region_variant	1	1.22542	0.207266	8.36499		0.299114	0.501527	0.116443	1.69292	VUS
ESPN	NM_031475.2:c.2061+7G>A		splice_region_variant	1	1.37922	0.157965	16.5087		0.65607	2.05601	0.235486	24.6288	B
ESPN	NM_031475.2:c.2069C>T	NP_113663.2:p.Ser690Leu	missense_variant	0.674639	0.608756	0.0508519	5.31505		0.706355	0.546043	0.0519914	3.33594	VUS
ESPN	NM_031475.2:c.2072C>T	NP_113663.2:p.Pro691Leu	missense_variant	1	0.914018	0.0116505	71.715		1	1.25851	0.0160389	98.7226	VUS
ESPN	NM_031475.2:c.2167G>A	NP_113663.2:p.Val723Met	missense_variant	1	1.1373	0.244736	5.73194		0.523683	1.55739	0.335156	7.85119	VUS
ESPN	NM_031475.2:c.2224A>C	NP_113663.2:p.Thr742Pro	missense_variant	0.608447	0.455678	0.00772878	8.75461		1	1.22241	0.015579	95.8931	P
ESPN	NM_031475.2:c.2278C>T	NP_113663.2:p.Arg760Cys	missense_variant	1	0.912776	0.0116347	71.6177		1	0.536185	0.0090931	10.3012	VUS
ESPN	NM_031475.2:c.2325+3G>T		splice_region_variant	0.610833	0.462114	0.00783783	8.87829		NA	NA	NA	NA	VUS
ESPN	NM_031475.2:c.2326G>A	NP_113663.2:p.Glu776Lys	missense_variant	0.728916	1.51765	0.295205	9.77765		3.45e-05	0.179928	0.0546085	0.466905	LB
ESPN	NM_031475.2:c.2344C>T	NP_113663.2:p.Arg782Trp	missense_variant	0.689562	1.8194	0.260696	20.1088		1	1.0455	0.207415	4.85815	VUS
ESPN	NM_031475.2:c.2513C>A	NP_113663.2:p.Ala838Glu	missense_variant	0.674477	0.607971	0.0507863	5.3082		0.0202413	0.197833	0.0218195	0.861564	LB
BSND	NM_057176.2:c.22C>T	NP_476517.1:p.Arg8Trp	missense_variant	1	0.907337	0.208768	3.94332		0.139471	3.44449	0.563837	36.1556	LP
BSND	NM_057176.2:c.23G>A	NP_476517.1:p.Arg8Gln	missense_variant	0.0166213	0.113425	0.00256038	0.846196		0.411452	0.275553	0.00582972	2.46288	LP
BSND	NM_057176.2:c.55C>G	NP_476517.1:p.Leu19Val	missense_variant	0.222035	4.53634	0.507527	214.379		NA	NA	NA	NA	VUS
BSND	NM_057176.2:c.165G>T	NP_476517.1:p.Gln55His	missense_variant	1	0.907449	0.0115669	71.2001		1	0.688984	0.0116828	13.2365	VUS
BSND	NM_057176.2:c.250G>A	NP_476517.1:p.Gly84Arg	missense_variant	1	0.907337	0.0115654	71.1913		NA	NA	NA	NA	VUS
BSND	NM_057176.2:c.317C>T	NP_476517.1:p.Ala106Val	missense_variant	0.626746	2.72175	0.218521	142.806		0.327	3.80858	0.305758	199.749	VUS
BSND	NM_057176.2:c.326A>G	NP_476517.1:p.Gln109Arg	missense_variant	0.352539	0.302452	0.00576589	3.76783		NA	NA	NA	NA	VUS
BSND	NM_057176.2:c.370T>A	NP_476517.1:p.Tyr124Asn	missense_variant	0.352539	0.302452	0.00576589	3.76783		NA	NA	NA	NA	VUS
BSND	NM_057176.2:c.457G>A	NP_476517.1:p.Asp153Asn	missense_variant	1	1.81512	0.0944778	107.033		NA	NA	NA	NA	VUS
BSND	NM_057176.2:c.466G>A	NP_476517.1:p.Ala156Thr	missense_variant	1	0.907588	0.0115686	71.2109		NA	NA	NA	NA	VUS
BSND	NM_057176.2:c.701C>T	NP_476517.1:p.Pro234Leu	missense_variant	1	1.81462	0.0944517	107.004		NA	NA	NA	NA	VUS
BSND	NM_057176.2:c.728T>C	NP_476517.1:p.Leu243Pro	missense_variant	0.490275	0.544417	0.0845197	2.7988		0.326936	3.81024	0.305892	199.836	VUS
BSND	NM_057176.2:c.853G>T	NP_476517.1:p.Gly285Trp	missense_variant	1	0.907337	0.0115654	71.1913		NA	NA	NA	NA	VUS
OTOF	NM_001287489.1:c.5900_5902del	NP_001274418.1:p.Ile1967del	inframe_deletion	1	0.890475	0.0113507	69.8689		NA	NA	NA	NA	LP
OTOF	NM_001287489.1:c.5712+5G>A		splice_region_variant	1	0.890731	0.0113539	69.889		NA	NA	NA	NA	VUS
OTOF	NM_001287489.1:c.5712G>A	NP_001274418.1:p.Thr1904=	splice_region_variant	1	0.890852	0.0113555	69.8985		NA	NA	NA	NA	VUS
OTOF	NM_001287489.1:c.5566C>T	NP_001274418.1:p.Arg1856Trp	missense_variant	0.378949	3.57212	0.353453	175.8		0.411861	2.71066	0.388425	29.9713	P
OTOF	NM_001287489.1:c.5514C>A	NP_001274418.1:p.Phe1838Leu	missense_variant	0.604717	0.445555	0.00755723	8.56009		1	1.24737	0.0158971	97.8498	VUS
OTOF	NM_001287489.1:c.5405C>T	NP_001274418.1:p.Ala1802Val	missense_variant	1	0.89061	0.0645657	12.2849		0.0836427	0.270474	0.0288112	1.26946	P
OTOF	NM_001287489.1:c.5193-9T>C		splice_region_variant	1	0.898455	0.0114523	70.4948		NA	NA	NA	NA	VUS
OTOF	NM_001287489.1:c.5161C>A	NP_001274418.1:p.Pro1721Thr	missense_variant	0.348674	0.296874	0.0056596	3.69824		NA	NA	NA	NA	LB
OTOF	NM_001287489.1:c.5128A>G	NP_001274418.1:p.Met1710Val	missense_variant	0.627516	2.66972	0.214342	140.078		NA	NA	NA	NA	VUS
OTOF	NM_001287489.1:c.5083G>A	NP_001274418.1:p.Asp1695Asn	missense_variant	0.487938	0.534888	0.0830422	2.74981		0.00797458	0.213477	0.0404539	0.725371	VUS
OTOF	NM_001287489.1:c.5063C>T	NP_001274418.1:p.Thr1688Met	missense_variant	0.604761	0.445676	0.00755927	8.56241		1	0.6759	0.0114611	12.9851	LB
OTOF	NM_001287489.1:c.4994T>C	NP_001274418.1:p.Leu1665Pro	missense_variant	1	0.892546	0.0113771	70.0314		NA	NA	NA	NA	P
OTOF	NM_001287489.1:c.4936C>T	NP_001274418.1:p.Pro1646Ser	missense_variant	1	1.34688	0.154261	16.1214		NA	NA	NA	NA	B
OTOF	NM_001287489.1:c.4853G>A	NP_001274418.1:p.Arg1618His	missense_variant	0.627286	2.68422	0.215506	140.838		0.340068	3.52129	0.282684	184.698	VUS
OTOF	NM_001287489.1:c.4837A>C	NP_001274418.1:p.Ser1613Arg	missense_variant	0.729774	1.49414	0.290633	9.62066		0.284746	2.5455	0.416637	26.7429	VUS
OTOF	NM_001287489.1:c.4798A>C	NP_001274418.1:p.Thr1600Pro	missense_variant	1	0.890973	0.011357	69.908		NA	NA	NA	NA	VUS
OTOF	NM_001287489.1:c.4766G>A	NP_001274418.1:p.Arg1589His	missense_variant	0.60465	0.445374	0.00755415	8.55661		1	1.24687	0.0158906	97.8101	VUS
OTOF	NM_001287489.1:c.4629-8C>A		splice_region_variant	1	0.890219	0.16579	4.78046		0.00027978	0.186433	0.0476112	0.53109	VUS
OTOF	NM_001287489.1:c.4559G>A	NP_001274418.1:p.Arg1520Gln	missense_variant	1	0.89049	0.0113509	69.8701		NA	NA	NA	NA	P
OTOF	NM_001287489.1:c.4505C>T	NP_001274418.1:p.Thr1502Met	missense_variant	0.604531	0.44505	0.00754866	8.55038		0.250009	0.27041	0.005721	2.4169	VUS
OTOF	NM_001287489.1:c.4484G>A	NP_001274418.1:p.Arg1495Gln	missense_variant	0.627486	2.6716	0.214492	140.176		NA	NA	NA	NA	VUS
OTOF	NM_001287489.1:c.4409G>A	NP_001274418.1:p.Arg1470Gln	missense_variant	0.604606	0.445253	0.00755211	8.55429		0.235592	0.249294	0.00527463	2.22803	VUS
OTOF	NM_001287489.1:c.4186G>A	NP_001274418.1:p.Glu1396Lys	missense_variant	1	0.890928	0.0113564	69.9045		0.250748	0.225578	0.00490793	1.8596	VUS
OTOF	NM_001287489.1:c.4036C>T	NP_001274418.1:p.Gln1346Ter	stop_gained	1	1.78093	0.092698	105.018		NA	NA	NA	NA	P
OTOF	NM_001287489.1:c.3967G>A	NP_001274418.1:p.Glu1323Lys	missense_variant	0.0937416	0.254482	0.0257897	1.33698		0.578486	2.70492	0.140797	159.444	VUS
OTOF	NM_001287489.1:c.3895-3C>T		splice_region_variant	0.106485	0.178189	0.00377148	1.59262		1	1.23931	0.0157943	97.2176	VUS
OTOF	NM_001287489.1:c.3864+8G>A		splice_region_variant	0.671597	0.593674	0.049591	5.18335		NA	NA	NA	NA	LB
OTOF	NM_001287489.1:c.3754C>T	NP_001274418.1:p.Arg1252Cys	missense_variant	1	0.890852	0.0113555	69.8985		NA	NA	NA	NA	VUS
OTOF	NM_001287489.1:c.3751T>G	NP_001274418.1:p.Cys1251Gly	missense_variant	1	0.890973	0.165931	4.7845		NA	NA	NA	NA	B
OTOF	NM_001287489.1:c.3748C>T	NP_001274418.1:p.Arg1250Cys	missense_variant	0.348734	0.29696	0.00566124	3.69931		0.235358	0.248907	0.00526645	2.22457	VUS
OTOF	NM_001287489.1:c.3734T>A	NP_001274418.1:p.Val1245Asp	missense_variant	0.62748	2.67196	0.214521	140.195		NA	NA	NA	NA	VUS
OTOF	NM_001287489.1:c.3613C>T	NP_001274418.1:p.Arg1205Cys	missense_variant	0.604717	0.445555	0.00755723	8.56009		1	1.24643	0.015885	97.7754	VUS
OTOF	NM_001287489.1:c.3488C>T	NP_001274418.1:p.Ala1163Val	missense_variant	0.0571827	0.148427	0.003231	1.22361		NA	NA	NA	NA	VUS
OTOF	NM_001287489.1:c.3439C>T	NP_001274418.1:p.Arg1147Trp	missense_variant	1	1.78117	0.0927106	105.033		0.312299	0.415093	0.0409664	2.32178	VUS
OTOF	NM_001287489.1:c.3334G>A	NP_001274418.1:p.Val1112Met	missense_variant	1	1.78165	0.0927357	105.061		0.588949	2.49133	0.129678	146.867	VUS
OTOF	NM_001287489.1:c.3247G>C	NP_001274418.1:p.Ala1083Pro	missense_variant	1	0.896858	0.0650187	12.371		NA	NA	NA	NA	B
OTOF	NM_001287489.1:c.3203G>A	NP_001274418.1:p.Arg1068His	missense_variant	1	0.893396	0.0647676	12.3233		1	1.35556	0.0982707	18.6998	LB
OTOF	NM_001287489.1:c.3129C>A	NP_001274418.1:p.Gly1043=	splice_region_variant	1	0.891456	0.0113632	69.9459		NA	NA	NA	NA	VUS
OTOF	NM_001287489.1:c.3127-5G>A		splice_region_variant	1	1.78431	0.0928742	105.218		0.0528758	0.246195	0.0264919	1.1283	VUS
OTOF	NM_001287489.1:c.2781C>A	NP_001274418.1:p.Cys927Ter	stop_gained	0.627183	2.691	0.21605	141.193		NA	NA	NA	NA	P
OTOF	NM_001287489.1:c.2623G>A	NP_001274418.1:p.Val875Met	missense_variant	0.605486	0.44765	0.00759272	8.60035		1	1.26021	0.0160606	98.8559	VUS
OTOF	NM_001287489.1:c.2620A>T	NP_001274418.1:p.Ile874Phe	missense_variant	1	1.7901	0.0931751	105.559		1	1.26121	0.0914326	17.3976	VUS
OTOF	NM_001287489.1:c.2524-9A>C		splice_region_variant	0.560498	0.299931	0.0050888	5.76288		NA	NA	NA	NA	VUS
OTOF	NM_001287489.1:c.2523+5G>A		splice_region_variant	0.406434	0.556808	0.143282	1.9309		0.753197	1.33566	0.307309	5.80383	VUS
OTOF	NM_001287489.1:c.2498A>T	NP_001274418.1:p.Gln833Leu	missense_variant	1	0.890958	0.0113568	69.9068		NA	NA	NA	NA	LB
OTOF	NM_001287489.1:c.2464C>T	NP_001274418.1:p.Arg822Trp	missense_variant	1	0.891882	0.0646578	12.3024		1	0.666879	0.0602891	4.65391	B
OTOF	NM_001287489.1:c.2452C>T	NP_001274418.1:p.Arg818Trp	missense_variant	0.627417	2.67591	0.214838	140.402		0.00466961	0.210178	0.0398284	0.714177	LB
OTOF	NM_001287489.1:c.2437C>T	NP_001274418.1:p.Arg813Trp	missense_variant	1	0.892017	0.0113703	69.9899		NA	NA	NA	NA	VUS
OTOF	NM_001287489.1:c.2426C>T	NP_001274418.1:p.Ala809Val	missense_variant	1	1.78335	0.0928238	105.161		0.697126	0.613542	0.0555195	4.28169	VUS
OTOF	NM_001287489.1:c.2425G>T	NP_001274418.1:p.Ala809Ser	missense_variant	1	0.891698	0.0646445	12.2999		NA	NA	NA	NA	VUS
OTOF	NM_001287489.1:c.2407-4G>A		splice_region_variant	1	1.33869	0.153322	16.0232		1	0.998369	0.146212	5.90334	VUS
OTOF	NM_001287489.1:c.2406+8C>T		splice_region_variant	1	1.78393	0.092854	105.195		1	1.10543	0.0801413	15.2479	VUS
OTOF	NM_001287489.1:c.2345A>G	NP_001274418.1:p.Gln782Arg	missense_variant	1	0.891698	0.0646445	12.2999		NA	NA	NA	NA	VUS
OTOF	NM_001287489.1:c.2317C>T	NP_001274418.1:p.Arg773Cys	missense_variant	0.556067	1.56107	0.396752	7.27227		NA	NA	NA	NA	B
OTOF	NM_001287489.1:c.2287G>A	NP_001274418.1:p.Val763Ile	missense_variant	1	0.89049	0.0113509	69.8701		0.641513	0.450317	0.00858191	5.60898	VUS
OTOF	NM_001287489.1:c.2282G>A	NP_001274418.1:p.Arg761Gln	missense_variant	1	0.89049	0.0113509	69.8701		NA	NA	NA	NA	VUS
OTOF	NM_001287489.1:c.2276G>A	NP_001274418.1:p.Arg759His	missense_variant	0.627492	2.67124	0.214463	140.157		1	0.933979	0.136777	5.52226	VUS
OTOF	NM_001287489.1:c.2248A>G	NP_001274418.1:p.Lys750Glu	missense_variant	0.265637	0.356207	0.0339113	2.17615		0.480037	0.450272	0.0444393	2.51854	VUS
OTOF	NM_001287489.1:c.2123G>A	NP_001274418.1:p.Arg708Gln	missense_variant	1	0.890958	0.0113568	69.9068		NA	NA	NA	NA	LB
OTOF	NM_001287489.1:c.1994T>G	NP_001274418.1:p.Val665Gly	missense_variant	1	0.894189	0.011398	70.1602		1	1.24961	0.0159256	98.0251	VUS
OTOF	NM_001287489.1:c.1732G>A	NP_001274418.1:p.Val578Ile	missense_variant	1	0.891441	0.011363	69.9447		NA	NA	NA	NA	VUS
OTOF	NM_001287489.1:c.1723G>A	NP_001274418.1:p.Val575Met	missense_variant	1	1.78238	0.0927735	105.104		0.578574	2.70286	0.14069	159.323	B
OTOF	NM_001287489.1:c.1697G>A	NP_001274418.1:p.Arg566Gln	missense_variant	0.604694	0.445494	0.0075562	8.55893		0.633894	0.415171	0.00791245	5.1712	VUS
OTOF	NM_001287489.1:c.1505C>T	NP_001274418.1:p.Ser502Leu	missense_variant	0.757973	1.33571	0.316686	6.43688		NA	NA	NA	NA	VUS
OTOF	NM_001287489.1:c.1498C>T	NP_001274418.1:p.Arg500Ter	stop_gained	0.627492	2.67124	0.214463	140.157		NA	NA	NA	NA	P
OTOF	NM_001287489.1:c.1464C>A	NP_001274418.1:p.Phe488Leu	missense_variant	0.604606	0.445253	0.00755211	8.55429		0.083515	0.178008	0.00395359	1.38584	VUS
OTOF	NM_001287489.1:c.1366_1367insC	NP_001274418.1:p.Val456AlafsTer20	frameshift_variant	0.627486	2.6716	0.214492	140.176		NA	NA	NA	NA	P
OTOF	NM_001287489.1:c.1364A>T	NP_001274418.1:p.Tyr455Phe	missense_variant	0.627486	2.6716	0.214492	140.176		NA	NA	NA	NA	LB
OTOF	NM_001287489.1:c.1291C>T	NP_001274418.1:p.Arg431Cys	missense_variant	0.194832	0.222686	0.00452566	2.25043		NA	NA	NA	NA	VUS
OTOF	NM_001287489.1:c.1228G>A	NP_001274418.1:p.Val410Met	missense_variant	0.604998	0.44632	0.00757019	8.57479		NA	NA	NA	NA	VUS
OTOF	NM_001287489.1:c.1205+3G>A		splice_region_variant	1	0.890687	0.0113534	69.8855		NA	NA	NA	NA	VUS
OTOF	NM_001287489.1:c.1129G>A	NP_001274418.1:p.Val377Ile	missense_variant	0.604606	0.445253	0.00755211	8.55429		NA	NA	NA	NA	VUS
OTOF	NM_001287489.1:c.1088A>G	NP_001274418.1:p.Asp363Gly	missense_variant	0.60465	0.445374	0.00755415	8.55661		1	1.24619	0.015882	97.7569	VUS
OTOF	NM_001287489.1:c.1087G>A	NP_001274418.1:p.Asp363Asn	missense_variant	0.60465	0.445374	0.00755415	8.55661		1	1.35192	0.017229	106.045	VUS
OTOF	NM_001287489.1:c.919G>T	NP_001274418.1:p.Val307Phe	missense_variant	1	0.890731	0.0645744	12.2865		0.260191	0.211257	0.0109706	12.4696	VUS
OTOF	NM_001287489.1:c.912C>A	NP_001274418.1:p.Asp304Glu	missense_variant	1	0.890852	0.0113555	69.8985		NA	NA	NA	NA	VUS
OTOF	NM_001287489.1:c.844G>A	NP_001274418.1:p.Asp282Asn	missense_variant	0.604606	0.445253	0.00755211	8.55429		NA	NA	NA	NA	VUS
OTOF	NM_001287489.1:c.784G>A	NP_001274418.1:p.Glu262Lys	missense_variant	1	0.89049	0.0113509	69.8701		NA	NA	NA	NA	VUS
OTOF	NM_001287489.1:c.710+10C>T		splice_region_variant	0.186235	3.11683	0.593343	30.7591		NA	NA	NA	NA	B
OTOF	NM_001287489.1:c.694A>C	NP_001274418.1:p.Asn232His	missense_variant	1	0.89061	0.0113524	69.8795		0.633975	0.41559	0.00792042	5.17641	VUS
OTOF	NM_001287489.1:c.622C>G	NP_001274418.1:p.Leu208Val	missense_variant	0.713611	0.66797	0.0977984	3.94948		0.656637	2.02743	0.232213	24.2877	VUS
OTOF	NM_001287489.1:c.563A>G	NP_001274418.1:p.Lys188Arg	missense_variant	1	1.78827	0.0930799	105.451		NA	NA	NA	NA	LB
OTOF	NM_001287489.1:c.560A>G	NP_001274418.1:p.His187Arg	missense_variant	1	0.894906	0.0114071	70.2165		NA	NA	NA	NA	VUS
OTOF	NM_001287489.1:c.494A>T	NP_001274418.1:p.Glu165Val	missense_variant	0.159889	0.297631	0.0293742	1.66487		0.473809	0.501995	0.0477968	3.06664	VUS
OTOF	NM_001287489.1:c.446C>T	NP_001274418.1:p.Thr149Met	missense_variant	1	0.892297	0.0113739	70.0119		NA	NA	NA	NA	LB
OTOF	NM_001287489.1:c.327+5G>T		splice_region_variant	1	0.89049	0.0113509	69.8701		NA	NA	NA	NA	VUS
OTOF	NM_001287489.1:c.322A>G	NP_001274418.1:p.Ile108Val	missense_variant	0.348651	0.29684	0.00565895	3.6978		0.234615	0.247668	0.00524025	2.21378	VUS
OTOF	NM_001287489.1:c.314A>G	NP_001274418.1:p.Asn105Ser	missense_variant	0.690602	1.78117	0.255216	19.6858		NA	NA	NA	NA	VUS
OTOF	NM_001287489.1:c.249G>A	NP_001274418.1:p.Met83Ile	missense_variant	0.78277	0.763271	0.211859	2.65321		NA	NA	NA	NA	VUS
OTOF	NM_001287489.1:c.181A>G	NP_001274418.1:p.Met61Val	missense_variant	0.247935	0.445253	0.0980864	1.66246		0.178988	4.98667	0.493332	245.271	VUS
PNPT1	NM_033109.4:c.2149-5dup		splice_region_variant	3.04e-05	0.172569	0.0520128	0.452862		0.761728	1.27485	0.307675	5.01489	B
PNPT1	NM_033109.4:c.2149-5del		splice_region_variant	1	0.96629	0.0700523	13.3291		0.566345	3.05958	0.159258	180.328	VUS
PNPT1	NM_033109.4:c.2148+8G>C		splice_region_variant	1	1.22677	0.263965	6.18406		0.27531	2.62147	0.509913	16.8853	VUS
PNPT1	NM_033109.4:c.2129C>G	NP_149100.2:p.Thr710Arg	missense_variant	1	1.96103	0.10207	115.633		NA	NA	NA	NA	VUS
PNPT1	NM_033109.4:c.2070-5T>C		splice_region_variant	1	0.896397	0.131245	5.30046		NA	NA	NA	NA	B
PNPT1	NM_033109.4:c.1994C>G	NP_149100.2:p.Thr665Ser	missense_variant	0.28128	0.386909	0.0368277	2.36395		0.567691	3.01037	0.156696	177.431	VUS
PNPT1	NM_033109.4:c.1843T>C	NP_149100.2:p.Ser615Pro	missense_variant	1	0.964459	0.012293	75.6723		NA	NA	NA	NA	VUS
PNPT1	NM_033109.4:c.1819G>A	NP_149100.2:p.Val607Ile	missense_variant	1	1.45782	0.166964	17.4504		NA	NA	NA	NA	VUS
PNPT1	NM_033109.4:c.1750G>A	NP_149100.2:p.Glu584Lys	missense_variant	1	1.95908	0.101969	115.518		NA	NA	NA	NA	VUS
PNPT1	NM_033109.4:c.1562A>C	NP_149100.2:p.Lys521Thr	missense_variant	0.218847	4.89592	0.547721	231.359		0.0274815	8.65461	0.968041	408.44	VUS
PNPT1	NM_033109.4:c.1073+10C>T		splice_region_variant	1	0.974203	0.012417	76.4368		1	0.58363	0.0111208	7.26989	VUS
PNPT1	NM_033109.4:c.833C>G	NP_149100.2:p.Thr278Ser	missense_variant	0.682628	0.645596	0.053931	5.63687		0.708847	0.59103	0.0562457	3.61086	VUS
PNPT1	NM_033109.4:c.640T>G	NP_149100.2:p.Leu214Val	missense_variant	0.367397	0.323097	0.00615918	4.02455		NA	NA	NA	NA	VUS
PNPT1	NM_033109.4:c.312A>T	NP_149100.2:p.Gln104His	missense_variant	1	1.9405	0.101002	114.423		0.709762	0.600968	0.0571933	3.67158	VUS
PNPT1	NM_033109.4:c.298-4T>A		splice_region_variant	1	0.973457	0.0124076	76.3774		NA	NA	NA	NA	VUS
PNPT1	NM_033109.4:c.251C>T	NP_149100.2:p.Ala84Val	missense_variant	1	1.21087	0.260544	6.10385		NA	NA	NA	NA	VUS
PNPT1	NM_033109.4:c.26C>T	NP_149100.2:p.Ser9Leu	missense_variant	1	0.966981	0.0123252	75.8698		1	0.813478	0.0137922	15.6277	VUS
PNPT1	NM_033109.4:c.13A>G	NP_149100.2:p.Arg5Gly	missense_variant	1	0.967139	0.0123272	75.8822		NA	NA	NA	NA	VUS
PNPT1	NM_033109.4:c.11G>T	NP_149100.2:p.Cys4Phe	missense_variant	1	1.28951	0.218106	8.8031		0.777263	0.722829	0.162622	2.59051	VUS
ELMOD3	NM_001329791.1:c.-670+1G>A		splice_donor_variant	1	1.20877	0.0154048	94.8267		NA	NA	NA	NA	VUS
ELMOD3	NM_001329791.1:c.-233G>T		splice_region_variant	1	1.24335	0.0158452	97.5376		NA	NA	NA	NA	VUS
ELMOD3	NM_001329791.1:c.-232-3del		splice_region_variant	0.375849	0.263775	0.00535984	2.66589		NA	NA	NA	NA	VUS
ELMOD3	NM_001329791.1:c.97G>C	NP_001316720.1:p.Asp33His	missense_variant	1	0.966654	0.012321	75.8441		NA	NA	NA	NA	VUS
ELMOD3	NM_001329791.1:c.196C>T	NP_001316720.1:p.Arg66Cys	missense_variant	0.619344	0.484928	0.00822426	9.31662		1	0.54465	0.0103785	6.78417	B
ELMOD3	NM_001329791.1:c.360+5G>A		splice_region_variant	0.625182	2.90107	0.23288	152.188		1	0.814266	0.131769	3.81371	VUS
ELMOD3	NM_001329791.1:c.400G>A	NP_001316720.1:p.Ala134Thr	missense_variant	1	0.967303	0.0123293	75.895		NA	NA	NA	NA	VUS
ELMOD3	NM_001329791.1:c.407G>A	NP_001316720.1:p.Arg136Gln	missense_variant	1	1.45046	0.166122	17.3623		0.157229	4.88945	0.392565	256.351	VUS
ELMOD3	NM_001329791.1:c.449G>A	NP_001316720.1:p.Arg150Gln	missense_variant	1	0.966986	0.0123252	75.8702		0.6558	0.407527	0.00827863	4.11885	VUS
ELMOD3	NM_001329791.1:c.881A>G	NP_001316720.1:p.His294Arg	missense_variant	0.57511	0.690724	0.172842	2.52902		0.279792	2.50457	0.487164	16.1312	VUS
ELMOD3	NM_001329791.1:c.1025A>G	NP_001316720.1:p.Gln342Arg	missense_variant	1	1.93831	0.100888	114.294		NA	NA	NA	NA	VUS
ELMOD3	NM_001329791.1:c.1126G>A	NP_001316720.1:p.Glu376Lys	missense_variant	1	0.970293	0.129918	7.24649		0.226747	0.382864	0.0654074	1.59574	LB
PJVK	NM_001042702.3:c.521A>T	NP_001036167.1:p.His174Leu	missense_variant	0.265634	0.356201	0.0339107	2.17611		NA	NA	NA	NA	VUS
PJVK	NM_001042702.3:c.631G>A	NP_001036167.1:p.Val211Ile	missense_variant	0.604767	0.445692	0.00755955	8.56273		NA	NA	NA	NA	VUS
PJVK	NM_001042702.3:c.715A>G	NP_001036167.1:p.Thr239Ala	missense_variant	0.627939	2.64482	0.212341	138.772		0.331804	3.69296	0.296473	193.692	VUS
PJVK	NM_001042702.3:c.766+8T>C		splice_region_variant	0.348106	0.296044	0.00564378	3.68789		1	1.33884	0.0170623	105.019	B
PJVK	NM_001042702.3:c.793C>T	NP_001036167.1:p.Arg265Cys	missense_variant	1	1.06797	0.271471	4.42468		0.0474792	7.95218	0.964686	365.204	B
PJVK	NM_001042702.3:c.794G>A	NP_001036167.1:p.Arg265His	missense_variant	1	0.889752	0.0113415	69.8123		1	1.32477	0.016883	103.916	VUS
PJVK	NM_001042702.3:c.886C>T	NP_001036167.1:p.Arg296Ter	stop_gained	0.690612	1.78084	0.255169	19.6822		0.181922	4.8759	0.482369	239.829	P
PJVK	NM_001042702.3:c.887G>A	NP_001036167.1:p.Arg296Gln	missense_variant	0.0666685	0.323809	0.0751938	1.09311		1	0.883102	0.183264	3.72486	VUS
TMIE	NM_147196.2:c.101C>T	NP_671729.2:p.Thr34Met	missense_variant	1	0.907337	0.0657785	12.5155		NA	NA	NA	NA	VUS
TMIE	NM_147196.2:c.122C>T	NP_671729.2:p.Pro41Leu	missense_variant	1	0.907713	0.0658058	12.5207		1	1.24177	0.0900231	17.1292	VUS
TMIE	NM_147196.2:c.338A>G	NP_671729.2:p.Asn113Ser	missense_variant	0.0314529	0.129609	0.00287996	1.00905		1	0.674501	0.0114373	12.9583	VUS
TMIE	NM_147196.2:c.388A>G	NP_671729.2:p.Lys130Glu	missense_variant	0.626741	2.72213	0.218551	142.826		0.661887	1.86023	0.213065	22.2712	VUS
TMIE	NM_147196.2:c.390G>C	NP_671729.2:p.Lys130Asn	missense_variant	0.626747	2.72171	0.218518	142.804		0.661869	1.86064	0.213112	22.2762	VUS
ILDR1	NM_175924.3:c.1467G>A	NP_787120.1:p.Ser489=	splice_region_variant	1	0.882485	0.0112489	69.2424		NA	NA	NA	NA	VUS
ILDR1	NM_175924.3:c.1394C>T	NP_787120.1:p.Pro465Leu	missense_variant	1	0.8912	0.0646084	12.293		0.0541931	0.225239	0.024475	1.01198	VUS
ILDR1	NM_175924.3:c.1384G>A	NP_787120.1:p.Glu462Lys	missense_variant	0.295473	2.6745	0.478176	27.1105		0.624176	0.747789	0.223313	2.27152	VUS
ILDR1	NM_175924.3:c.1370C>T	NP_787120.1:p.Ser457Phe	missense_variant	0.604872	0.445978	0.0075644	8.56823		1	1.2472	0.0158949	97.8363	VUS
ILDR1	NM_175924.3:c.1368C>G	NP_787120.1:p.His456Gln	missense_variant	0.604783	0.445736	0.0075603	8.56357		0.389831	0.311382	0.00632663	3.14681	VUS
ILDR1	NM_175924.3:c.1253G>A	NP_787120.1:p.Arg418Gln	missense_variant	0.671897	0.595197	0.0497183	5.19665		0.0025765	0.150195	0.0168896	0.627415	LB
ILDR1	NM_175924.3:c.1211G>A	NP_787120.1:p.Arg404His	missense_variant	1	1.78359	0.0928364	105.175		0.588874	2.49268	0.129748	146.946	VUS
ILDR1	NM_175924.3:c.1192C>T	NP_787120.1:p.Arg398Cys	missense_variant	1	1.78238	0.0927735	105.104		NA	NA	NA	NA	LB
ILDR1	NM_175924.3:c.1178C>T	NP_787120.1:p.Pro393Leu	missense_variant	1	1.78165	0.0927357	105.061		NA	NA	NA	NA	VUS
ILDR1	NM_175924.3:c.1169C>T	NP_787120.1:p.Pro390Leu	missense_variant	1	0.89061	0.0645657	12.2849		1	1.3493	0.0978171	18.6134	LB
ILDR1	NM_175924.3:c.1166G>A	NP_787120.1:p.Arg389Gln	missense_variant	0.295595	2.6716	0.477657	27.0812		NA	NA	NA	NA	B
ILDR1	NM_175924.3:c.1142C>T	NP_787120.1:p.Pro381Leu	missense_variant	1	0.890852	0.0113555	69.8985		1	1.35251	0.0172365	106.091	VUS
ILDR1	NM_175924.3:c.1095T>A	NP_787120.1:p.Asn365Lys	missense_variant	1	1.33571	0.152981	15.9876		0.329817	3.73908	0.300178	196.108	VUS
ILDR1	NM_175924.3:c.1016G>A	NP_787120.1:p.Arg339Gln	missense_variant	0.566059	0.63625	0.159189	2.32944		0.479661	2.07811	0.404234	13.3842	VUS
ILDR1	NM_175924.3:c.1004A>G	NP_787120.1:p.Glu335Gly	missense_variant	1	0.89061	0.0113524	69.8795		NA	NA	NA	NA	VUS
ILDR1	NM_175924.3:c.841G>A	NP_787120.1:p.Val281Met	missense_variant	0.018367	0.333944	0.107008	0.898798		1	0.934894	0.26729	3.0734	VUS
ILDR1	NM_175924.3:c.764C>T	NP_787120.1:p.Ala255Val	missense_variant	1	0.89061	0.0645657	12.2849		0.588851	2.4931	0.12977	146.971	VUS
ILDR1	NM_175924.3:c.753C>A	NP_787120.1:p.Asn251Lys	missense_variant	0.604628	0.445313	0.00755313	8.55545		1	1.35242	0.0172353	106.083	VUS
ILDR1	NM_175924.3:c.749G>A	NP_787120.1:p.Arg250Gln	missense_variant	0.604606	0.445253	0.00755211	8.55429		1	1.35196	0.0172295	106.048	VUS
ILDR1	NM_175924.3:c.676A>G	NP_787120.1:p.Met226Val	missense_variant	0.604606	0.445253	0.00755211	8.55429		0.181976	0.105614	0.00135375	8.29331	VUS
ILDR1	NM_175924.3:c.671C>T	NP_787120.1:p.Pro224Leu	missense_variant	0.604606	0.445253	0.00755211	8.55429		NA	NA	NA	NA	VUS
ILDR1	NM_175924.3:c.662C>T	NP_787120.1:p.Ser221Phe	missense_variant	0.348651	0.29684	0.00565895	3.6978		NA	NA	NA	NA	VUS
ILDR1	NM_175924.3:c.659C>T	NP_787120.1:p.Pro220Leu	missense_variant	1	0.886381	0.203945	3.85267		0.450823	0.589071	0.160413	1.83965	VUS
ILDR1	NM_175924.3:c.604C>T	NP_787120.1:p.Arg202Cys	missense_variant	0.430057	0.445253	0.0402712	3.10722		0.706265	0.540863	0.0514984	3.30436	VUS
ILDR1	NM_175924.3:c.499+1G>A		splice_donor_variant	1	0.892168	0.0113722	70.0017		NA	NA	NA	NA	LP
ILDR1	NM_175924.3:c.419A>T	NP_787120.1:p.His140Leu	missense_variant	0.627492	2.67119	0.21446	140.154		NA	NA	NA	NA	VUS
ILDR1	NM_175924.3:c.379+1G>T		splice_donor_variant	1	0.892245	0.0113732	70.0078		NA	NA	NA	NA	LP
ILDR1	NM_175924.3:c.228G>A	NP_787120.1:p.Ala76=	splice_region_variant	0.0573994	0.148782	0.00323871	1.22653		NA	NA	NA	NA	VUS
ILDR1	NM_175924.3:c.227C>T	NP_787120.1:p.Ala76Val	missense_variant	0.627419	2.67575	0.214826	140.394		NA	NA	NA	NA	LB
ILDR1	NM_175924.3:c.182G>A	NP_787120.1:p.Arg61His	missense_variant	1	0.890716	0.0645733	12.2863		0.588798	2.49404	0.129819	147.026	VUS
ILDR1	NM_175924.3:c.181C>T	NP_787120.1:p.Arg61Cys	missense_variant	1	1.78138	0.0927216	105.045		1	1.35279	0.0980696	18.6615	VUS
ILDR1	NM_175924.3:c.86A>C	NP_787120.1:p.Gln29Pro	missense_variant	0.348651	0.29684	0.00565895	3.6978		NA	NA	NA	NA	VUS
GRXCR1	NM_001080476.2:c.55C>T	NP_001073945.1:p.Arg19Trp	missense_variant	0.626663	2.72804	0.219026	143.136		0.318803	4.04803	0.324988	212.291	VUS
GRXCR1	NM_001080476.2:c.62C>T	NP_001073945.1:p.Ala21Val	missense_variant	1	0.909308	0.0115906	71.3459		NA	NA	NA	NA	VUS
GRXCR1	NM_001080476.2:c.175G>A	NP_001073945.1:p.Asp59Asn	missense_variant	0.109269	0.181825	0.00384833	1.62512		NA	NA	NA	NA	VUS
GRXCR1	NM_001080476.2:c.272G>T	NP_001073945.1:p.Gly91Val	missense_variant	0.456746	2.27395	0.372219	23.8841		NA	NA	NA	NA	B
GRXCR1	NM_001080476.2:c.394A>G	NP_001073945.1:p.Thr132Ala	missense_variant	0.568675	0.657037	0.164386	2.40558		1	0.905711	0.226626	3.31596	VUS
GRXCR1	NM_001080476.2:c.494A>G	NP_001073945.1:p.Asn165Ser	missense_variant	1	0.910205	0.121869	6.79731		0.329771	3.74017	0.300264	196.166	VUS
GRXCR1	NM_001080476.2:c.712G>A	NP_001073945.1:p.Glu238Lys	missense_variant	1	0.909434	0.243059	3.40273		0.0792043	4.05592	0.725098	41.1152	VUS
GRXCR1	NM_001080476.2:c.772A>T	NP_001073945.1:p.Met258Leu	missense_variant	1	0.908592	0.0115814	71.2897		1	1.24255	0.0158356	97.472	VUS
GRXCR1	NM_001080476.2:c.778A>T	NP_001073945.1:p.Met260Leu	missense_variant	0.607983	0.454424	0.00770752	8.7305		NA	NA	NA	NA	VUS
MARVELD2	NM_001038603.2:c.130G>A	NP_001033692.2:p.Asp44Asn	missense_variant	0.730184	1.48412	0.288683	9.5562		0.00299915	0.260009	0.077933	0.688294	LB
MARVELD2	NM_001038603.2:c.238C>T	NP_001033692.2:p.Arg80Cys	missense_variant	1	1.78093	0.092698	105.018		NA	NA	NA	NA	VUS
MARVELD2	NM_001038603.2:c.304C>T	NP_001033692.2:p.Pro102Ser	missense_variant	0.379158	3.56165	0.352416	175.285		0.179083	4.98287	0.492957	245.084	VUS
MARVELD2	NM_001038603.2:c.370C>A	NP_001033692.2:p.Pro124Thr	missense_variant	0.627492	2.67124	0.214463	140.157		NA	NA	NA	NA	VUS
MARVELD2	NM_001038603.2:c.497C>T	NP_001033692.2:p.Thr166Ile	missense_variant	0.379158	3.56165	0.352416	175.285		0.0436532	0.338014	0.0822435	1.04808	LB
MARVELD2	NM_001038603.2:c.670_694del	NP_001033692.2:p.Leu224AlafsTer31	frameshift_variant	1	1.78066	0.0926839	105.002		NA	NA	NA	NA	P
MARVELD2	NM_001038603.2:c.772G>A	NP_001033692.2:p.Val258Met	missense_variant	0.430057	0.445253	0.0402712	3.10722		1	1.24653	0.0903686	17.1949	VUS
MARVELD2	NM_001038603.2:c.838C>T	NP_001033692.2:p.Arg280Trp	missense_variant	0.671577	0.593574	0.0495826	5.18247		1	1.2467	0.0903808	17.1972	VUS
MARVELD2	NM_001038603.2:c.1000T>G	NP_001033692.2:p.Phe334Val	missense_variant	0.604531	0.44505	0.00754866	8.55038		NA	NA	NA	NA	VUS
MARVELD2	NM_001038603.2:c.1114C>T	NP_001033692.2:p.Arg372Trp	missense_variant	0.627495	2.67101	0.214445	140.145		0.318481	4.05898	0.325867	212.864	VUS
MARVELD2	NM_001038603.2:c.1147-2A>G		splice_acceptor_variant	0.603323	0.44175	0.00749274	8.487		0.0886333	0.170514	0.00384663	1.2721	LP
MARVELD2	NM_001038603.2:c.1149A>G	NP_001033692.2:p.Ile383Met	missense_variant	1	0.882446	0.0112484	69.2394		NA	NA	NA	NA	LB
MARVELD2	NM_001038603.2:c.1295del	NP_001033692.2:p.His432ProfsTer7	frameshift_variant	1	0.89049	0.0113509	69.8701		NA	NA	NA	NA	P
MARVELD2	NM_001038603.2:c.1352C>G	NP_001033692.2:p.Thr451Arg	missense_variant	1	1.06828	0.271549	4.42595		0.365092	0.624131	0.194481	1.76045	VUS
MARVELD2	NM_001038603.2:c.1465G>A	NP_001033692.2:p.Val489Met	missense_variant	0.430162	0.44554	0.0402971	3.10922		1	1.35338	0.0981129	18.6697	VUS
MARVELD2	NM_001038603.2:c.1470G>A	NP_001033692.2:p.Met490Ile	missense_variant	0.77874	1.24896	0.341123	4.99172		NA	NA	NA	NA	VUS
MARVELD2	NM_001038603.2:c.1550del	NP_001033692.2:p.Lys517ArgfsTer16	frameshift_variant	0.620481	2.04932	0.106663	120.838		1	0.967845	0.0875167	6.75386	P
MARVELD2	NM_001038603.2:c.1582C>T	NP_001033692.2:p.Arg528Cys	missense_variant	1	0.98601	0.0125672	77.3629		0.548324	2.04958	0.0261076	160.692	LP
BDP1	NM_018429.2:c.47G>T	NP_060899.2:p.Gly16Val	missense_variant	0.453728	2.40147	0.393096	25.2246		0.753698	1.32627	0.305145	5.76327	VUS
BDP1	NM_018429.2:c.82C>G	NP_060899.2:p.Gln28Glu	missense_variant	0.6174	0.479733	0.00813628	9.21673		1	0.680884	0.0115454	13.081	VUS
BDP1	NM_018429.2:c.599C>A	NP_060899.2:p.Thr200Asn	missense_variant	1	0.543234	0.00921211	10.4372		1	1.74872	0.0222766	137.143	VUS
BDP1	NM_018429.2:c.600-4A>G		splice_region_variant	1	1.93272	0.0246165	151.555		0.386066	3.61983	0.0461123	283.557	VUS
BDP1	NM_018429.2:c.891C>G	NP_060899.2:p.Asn297Lys	missense_variant	1	0.919823	0.0117242	72.1703		NA	NA	NA	NA	VUS
BDP1	NM_018429.2:c.1198C>T	NP_060899.2:p.Arg400Trp	missense_variant	1	0.941112	0.0119958	73.843		NA	NA	NA	NA	VUS
BDP1	NM_018429.2:c.1228T>G	NP_060899.2:p.Cys410Gly	missense_variant	1	1.28517	0.217374	8.77337		0.73226	1.32355	0.246476	7.10761	VUS
BDP1	NM_018429.2:c.1307A>G	NP_060899.2:p.Gln436Arg	missense_variant	0.600292	0.717816	0.205226	2.35986		0.779025	1.2744	0.353748	4.42981	VUS
BDP1	NM_018429.2:c.1831A>G	NP_060899.2:p.Met611Val	missense_variant	0.442772	0.477097	0.0431504	3.3299		0.654304	1.50063	0.108749	20.7028	VUS
BDP1	NM_018429.2:c.1957-4A>G		splice_region_variant	0.4466	0.485802	0.0439375	3.3906		0.652203	1.516	0.109862	20.915	VUS
BDP1	NM_018429.2:c.2110G>A	NP_060899.2:p.Val704Met	missense_variant	0.364446	0.319078	0.00608265	3.97436		NA	NA	NA	NA	VUS
BDP1	NM_018429.2:c.2176A>T	NP_060899.2:p.Ile726Leu	missense_variant	0.680942	0.638076	0.0533028	5.57113		0.568815	2.97191	0.154695	175.165	B
BDP1	NM_018429.2:c.2506A>G	NP_060899.2:p.Lys836Glu	missense_variant	0.625314	2.87491	0.230782	150.815		NA	NA	NA	NA	VUS
BDP1	NM_018429.2:c.2924A>T	NP_060899.2:p.Asp975Val	missense_variant	1	0.95678	0.12811	7.14549		0.259236	0.455717	0.0793388	1.82651	VUS
BDP1	NM_018429.2:c.3407A>C	NP_060899.2:p.Asp1136Ala	missense_variant	0.443341	0.478409	0.0432692	3.33905		1	1.36683	0.099086	18.8556	VUS
BDP1	NM_018429.2:c.3437A>G	NP_060899.2:p.Glu1146Gly	missense_variant	0.498993	0.574442	0.0891741	2.95317		1	1.115	0.163299	6.59199	VUS
BDP1	NM_018429.2:c.3623C>T	NP_060899.2:p.Ser1208Leu	missense_variant	1	0.956297	0.0121892	75.0321		1	1.36791	0.0174325	107.298	VUS
BDP1	NM_018429.2:c.3718G>T	NP_060899.2:p.Val1240Leu	missense_variant	0.727042	1.59558	0.310333	10.2794		0.000261444	0.212162	0.064863	0.544027	LB
BDP1	NM_018429.2:c.3880G>A	NP_060899.2:p.Gly1294Arg	missense_variant	1	1.91792	0.0998276	113.092		NA	NA	NA	NA	VUS
BDP1	NM_018429.2:c.3928C>G	NP_060899.2:p.Gln1310Glu	missense_variant	0.117553	0.191788	0.00405891	1.71419		1	0.743644	0.0126091	14.2866	VUS
BDP1	NM_018429.2:c.4091A>G	NP_060899.2:p.His1364Arg	missense_variant	0.410193	0.579525	0.149119	2.00976		0.289356	2.34859	0.45683	15.1268	VUS
BDP1	NM_018429.2:c.4378T>A	NP_060899.2:p.Tyr1460Asn	missense_variant	1	0.964446	0.0122929	75.6711		NA	NA	NA	NA	VUS
BDP1	NM_018429.2:c.4683G>A	NP_060899.2:p.Met1561Ile	missense_variant	0.171528	0.320217	0.0316075	1.79123		0.486404	0.489296	0.0482907	2.73688	VUS
BDP1	NM_018429.2:c.4772T>C	NP_060899.2:p.Ile1591Thr	missense_variant	0.365334	0.32029	0.00610574	3.98948		NA	NA	NA	NA	VUS
BDP1	NM_018429.2:c.5026C>G	NP_060899.2:p.Gln1676Glu	missense_variant	1	1.4401	0.164937	17.238		0.396283	2.24068	0.256635	26.8347	B
BDP1	NM_018429.2:c.5399C>T	NP_060899.2:p.Pro1800Leu	missense_variant	1	0.955985	0.0121853	75.0077		1	0.743079	0.0125995	14.2757	VUS
BDP1	NM_018429.2:c.5441A>G	NP_060899.2:p.Lys1814Arg	missense_variant	1	0.957078	0.0121992	75.0933		NA	NA	NA	NA	VUS
BDP1	NM_018429.2:c.5573C>G	NP_060899.2:p.Pro1858Arg	missense_variant	0.201513	0.478419	0.128272	1.53676		0.793389	0.742821	0.199175	2.38584	VUS
BDP1	NM_018429.2:c.5623G>A	NP_060899.2:p.Asp1875Asn	missense_variant	0.625336	2.87052	0.230469	150.611		NA	NA	NA	NA	LB
BDP1	NM_018429.2:c.5630A>C	NP_060899.2:p.Asp1877Ala	missense_variant	1	0.956793	0.0121955	75.071		1	0.742897	0.0125964	14.2722	VUS
BDP1	NM_018429.2:c.5652C>G	NP_060899.2:p.Asp1884Glu	missense_variant	1	0.956793	0.0693651	13.198		NA	NA	NA	NA	VUS
BDP1	NM_018429.2:c.5772+15dup		splice_region_variant	5.26e-07	0.0702162	0.00808115	0.279587		1	0.857635	0.0715936	7.48834	VUS
BDP1	NM_018429.2:c.5794C>T	NP_060899.2:p.Pro1932Ser	missense_variant	0.615284	0.474072	0.00804034	9.108		NA	NA	NA	NA	VUS
BDP1	NM_018429.2:c.5812G>T	NP_060899.2:p.Ala1938Ser	missense_variant	1	0.947519	0.068693	13.0702		0.0374407	0.21402	0.0235776	0.932093	LB
BDP1	NM_018429.2:c.5845G>A	NP_060899.2:p.Val1949Met	missense_variant	1	0.948845	0.0120944	74.4483		1	1.49979	0.0191127	117.634	LB
BDP1	NM_018429.2:c.5900C>G	NP_060899.2:p.Thr1967Ser	missense_variant	1	0.934071	0.0119055	73.2863		NA	NA	NA	NA	VUS
BDP1	NM_018429.2:c.5929+10A>T		splice_region_variant	1	1.11638	0.283785	4.62555		NA	NA	NA	NA	VUS
BDP1	NM_018429.2:c.5990T>C	NP_060899.2:p.Leu1997Ser	missense_variant	0.679365	0.630943	0.0527062	5.50887		NA	NA	NA	NA	VUS
BDP1	NM_018429.2:c.6034A>G	NP_060899.2:p.Ile2012Val	missense_variant	1	1.24557	0.0158731	97.7142		1	1.09205	0.0185078	20.9859	VUS
BDP1	NM_018429.2:c.6058G>A	NP_060899.2:p.Asp2020Asn	missense_variant	0.614842	2.11464	0.110063	124.687		NA	NA	NA	NA	VUS
BDP1	NM_018429.2:c.6301G>A	NP_060899.2:p.Ala2101Thr	missense_variant	0.4538	2.39632	0.392251	25.1704		0.605783	0.689518	0.184887	2.21467	VUS
BDP1	NM_018429.2:c.6398T>A	NP_060899.2:p.Met2133Lys	missense_variant	1	0.959643	0.0122318	75.2944		NA	NA	NA	NA	VUS
BDP1	NM_018429.2:c.6412+9T>C		splice_region_variant	1	0.960039	0.0122368	75.3255		NA	NA	NA	NA	VUS
BDP1	NM_018429.2:c.6525A>T	NP_060899.2:p.Lys2175Asn	missense_variant	1	1.43649	0.164524	17.1948		NA	NA	NA	NA	VUS
BDP1	NM_018429.2:c.6676A>G	NP_060899.2:p.Asn2226Asp	missense_variant	1	0.958321	0.012215	75.1908		NA	NA	NA	NA	VUS
BDP1	NM_018429.2:c.7031C>T	NP_060899.2:p.Ala2344Val	missense_variant	0.76994	0.797195	0.192412	3.13595		1	1.07889	0.269942	3.94994	VUS
BDP1	NM_018429.2:c.7035G>C	NP_060899.2:p.Met2345Ile	missense_variant	1	0.956549	0.0121924	75.0519		1	1.3875	0.0176822	108.834	VUS
BDP1	NM_018429.2:c.7058A>G	NP_060899.2:p.Asp2353Gly	missense_variant	1	0.957487	0.0122044	75.1254		NA	NA	NA	NA	VUS
BDP1	NM_018429.2:c.7252A>G	NP_060899.2:p.Lys2418Glu	missense_variant	1	0.956767	0.0121952	75.0689		NA	NA	NA	NA	VUS
BDP1	NM_018429.2:c.7325C>T	NP_060899.2:p.Ala2442Val	missense_variant	0.680899	0.637882	0.0532866	5.56944		NA	NA	NA	NA	VUS
BDP1	NM_018429.2:c.7420G>A	NP_060899.2:p.Glu2474Lys	missense_variant	1	0.956019	0.0121857	75.0103		NA	NA	NA	NA	VUS
BDP1	NM_018429.2:c.7588C>T	NP_060899.2:p.Arg2530Cys	missense_variant	1	0.957016	0.0121984	75.0885		NA	NA	NA	NA	VUS
BDP1	NM_018429.2:c.7664A>G	NP_060899.2:p.Asn2555Ser	missense_variant	1	0.955603	0.0121804	74.9778		NA	NA	NA	NA	B
BDP1	NM_018429.2:c.7795C>T	NP_060899.2:p.Arg2599Trp	missense_variant	0.620909	0.489107	0.00829498	9.39706		1	0.894637	0.0151681	17.1875	VUS
SLC22A4	NM_003059.2:c.1301A>C	NP_003050.2:p.Lys434Thr	missense_variant	0.574681	1.51674	0.0257	29.1514		0.170559	0.24585	0.00603311	1.47651	VUS
SLC22A4	NM_003059.2:c.1460T>C	NP_003050.2:p.Met487Thr	missense_variant	0.435956	3.01709	0.0384262	236.441		NA	NA	NA	NA	B
GRXCR2	NM_001080516.1:c.674A>C	NP_001073985.1:p.Glu225Ala	missense_variant	1	0.967619	0.0701488	13.3473		NA	NA	NA	NA	VUS
GRXCR2	NM_001080516.1:c.508C>A	NP_001073985.1:p.His170Asn	missense_variant	0.619081	0.484226	0.00821237	9.30314		1	1.50493	0.0191782	118.038	VUS
GRXCR2	NM_001080516.1:c.384C>A	NP_001073985.1:p.Asn128Lys	missense_variant	1	1.93832	0.100889	114.295		NA	NA	NA	NA	VUS
GRXCR2	NM_001080516.1:c.148C>T	NP_001073985.1:p.Pro50Ser	missense_variant	1	0.968089	0.0123393	75.9566		NA	NA	NA	NA	VUS
SERPINB6	NM_001271823.1:c.917G>A	NP_001258752.1:p.Arg306His	missense_variant	0.352539	0.302452	0.00576589	3.76783		0.406157	0.344477	0.00699859	3.48145	VUS
SERPINB6	NM_001271823.1:c.804_807del	NP_001258752.1:p.Tyr269ArgfsTer4	frameshift_variant	0.626752	2.72134	0.218487	142.785		0.326936	3.81024	0.305892	199.836	LP
SERPINB6	NM_001271823.1:c.736G>T	NP_001258752.1:p.Glu246Ter	stop_gained	0.352539	0.302452	0.00576589	3.76783		1	0.635074	0.0107691	12.2009	P
SERPINB6	NM_001271823.1:c.488G>A	NP_001258752.1:p.Gly163Asp	missense_variant	0.729103	1.51219	0.294145	9.74254		NA	NA	NA	NA	VUS
SERPINB6	NM_001271823.1:c.457A>C	NP_001258752.1:p.Ile153Leu	missense_variant	1	0.907575	0.0115685	71.2099		0.635567	0.423569	0.0080724	5.27583	VUS
SERPINB6	NM_001271823.1:c.364C>G	NP_001258752.1:p.Leu122Val	missense_variant	0.626752	2.72134	0.218487	142.785		1	1.27011	0.170088	9.48266	VUS
SERPINB6	NM_001271823.1:c.353C>T	NP_001258752.1:p.Ser118Phe	missense_variant	0.377914	3.62902	0.359082	178.598		0.17674	5.08098	0.502665	249.905	VUS
SERPINB6	NM_001271823.1:c.293T>C	NP_001258752.1:p.Val98Ala	missense_variant	0.352539	0.302452	0.00576589	3.76783		0.635531	0.423394	0.00806906	5.27365	VUS
SERPINB6	NM_001271823.1:c.247G>A	NP_001258752.1:p.Gly83Ser	missense_variant	1	0.908089	0.011575	71.2503		1	1.27061	0.0161931	99.6714	VUS
SERPINB6	NM_001271823.1:c.205G>A	NP_001258752.1:p.Ala69Thr	missense_variant	1	0.907199	0.0115637	71.1805		NA	NA	NA	NA	VUS
SERPINB6	NM_001271823.1:c.178G>A	NP_001258752.1:p.Val60Ile	missense_variant	1	0.907337	0.0115654	71.1913		NA	NA	NA	NA	LB
SERPINB6	NM_001271823.1:c.47+9_47+13del		splice_region_variant	0.673903	1.65234	0.18924	19.7815		NA	NA	NA	NA	VUS
SERPINB6	NM_001271823.1:c.47A>T	NP_001258752.1:p.Lys16Met	missense_variant	0.619782	2.05719	0.107075	121.3		NA	NA	NA	NA	VUS
SERPINB6	NM_001271823.1:c.19G>A	NP_001258752.1:p.Gly7Arg	missense_variant	0.611899	0.464991	0.00788646	8.93347		NA	NA	NA	NA	VUS
DCDC2	NM_001195610.1:c.1251G>C	NP_001182539.1:p.Gln417His	missense_variant	1	0.95412	0.0121612	74.8634		NA	NA	NA	NA	VUS
DCDC2	NM_001195610.1:c.1166A>G	NP_001182539.1:p.Glu389Gly	missense_variant	1	1.43059	0.163839	17.125		0.761508	0.668418	0.116369	2.67918	VUS
DCDC2	NM_001195610.1:c.1132G>T	NP_001182539.1:p.Gly378Cys	missense_variant	0.616373	0.476992	0.00808956	9.16441		0.43354	0.30827	0.00670508	2.54143	VUS
DCDC2	NM_001195610.1:c.842A>G	NP_001182539.1:p.Glu281Gly	missense_variant	0.625249	2.88533	0.231607	151.367		0.125195	5.60522	0.449992	293.816	VUS
DCDC2	NM_001195610.1:c.705-3C>T		splice_region_variant	1	0.960819	0.0696533	13.2541		0.719586	0.595382	0.0587395	3.33047	VUS
DCDC2	NM_001195610.1:c.704+6T>C		splice_region_variant	1	0.959032	0.0122237	75.2483		0.180815	0.223825	0.00511044	1.61587	VUS
DCDC2	NM_001195610.1:c.273G>C	NP_001182539.1:p.Gln91His	missense_variant	0.375538	3.82877	0.378823	188.43		0.19297	3.70803	0.531318	41.024	VUS
DCDC2	NM_001195610.1:c.209C>A	NP_001182539.1:p.Thr70Asn	missense_variant	0.617082	0.478888	0.00812169	9.20086		NA	NA	NA	NA	VUS
RIPOR2	NM_014722.4:c.3134A>G	NP_055537.2:p.Gln1045Arg	missense_variant	0.625145	0.343707	0.00655183	4.28173		0.00238012	0.0877674	0.00206968	0.584632	LB
RIPOR2	NM_014722.4:c.3016-4A>G		splice_region_variant	0.0704995	0.147053	0.00326677	1.14489		NA	NA	NA	NA	VUS
RIPOR2	NM_014722.4:c.3015+9C>T		splice_region_variant	0.726954	0.62451	0.0969342	3.21107		0.731439	0.686522	0.106613	3.52957	B
RIPOR2	NM_014722.4:c.2902G>A	NP_055537.2:p.Ala968Thr	missense_variant	1	1.03438	0.237981	4.4958		1	1.14482	0.263383	4.97575	VUS
RIPOR2	NM_014722.4:c.2875G>A	NP_055537.2:p.Glu959Lys	missense_variant	0.302532	0.516064	0.138359	1.65771		0.591955	0.713954	0.183722	2.47593	LB
RIPOR2	NM_014722.4:c.2686G>A	NP_055537.2:p.Val896Ile	missense_variant	1	0.515025	0.00873423	9.89499		NA	NA	NA	NA	LB
RIPOR2	NM_014722.4:c.2390T>C	NP_055537.2:p.Ile797Thr	missense_variant	1	1.02908	0.0131159	80.7382		NA	NA	NA	NA	VUS
RIPOR2	NM_014722.4:c.1888C>A	NP_055537.2:p.Gln630Lys	missense_variant	0.722332	1.37714	0.232922	9.40145		0.202218	0.461294	0.10709	1.55731	VUS
RIPOR2	NM_014722.4:c.1742A>G	NP_055537.2:p.Asp581Gly	missense_variant	0.619672	2.05843	0.10714	121.373		0.636402	1.64317	0.11908	22.6831	VUS
RIPOR2	NM_014722.4:c.1522C>A	NP_055537.2:p.Pro508Thr	missense_variant	1	1.03153	0.0131471	80.9304		NA	NA	NA	NA	VUS
RIPOR2	NM_014722.4:c.1079G>A	NP_055537.2:p.Arg360Lys	missense_variant	0.618869	2.06756	0.107615	121.91		1	1.00038	0.0725214	13.7992	VUS
RIPOR2	NM_014722.4:c.1065C>G	NP_055537.2:p.Asp355Glu	missense_variant	0.38819	0.514739	0.113393	1.92202		1	1.01903	0.2187	4.00979	B
RIPOR2	NM_014722.4:c.1055C>G	NP_055537.2:p.Thr352Ser	missense_variant	0.388182	0.514645	0.113372	1.92167		0.0101894	0.2734	0.0689543	0.796082	LB
RIPOR2	NM_014722.4:c.1036G>T	NP_055537.2:p.Gly346Cys	missense_variant	0.619639	2.05881	0.107159	121.395		0.561449	3.2804	0.170752	193.327	VUS
RIPOR2	NM_014722.4:c.973G>A	NP_055537.2:p.Ala325Thr	missense_variant	1	0.772094	0.113097	4.56496		0.358265	2.66662	0.3054	31.9296	VUS
RIPOR2	NM_014722.4:c.683A>G	NP_055537.2:p.Lys228Arg	missense_variant	1	0.514554	0.00872625	9.88594		NA	NA	NA	NA	VUS
RIPOR2	NM_014722.4:c.673-9C>T		splice_region_variant	1	1.02964	0.236891	4.47522		1	0.892711	0.23939	2.86731	VUS
RIPOR2	NM_014722.4:c.542G>A	NP_055537.2:p.Arg181Gln	missense_variant	1	1.03096	0.0131398	80.8855		NA	NA	NA	NA	VUS
RIPOR2	NM_014722.4:c.337-5T>C		splice_region_variant	1	1.0304	0.0131327	80.8416		NA	NA	NA	NA	VUS
RIPOR2	NM_014722.4:c.337-7A>G		splice_region_variant	0.619472	2.06071	0.107258	121.507		0.707639	0.575187	0.0547336	3.51413	VUS
RIPOR2	NM_014722.4:c.219G>T	NP_055537.2:p.Arg73Ser	missense_variant	1	1.03039	0.0131326	80.8411		1	0.819819	0.0138995	15.7496	VUS
COL11A2	NM_080680.2:c.5087C>T	NP_542411.2:p.Thr1696Met	missense_variant	1	1.36136	0.155918	16.2947		0.656091	2.05489	0.235358	24.6154	VUS
COL11A2	NM_080680.2:c.5000G>A	NP_542411.2:p.Arg1667His	missense_variant	0.222018	4.53744	0.50765	214.431		0.294115	2.29033	0.44551	14.751	B
COL11A2	NM_080680.2:c.4984G>A	NP_542411.2:p.Gly1662Ser	missense_variant	1	0.909094	0.0659059	12.5398		NA	NA	NA	NA	VUS
COL11A2	NM_080680.2:c.4970G>T	NP_542411.2:p.Gly1657Val	missense_variant	0.689663	1.81529	0.260107	20.0634		0.415762	2.52649	0.362032	27.9378	VUS
COL11A2	NM_080680.2:c.4951G>A	NP_542411.2:p.Val1651Ile	missense_variant	1	0.906787	0.0115584	71.1482		1	1.2537	0.0159776	98.3454	VUS
COL11A2	NM_080680.2:c.4933G>A	NP_542411.2:p.Val1645Ile	missense_variant	0.19841	0.227082	0.00461491	2.29487		1	0.597799	0.0101374	11.4849	VUS
COL11A2	NM_080680.2:c.4864-32_4864-7dup		splice_region_variant	1	0.909897	0.0659638	12.5509		NA	NA	NA	NA	VUS
COL11A2	NM_080680.2:c.4864-58_4864-7dup		splice_region_variant	1	0.90962	0.169409	4.88469		1	0.959786	0.178709	5.15406	VUS
COL11A2	NM_080680.2:c.4537C>T	NP_542411.2:p.Arg1513Trp	missense_variant	1	0.907337	0.168985	4.87238		NA	NA	NA	NA	VUS
COL11A2	NM_080680.2:c.4429-3C>T		splice_region_variant	0.673848	0.604905	0.05053	5.28143		NA	NA	NA	NA	VUS
COL11A2	NM_080680.2:c.4229A>C	NP_542411.2:p.Lys1410Thr	missense_variant	1	0.907462	0.0657876	12.5173		1	1.37773	0.0998772	19.0058	VUS
COL11A2	NM_080680.2:c.3752C>T	NP_542411.2:p.Pro1251Leu	missense_variant	0.673848	0.604905	0.05053	5.28143		NA	NA	NA	NA	VUS
COL11A2	NM_080680.2:c.3464T>C	NP_542411.2:p.Ile1155Thr	missense_variant	1	0.907337	0.0115654	71.1913		NA	NA	NA	NA	VUS
COL11A2	NM_080680.2:c.3313-3C>T		splice_region_variant	1	0.907199	0.0115637	71.1805		NA	NA	NA	NA	VUS
COL11A2	NM_080680.2:c.3259-10C>T		splice_region_variant	1	0.907337	0.0115654	71.1913		NA	NA	NA	NA	VUS
COL11A2	NM_080680.2:c.2682G>A	NP_542411.2:p.Pro894=	splice_region_variant	1	1.81941	0.0947008	107.286		NA	NA	NA	NA	VUS
COL11A2	NM_080680.2:c.2584-5del		splice_region_variant	0.626756	2.72099	0.218459	142.767		NA	NA	NA	NA	VUS
COL11A2	NM_080680.2:c.2583+6T>C		splice_region_variant	1	0.907536	0.011568	71.2069		1	1.27103	0.0161984	99.7039	VUS
COL11A2	NM_080680.2:c.2518C>T	NP_542411.2:p.Arg840Trp	missense_variant	0.607819	0.453978	0.00769996	8.72193		NA	NA	NA	NA	VUS
COL11A2	NM_080680.2:c.2419C>G	NP_542411.2:p.Gln807Glu	missense_variant	1	0.817086	0.0104158	64.1136		NA	NA	NA	NA	VUS
COL11A2	NM_080680.2:c.2268+8G>A		splice_region_variant	1	0.907337	0.0115654	71.1913		1	1.36995	0.0174586	107.457	VUS
COL11A2	NM_080680.2:c.1996A>G	NP_542411.2:p.Ile666Val	missense_variant	0.198119	0.226729	0.00460774	2.2913		NA	NA	NA	NA	VUS
COL11A2	NM_080680.2:c.1981G>A	NP_542411.2:p.Gly661Arg	missense_variant	0.607573	0.453312	0.00768868	8.70915		NA	NA	NA	NA	P
COL11A2	NM_080680.2:c.1879C>T	NP_542411.2:p.Arg627Ter	stop_gained	1	0.907337	0.0115654	71.1913		NA	NA	NA	NA	LP
COL11A2	NM_080680.2:c.1612-10G>C		splice_region_variant	0.626746	2.72175	0.218521	142.806		0.655902	2.06551	0.236574	24.7421	VUS
COL11A2	NM_080680.2:c.1490G>A	NP_542411.2:p.Arg497His	missense_variant	0.0315124	0.129731	0.00288266	1.01		1	1.03112	0.0131421	80.8963	VUS
COL11A2	NM_080680.2:c.1297C>G	NP_542411.2:p.Arg433Gly	missense_variant	0.109004	0.181486	0.00384116	1.62209		1	0.630448	0.0106907	12.112	VUS
COL11A2	NM_080680.2:c.1220C>T	NP_542411.2:p.Ala407Val	missense_variant	1	0.907061	0.0115619	71.1696		1	1.37726	0.0175518	108.031	VUS
COL11A2	NM_080680.2:c.1135C>T	NP_542411.2:p.Arg379Ter	stop_gained	0.352539	0.302452	0.00576589	3.76783		NA	NA	NA	NA	LP
COL11A2	NM_080680.2:c.1002G>C	NP_542411.2:p.Glu334Asp	missense_variant	0.626746	2.72175	0.218521	142.806		0.655891	2.06613	0.236645	24.7495	VUS
COL11A2	NM_080680.2:c.613G>A	NP_542411.2:p.Val205Ile	missense_variant	0.607682	0.453608	0.00769369	8.71482		NA	NA	NA	NA	VUS
COL11A2	NM_080680.2:c.544G>A	NP_542411.2:p.Val182Ile	missense_variant	0.626752	2.72134	0.218487	142.785		0.248099	0.420632	0.0732302	1.68585	VUS
COL11A2	NM_080680.2:c.539G>A	NP_542411.2:p.Arg180His	missense_variant	1	0.907199	0.0115637	71.1805		NA	NA	NA	NA	VUS
COL11A2	NM_080680.2:c.509G>A	NP_542411.2:p.Arg170Gln	missense_variant	0.198233	0.226867	0.00461054	2.29269		NA	NA	NA	NA	VUS
COL11A2	NM_080680.2:c.329G>A	NP_542411.2:p.Arg110Gln	missense_variant	1	0.907324	0.0657776	12.5154		NA	NA	NA	NA	B
LHFPL5	NM_182548.3:c.43C>T	NP_872354.1:p.His15Tyr	missense_variant	0.348651	0.29684	0.00565895	3.6978		NA	NA	NA	NA	LB
LHFPL5	NM_182548.3:c.229C>T	NP_872354.1:p.Leu77Phe	missense_variant	0.627492	2.67124	0.214463	140.157		0.3298	3.73949	0.30021	196.129	VUS
LHFPL5	NM_182548.3:c.262_264del	NP_872354.1:p.Ser88del	inframe_deletion	0.223435	4.45212	0.498103	210.403		NA	NA	NA	NA	LP
LHFPL5	NM_182548.3:c.411G>A	NP_872354.1:p.Ala137=	splice_region_variant	0.730186	1.48407	0.288674	9.55588		0.143496	3.37908	0.553085	35.4921	VUS
LHFPL5	NM_182548.3:c.413-9C>T		splice_region_variant	1	0.890701	0.0645723	12.2861		NA	NA	NA	NA	VUS
LHFPL5	NM_182548.3:c.472C>T	NP_872354.1:p.Arg158Trp	missense_variant	1	1.78165	0.0927357	105.061		1	1.35238	0.0980401	18.6559	LP
LHFPL5	NM_182548.3:c.494C>T	NP_872354.1:p.Thr165Met	missense_variant	1	1.78165	0.0927357	105.061		NA	NA	NA	NA	LP
LHFPL5	NM_182548.3:c.496G>A	NP_872354.1:p.Gly166Ser	missense_variant	0.223402	4.45393	0.498305	210.488		0.508575	1.69062	0.363827	8.52182	VUS
LHFPL5	NM_182548.3:c.527G>A	NP_872354.1:p.Arg176His	missense_variant	1	0.891093	0.0646007	12.2915		1	0.901827	0.0752894	7.87448	VUS
LHFPL5	NM_182548.3:c.551T>A	NP_872354.1:p.Leu184His	missense_variant	1	0.890852	0.0113555	69.8985		1	1.2469	0.015891	97.8127	VUS
LHFPL5	NM_182548.3:c.592G>A	NP_872354.1:p.Val198Met	missense_variant	1	0.890852	0.0113555	69.8985		1	0.676279	0.0114675	12.9924	VUS
LHFPL5	NM_182548.3:c.638C>A	NP_872354.1:p.Ala213Glu	missense_variant	0.223371	0.485999	0.147514	1.43411		0.356249	1.87056	0.443512	9.01431	LB
CLIC5	NM_001114086.1:c.1226G>A	NP_001107558.1:p.Arg409Gln	missense_variant	0.567414	0.648111	0.162157	2.37289		0.0777804	0.396501	0.113575	1.13301	LB
CLIC5	NM_001114086.1:c.1217G>T	NP_001107558.1:p.Arg406Leu	missense_variant	0.744355	0.72598	0.144021	3.37366		0.706824	1.69258	0.286299	11.5591	VUS
CLIC5	NM_001114086.1:c.1216C>T	NP_001107558.1:p.Arg406Cys	missense_variant	1	1.81487	0.0944647	107.019		0.576441	2.75407	0.143356	162.339	LB
CLIC5	NM_001114086.1:c.1040T>G	NP_001107558.1:p.Leu347Arg	missense_variant	1	1.81462	0.0944517	107.004		0.587221	2.52307	0.13133	148.736	VUS
CLIC5	NM_001114086.1:c.818C>T	NP_001107558.1:p.Ala273Val	missense_variant	0.607705	0.45367	0.00769475	8.71603		1	0.634747	0.0107636	12.1946	VUS
CLIC5	NM_001114086.1:c.770C>A	NP_001107558.1:p.Pro257His	missense_variant	0.34952	2.11634	0.483035	12.6864		NA	NA	NA	NA	B
CLIC5	NM_001114086.1:c.719T>C	NP_001107558.1:p.Val240Ala	missense_variant	1	0.907337	0.0115654	71.1913		0.392512	0.317446	0.00644975	3.20807	VUS
CLIC5	NM_001114086.1:c.715G>T	NP_001107558.1:p.Asp239Tyr	missense_variant	1	1.36098	0.155875	16.2902		0.326984	3.80899	0.305792	199.771	VUS
CLIC5	NM_001114086.1:c.650+10G>A		splice_region_variant	1	0.907186	0.0115635	71.1795		1	0.686265	0.0116367	13.1843	VUS
CLIC5	NM_001114086.1:c.550G>A	NP_001107558.1:p.Asp184Asn	missense_variant	0.164556	0.403209	0.0906988	1.44513		0.728154	1.37409	0.255924	7.37887	B
CLIC5	NM_001114086.1:c.340A>G	NP_001107558.1:p.Thr114Ala	missense_variant	0.0226	0.302398	0.0859756	0.875594		1	1.07614	0.231567	5.42415	B
CLIC5	NM_001114086.1:c.236G>A	NP_001107558.1:p.Arg79Lys	missense_variant	1	0.907298	0.011565	71.1883		NA	NA	NA	NA	VUS
CLIC5	NM_001114086.1:c.161A>G	NP_001107558.1:p.His54Arg	missense_variant	0.607749	0.453789	0.00769677	8.71831		1	0.753091	0.00960054	59.0943	VUS
CLIC5	NM_001114086.1:c.10G>A	NP_001107558.1:p.Glu4Lys	missense_variant	1	1.81372	0.0944045	106.951		NA	NA	NA	NA	B
MYO6	NM_004999.3:c.61A>G	NP_004990.3:p.Ile21Val	missense_variant	1	0.895639	0.0114164	70.2739		0.634434	0.417936	0.0079651	5.20564	VUS
MYO6	NM_004999.3:c.105T>G	NP_004990.3:p.Asn35Lys	missense_variant	1	0.89892	0.0114582	70.5313		1	1.26072	0.016067	98.8957	VUS
MYO6	NM_004999.3:c.148C>G	NP_004990.3:p.Pro50Ala	missense_variant	1	0.866066	0.062785	11.9465		0.580588	2.65735	0.13832	156.644	VUS
MYO6	NM_004999.3:c.217C>G	NP_004990.3:p.Leu73Val	missense_variant	0.211691	0.242359	0.00492494	2.44943		0.423759	0.342114	0.00723656	3.05779	VUS
MYO6	NM_004999.3:c.887A>G	NP_004990.3:p.Lys296Arg	missense_variant	1	1.25286	0.0159659	98.2855		1	1.26127	0.0213751	24.2321	VUS
MYO6	NM_004999.3:c.890G>A	NP_004990.3:p.Ser297Asn	missense_variant	1	1.26557	0.0161279	99.2822		0.48409	2.54966	0.0324778	199.842	VUS
MYO6	NM_004999.3:c.907G>T	NP_004990.3:p.Ala303Ser	missense_variant	1	1.34344	0.153866	16.0802		NA	NA	NA	NA	VUS
MYO6	NM_004999.3:c.1030G>A	NP_004990.3:p.Val344Ile	missense_variant	0.743714	0.719315	0.142698	3.3427		NA	NA	NA	NA	LB
MYO6	NM_004999.3:c.1180G>A	NP_004990.3:p.Val394Ile	missense_variant	0.783133	0.772264	0.21436	2.68446		0.803652	0.822013	0.245474	2.49699	VUS
MYO6	NM_004999.3:c.1616G>A	NP_004990.3:p.Ser539Asn	missense_variant	0.627186	2.6908	0.216034	141.183		NA	NA	NA	NA	VUS
MYO6	NM_004999.3:c.1837A>G	NP_004990.3:p.Arg613Gly	missense_variant	1	0.878328	0.0111959	68.9166		1	1.29257	0.0164728	101.392	VUS
MYO6	NM_004999.3:c.1852C>T	NP_004990.3:p.Arg618Trp	missense_variant	0.628117	2.63489	0.211542	138.251		0.658253	1.96289	0.224825	23.5044	VUS
MYO6	NM_004999.3:c.1867T>G	NP_004990.3:p.Ser623Ala	missense_variant	1	0.883237	0.0112584	69.3017		0.64006	0.444121	0.00846384	5.53185	VUS
MYO6	NM_004999.3:c.2354A>G	NP_004990.3:p.Asn785Ser	missense_variant	1	1.78377	0.092846	105.186		NA	NA	NA	NA	VUS
MYO6	NM_004999.3:c.2726T>A	NP_004990.3:p.Leu909His	missense_variant	1	0.905813	0.011546	71.0718		NA	NA	NA	NA	VUS
MYO6	NM_004999.3:c.2849A>G	NP_004990.3:p.Glu950Gly	missense_variant	0.671861	0.595016	0.0497031	5.19507		0.588571	2.49818	0.130034	147.27	VUS
MYO6	NM_004999.3:c.2863C>T	NP_004990.3:p.Arg955Trp	missense_variant	0.222964	4.47869	0.501075	211.657		0.0946954	6.26552	0.701029	295.977	LP
MYO6	NM_004999.3:c.3057T>G	NP_004990.3:p.Ser1019Arg	missense_variant	1	1.33752	0.153188	16.0093		0.661405	1.87188	0.214401	22.4108	VUS
MYO6	NM_004999.3:c.3173G>A	NP_004990.3:p.Ser1058Asn	missense_variant	1	0.978017	0.0124656	76.7355		NA	NA	NA	NA	VUS
ADCY1	NM_021116.2:c.440G>C	NP_066939.1:p.Arg147Pro	missense_variant	0.286155	0.395214	0.0376159	2.41475		0.652877	1.51104	0.109502	20.8467	VUS
ADCY1	NM_021116.2:c.543C>A	NP_066939.1:p.Ser181Arg	missense_variant	0.368505	0.324597	0.00618774	4.04326		1	1.5079	0.0192087	118.27	VUS
ADCY1	NM_021116.2:c.823G>A	NP_066939.1:p.Val275Ile	missense_variant	1	0.967936	0.0123373	75.9446		0.27308	0.233127	0.00517621	1.81503	VUS
ADCY1	NM_021116.2:c.1337C>T	NP_066939.1:p.Ala446Val	missense_variant	0.618873	0.483672	0.00820298	9.29249		NA	NA	NA	NA	VUS
ADCY1	NM_021116.2:c.1786G>A	NP_066939.1:p.Glu596Lys	missense_variant	1	0.966981	0.0123252	75.8698		1	1.62975	0.0207613	127.819	VUS
ADCY1	NM_021116.2:c.1800+3A>G		splice_region_variant	1	1.93359	0.100642	114.016		0.567836	3.00529	0.156432	177.131	VUS
ADCY1	NM_021116.2:c.1979T>C	NP_066939.1:p.Val660Ala	missense_variant	1	0.969036	0.0123513	76.0308		NA	NA	NA	NA	VUS
ADCY1	NM_021116.2:c.2282C>T	NP_066939.1:p.Thr761Met	missense_variant	0.36691	0.322435	0.00614656	4.01628		1	1.63067	0.0207731	127.891	VUS
ADCY1	NM_021116.2:c.2321G>A	NP_066939.1:p.Arg774Lys	missense_variant	1	0.967619	0.0123333	75.9198		1	0.751806	0.0127473	14.4435	VUS
ADCY1	NM_021116.2:c.2328-4C>G		splice_region_variant	0.619168	0.484459	0.00821631	9.30761		NA	NA	NA	NA	VUS
ADCY1	NM_021116.2:c.2338G>A	NP_066939.1:p.Val780Ile	missense_variant	1	0.968084	0.0123392	75.9562		1	1.62959	0.0207593	127.807	VUS
ADCY1	NM_021116.2:c.2348G>A	NP_066939.1:p.Arg783His	missense_variant	1	0.968084	0.0123392	75.9562		NA	NA	NA	NA	VUS
ADCY1	NM_021116.2:c.2855C>T	NP_066939.1:p.Ala952Val	missense_variant	1	0.967461	0.0701374	13.3452		0.716163	0.65242	0.0620992	3.98585	VUS
ADCY1	NM_021116.2:c.3256C>T	NP_066939.1:p.Arg1086Cys	missense_variant	1	0.967303	0.0123293	75.895		1	0.751478	0.0127418	14.4372	VUS
ADCY1	NM_021116.2:c.3262C>T	NP_066939.1:p.Pro1088Ser	missense_variant	1	0.967461	0.129539	7.22534		0.0102347	0.232942	0.0444831	0.780397	LB
HGF	NM_000601.5:c.1865-7A>T		splice_region_variant	1	0.91912	0.0117154	72.1148		1	1.33079	0.0169598	104.389	VUS
HGF	NM_000601.5:c.1765G>C	NP_000592.3:p.Val589Leu	missense_variant	1	0.938771	0.0119661	73.6591		NA	NA	NA	NA	VUS
HGF	NM_000601.5:c.1652A>G	NP_000592.3:p.His551Arg	missense_variant	1	0.935348	0.215203	4.06512		0.0897997	6.77211	0.757751	319.876	VUS
HGF	NM_000601.5:c.1514T>A	NP_000592.3:p.Ile505Lys	missense_variant	0.607967	0.454379	0.00770676	8.72965		NA	NA	NA	NA	VUS
HGF	NM_000601.5:c.1178G>T	NP_000592.3:p.Arg393Leu	missense_variant	0.628046	2.6388	0.211857	138.456		NA	NA	NA	NA	VUS
HGF	NM_000601.5:c.1177C>T	NP_000592.3:p.Arg393Cys	missense_variant	0.428272	0.44025	0.0398184	3.07235		0.584237	2.58083	0.134337	152.138	VUS
HGF	NM_000601.5:c.1177C>G	NP_000592.3:p.Arg393Gly	missense_variant	1	0.880342	0.0112216	69.0745		1	1.29043	0.0164455	101.225	VUS
HGF	NM_000601.5:c.754G>A	NP_000592.3:p.Asp252Asn	missense_variant	1	0.908956	0.0115861	71.3183		NA	NA	NA	NA	VUS
HGF	NM_000601.5:c.503_504insT	NP_000592.3:p.Lys170Ter	frameshift_variant	1	1.38564	0.158699	16.5855		NA	NA	NA	NA	LP
HGF	NM_000601.5:c.501_502insTAATTTTA	NP_000592.3:p.Arg168Ter	frameshift_variant	1	1.38419	0.158533	16.5682		NA	NA	NA	NA	LP
HGF	NM_000601.5:c.401G>A	NP_000592.3:p.Arg134His	missense_variant	0.209147	0.389825	0.0650318	1.70803		0.324737	3.86847	0.310567	202.886	VUS
HGF	NM_000601.5:c.52C>T	NP_000592.3:p.His18Tyr	missense_variant	1	0.9077	0.0115701	71.2198		NA	NA	NA	NA	VUS
SLC26A5	NM_206884.2:c.1399A>G	NP_996767.1:p.Ile467Val	missense_variant	0.0178029	0.181486	0.0193368	0.85182		0.000195586	0.114807	0.0131668	0.462622	LB
SLC26A5	NM_206884.2:c.1244G>T	NP_996767.1:p.Cys415Phe	missense_variant	0.626742	2.72209	0.218548	142.824		0.0202573	0.258428	0.0482491	0.903062	VUS
SLC26A5	NM_206884.2:c.1233+9A>G		splice_region_variant	0.715289	0.680589	0.0997057	4.02422		7.19e-05	0.136073	0.0264665	0.440621	VUS
SLC26A5	NM_206884.2:c.1233G>A	NP_996767.1:p.Gln411=	splice_region_variant	0.352594	0.302531	0.0057674	3.76882		NA	NA	NA	NA	VUS
SLC26A5	NM_206884.2:c.1012C>T	NP_996767.1:p.Leu338Phe	missense_variant	1	1.81462	0.0944517	107.004		0.586344	2.53964	0.132193	149.712	VUS
SLC26A5	NM_206884.2:c.997A>G	NP_996767.1:p.Thr333Ala	missense_variant	0.607707	0.453677	0.00769486	8.71615		NA	NA	NA	NA	VUS
SLC26A5	NM_206884.2:c.952G>A	NP_996767.1:p.Val318Ile	missense_variant	1	0.908577	0.0115812	71.2886		1	1.38398	0.0176374	108.558	VUS
SLC26A5	NM_206884.2:c.730G>T	NP_996767.1:p.Val244Leu	missense_variant	1	0.910052	0.0116	71.4042		NA	NA	NA	NA	VUS
SLC26A5	NM_206884.2:c.571-4del		splice_region_variant	0.266023	0.357086	0.0339946	2.18156		0.43728	0.464003	0.0419664	3.23794	VUS
SLC26A5	NM_206884.2:c.571-5A>T		splice_region_variant	0.676633	0.618277	0.0516479	5.3982		NA	NA	NA	NA	VUS
SLC26A5	NM_206884.2:c.187A>G	NP_996767.1:p.Met63Val	missense_variant	0.201211	0.230426	0.00468282	2.32868		1	0.646179	0.0109573	12.4143	VUS
SLC26A5	NM_206884.2:c.128C>T	NP_996767.1:p.Ala43Val	missense_variant	1	0.908692	0.0115827	71.2976		NA	NA	NA	NA	VUS
SLC26A5	NM_206884.2:c.-53-2A>G		splice_acceptor_variant	0.608494	0.455805	0.00773092	8.75704		NA	NA	NA	NA	B
SLC26A4	NM_000441.1:c.132G>C	NP_000432.1:p.Lys44Asn	missense_variant	1	0.898662	0.120321	6.71112		1	1.32785	0.152078	15.8935	VUS
SLC26A4	NM_000441.1:c.164+5C>A		splice_region_variant	1	0.882219	0.0112454	69.222		NA	NA	NA	NA	VUS
SLC26A4	NM_000441.1:c.327del	NP_000432.1:p.Ala110GlnfsTer16	frameshift_variant	1	1.79506	0.0934335	105.851		NA	NA	NA	NA	P
SLC26A4	NM_000441.1:c.440T>C	NP_000432.1:p.Met147Thr	missense_variant	1	1.78141	0.0927232	105.047		NA	NA	NA	NA	LP
SLC26A4	NM_000441.1:c.441G>A	NP_000432.1:p.Met147Ile	missense_variant	1	0.89049	0.0113509	69.8701		0.40271	0.338081	0.00686874	3.4168	B
SLC26A4	NM_000441.1:c.463A>G	NP_000432.1:p.Met155Val	missense_variant	0.379158	3.56165	0.352416	175.285		1	0.901486	0.187088	3.80275	VUS
SLC26A4	NM_000441.1:c.600+3_600+4insG		splice_region_variant	0.351275	0.300639	0.00573134	3.74521		1	1.26865	0.016168	99.5173	VUS
SLC26A4	NM_000441.1:c.765T>C	NP_000432.1:p.Tyr255=	splice_region_variant	0.348706	0.29692	0.00566048	3.69881		NA	NA	NA	NA	VUS
SLC26A4	NM_000441.1:c.818C>T	NP_000432.1:p.Thr273Ile	missense_variant	0.729867	1.4918	0.290178	9.60562		0.75856	1.25596	0.288991	5.45809	VUS
SLC26A4	NM_000441.1:c.918+6T>C		splice_region_variant	1	0.889577	0.0113392	69.7985		NA	NA	NA	NA	VUS
SLC26A4	NM_000441.1:c.1149+6G>T		splice_region_variant	0.714019	0.671132	0.0983221	3.96821		0.0482027	0.291196	0.0536507	1.04359	VUS
SLC26A4	NM_000441.1:c.1181_1183del	NP_000432.1:p.Phe394del	inframe_deletion	0.129375	5.34313	0.648127	245.534		NA	NA	NA	NA	P
SLC26A4	NM_000441.1:c.1340del	NP_000432.1:p.Lys447SerfsTer8	frameshift_variant	0.223556	4.44557	0.49737	210.093		NA	NA	NA	NA	P
SLC26A4	NM_000441.1:c.1363A>T	NP_000432.1:p.Ile455Phe	missense_variant	1	0.890852	0.0113555	69.8985		NA	NA	NA	NA	B
SLC26A4	NM_000441.1:c.1367C>A	NP_000432.1:p.Ala456Asp	missense_variant	1	1.78141	0.0927232	105.047		NA	NA	NA	NA	LP
SLC26A4	NM_000441.1:c.1454C>T	NP_000432.1:p.Thr485Met	missense_variant	0.379023	3.56836	0.35308	175.615		0.411875	2.70942	0.388247	29.9576	P
SLC26A4	NM_000441.1:c.1615-8A>T		splice_region_variant	1	0.895924	0.0114201	70.2964		0.644172	0.461249	0.00879012	5.74518	VUS
SLC26A4	NM_000441.1:c.1645dup	NP_000432.1:p.Arg549LysfsTer15	frameshift_variant	0.378795	3.57998	0.35423	176.187		NA	NA	NA	NA	P
SLC26A4	NM_000441.1:c.1707A>G	NP_000432.1:p.Thr569=	splice_region_variant	1	1.18336	0.20015	8.08172		0.176022	5.11321	0.505855	251.488	VUS
SLC26A4	NM_000441.1:c.1720G>A	NP_000432.1:p.Ala574Thr	missense_variant	0.0305461	0.127695	0.00283751	0.994152		0.237463	0.252318	0.00533854	2.2552	P
SLC26A4	NM_000441.1:c.1766A>G	NP_000432.1:p.Gln589Arg	missense_variant	0.627444	2.6742	0.214701	140.312		NA	NA	NA	NA	VUS
SLC26A4	NM_000441.1:c.1803+10C>T		splice_region_variant	0.627431	2.67499	0.214764	140.354		1	1.02433	0.150015	6.05485	VUS
SLC26A4	NM_000441.1:c.1991C>T	NP_000432.1:p.Ala664Val	missense_variant	0.379187	3.5602	0.352273	175.214		NA	NA	NA	NA	P
SLC26A4	NM_000441.1:c.2000T>C	NP_000432.1:p.Phe667Ser	missense_variant	0.129394	5.34177	0.647962	245.472		NA	NA	NA	NA	P
SLC26A4	NM_000441.1:c.2034+4del		splice_region_variant	0.60465	0.445374	0.00755415	8.55661		0.182219	0.105779	0.00135584	8.3062	VUS
SLC26A4	NM_000441.1:c.2107C>G	NP_000432.1:p.Leu703Val	missense_variant	0.604825	0.44585	0.00756222	8.56576		NA	NA	NA	NA	LP
SLC26A4	NM_000441.1:c.2317G>A	NP_000432.1:p.Glu773Lys	missense_variant	1	0.909642	0.121793	6.79315		0.321662	3.95681	0.317661	207.514	VUS
MET	NM_000245.3:c.13G>A	NP_000236.2:p.Ala5Thr	missense_variant	0.721568	1.3858	0.234387	9.46053		0.736272	1.3289	0.263613	6.17577	VUS
MET	NM_000245.3:c.143C>T	NP_000236.2:p.Ala48Val	missense_variant	1	1.03401	0.0131787	81.125		NA	NA	NA	NA	VUS
MET	NM_000245.3:c.617T>C	NP_000236.2:p.Phe206Ser	missense_variant	1	0.828285	0.16431	3.84953		1	0.945189	0.202856	3.71932	VUS
MET	NM_000245.3:c.850A>G	NP_000236.2:p.Ile284Val	missense_variant	0.453618	0.415095	0.0395174	2.53595		0.560834	3.31524	0.172565	195.378	VUS
MET	NM_000245.3:c.964G>A	NP_000236.2:p.Val322Ile	missense_variant	1	1.03612	0.0132056	81.2904		1	1.65477	0.02108	129.781	VUS
MET	NM_000245.3:c.1472T>C	NP_000236.2:p.Ile491Thr	missense_variant	1	1.03172	0.074794	14.2315		0.29323	3.58114	0.186408	211.025	VUS
MET	NM_000245.3:c.1636G>A	NP_000236.2:p.Val546Met	missense_variant	1	1.03271	0.0131621	81.0227		0.0407471	0.149543	0.00350218	1.01106	VUS
MET	NM_000245.3:c.1640G>A	NP_000236.2:p.Arg547Gln	missense_variant	1	1.03346	0.0131717	81.0818		1	1.79546	0.0228724	140.802	VUS
MET	NM_000245.3:c.1759G>A	NP_000236.2:p.Asp587Asn	missense_variant	1	1.05742	0.0134767	82.9593		NA	NA	NA	NA	VUS
MET	NM_000245.3:c.2209A>G	NP_000236.2:p.Ser737Gly	missense_variant	1	1.04903	0.0133698	82.3012		1	1.67965	0.021397	131.73	VUS
MET	NM_000245.3:c.2466G>A	NP_000236.2:p.Met822Ile	missense_variant	1	0.861363	0.207888	3.38861		0.163359	2.74859	0.534638	17.7023	VUS
MET	NM_000245.3:c.2584-8C>A		splice_region_variant	0.606778	2.21648	0.115362	130.686		NA	NA	NA	NA	VUS
MET	NM_000245.3:c.2684C>T	NP_000236.2:p.Thr895Met	missense_variant	0.6135	2.13087	0.11091	125.641		NA	NA	NA	NA	VUS
MET	NM_000245.3:c.2731-8A>T		splice_region_variant	0.453719	0.416416	0.0396432	2.54403		0.103192	0.279365	0.030605	1.23433	VUS
MET	NM_000245.3:c.2914G>A	NP_000236.2:p.Asp972Asn	missense_variant	1	1.04171	0.0132767	81.728		1	1.66094	0.0211586	130.264	VUS
MET	NM_000245.3:c.3107C>T	NP_000236.2:p.Thr1036Ile	missense_variant	1	0.515125	0.00873592	9.89691		0.433645	0.297971	0.0064813	2.45648	VUS
MET	NM_000245.3:c.3117C>A	NP_000236.2:p.Asp1039Glu	missense_variant	0.367694	3.0912	0.248163	162.159		0.15489	4.93507	0.396225	258.742	VUS
MET	NM_000245.3:c.3208G>A	NP_000236.2:p.Val1070Met	missense_variant	1	1.02966	0.0131233	80.7837		0.419175	0.328952	0.00695834	2.94021	VUS
MET	NM_000245.3:c.3287C>G	NP_000236.2:p.Thr1096Ser	missense_variant	0.625449	0.350684	0.0066836	4.36794		NA	NA	NA	NA	VUS
MET	NM_000245.3:c.4123G>A	NP_000236.2:p.Ala1375Thr	missense_variant	1	1.02927	0.0131183	80.7533		NA	NA	NA	NA	VUS
MET	NM_000245.3:c.4144C>T	NP_000236.2:p.Arg1382Ter	stop_gained	1	1.03002	0.0131279	80.812		1	1.64504	0.0209559	129.017	LP
MET	NM_000245.3:c.4154C>A	NP_000236.2:p.Ser1385Tyr	missense_variant	0.68766	0.514839	0.046563	3.59316		1	1.0963	0.0915258	9.57348	VUS
TMC1	NM_138691.2:c.-303C>T		splice_region_variant	0.167676	3.19058	0.570361	32.3258		NA	NA	NA	NA	VUS
TMC1	NM_138691.2:c.16+4T>C		splice_region_variant	1	0.89308	0.0113839	70.0732		NA	NA	NA	NA	VUS
TMC1	NM_138691.2:c.101G>A	NP_619636.2:p.Arg34Gln	missense_variant	1	1.35009	0.154627	16.1597		0.329543	3.74564	0.300703	196.452	VUS
TMC1	NM_138691.2:c.181G>A	NP_619636.2:p.Glu61Lys	missense_variant	0.606246	0.449715	0.00762773	8.64003		1	0.623655	0.0105756	11.9815	VUS
TMC1	NM_138691.2:c.188C>A	NP_619636.2:p.Thr63Lys	missense_variant	1	0.901008	0.0114848	70.6949		NA	NA	NA	NA	VUS
TMC1	NM_138691.2:c.236+1G>C		splice_donor_variant	0.626587	2.73391	0.219497	143.444		NA	NA	NA	NA	P
TMC1	NM_138691.2:c.253G>C	NP_619636.2:p.Asp85His	missense_variant	1	0.914697	0.0116589	71.7696		NA	NA	NA	NA	VUS
TMC1	NM_138691.2:c.373A>C	NP_619636.2:p.Lys125Gln	missense_variant	0.765426	0.744519	0.179713	2.92873		0.758646	1.25493	0.288754	5.45363	VUS
TMC1	NM_138691.2:c.421C>T	NP_619636.2:p.Arg141Trp	missense_variant	0.757634	1.34232	0.318249	6.46871		0.544116	1.63641	0.41602	6.77976	B
TMC1	NM_138691.2:c.461C>T	NP_619636.2:p.Ala154Val	missense_variant	1	1.7855	0.0929358	105.288		1	1.24883	0.0905353	17.2267	VUS
TMC1	NM_138691.2:c.473G>A	NP_619636.2:p.Arg158His	missense_variant	0.605047	0.446456	0.00757249	8.5774		1	0.677594	0.0114898	13.0177	VUS
TMC1	NM_138691.2:c.535+5G>A		splice_region_variant	0.627393	2.6774	0.214959	140.48		NA	NA	NA	NA	LP
TMC1	NM_138691.2:c.760G>A	NP_619636.2:p.Val254Ile	missense_variant	1	1.78793	0.0930623	105.431		0.578035	2.7155	0.141348	160.067	LB
TMC1	NM_138691.2:c.821C>T	NP_619636.2:p.Pro274Leu	missense_variant	0.627344	2.68051	0.215208	140.643		0.661183	1.87739	0.215031	22.4768	P
TMC1	NM_138691.2:c.884+2dup		splice_donor_variant	0.128916	5.37641	0.652164	247.062		0.197677	2.51072	0.536099	15.5182	VUS
TMC1	NM_138691.2:c.885-4G>T		splice_region_variant	1	0.902932	0.0115093	70.8459		NA	NA	NA	NA	VUS
TMC1	NM_138691.2:c.1312G>A	NP_619636.2:p.Ala438Thr	missense_variant	1	1.3366	0.153082	15.9982		0.656586	2.02983	0.232487	24.3162	LP
TMC1	NM_138691.2:c.1334G>A	NP_619636.2:p.Arg445His	missense_variant	0.129322	5.34684	0.648578	245.705		NA	NA	NA	NA	P
TMC1	NM_138691.2:c.1609G>A	NP_619636.2:p.Val537Ile	missense_variant	0.194324	0.22205	0.00451273	2.24399		0.402904	0.338448	0.00687619	3.42051	VUS
TMC1	NM_138691.2:c.2004-5C>T		splice_region_variant	1	1.78304	0.0928082	105.143		0.588649	2.49675	0.12996	147.186	VUS
TMC1	NM_138691.2:c.2044G>C	NP_619636.2:p.Glu682Gln	missense_variant	0.531527	0.593915	0.123242	2.50521		0.729785	1.35279	0.251949	7.26443	VUS
TMC1	NM_138691.2:c.2083C>G	NP_619636.2:p.Gln695Glu	missense_variant	1	0.890958	0.0113568	69.9068		NA	NA	NA	NA	VUS
TMC1	NM_138691.2:c.2110G>A	NP_619636.2:p.Ala704Thr	missense_variant	0.743093	0.71239	0.141324	3.3106		NA	NA	NA	NA	VUS
TMC1	NM_138691.2:c.2201T>C	NP_619636.2:p.Met734Thr	missense_variant	1	1.2789	0.216303	8.73088		0.328456	0.53608	0.128453	1.70757	VUS
TMC1	NM_138691.2:c.2209-4G>T		splice_region_variant	1	0.924628	0.0670293	12.7541		NA	NA	NA	NA	VUS
TMC1	NM_138691.2:c.2231G>A	NP_619636.2:p.Arg744Gln	missense_variant	1	0.927873	0.0118266	72.8011		1	0.840756	0.0142553	16.1527	VUS
TMC1	NM_138691.2:c.2275C>T	NP_619636.2:p.Arg759Cys	missense_variant	1	1.03485	0.138564	7.72892		1	0.883298	0.142893	4.13694	VUS
WHRN	NM_015404.3:c.2678G>A	NP_056219.3:p.Arg893His	missense_variant	0.729066	1.51324	0.294348	9.74927		0.0890899	6.89075	0.77104	325.469	VUS
WHRN	NM_015404.3:c.2633G>A	NP_056219.3:p.Arg878Gln	missense_variant	1	0.908089	0.208941	3.9466		0.312576	2.11723	0.411849	13.6362	VUS
WHRN	NM_015404.3:c.2632C>T	NP_056219.3:p.Arg878Trp	missense_variant	1	0.908089	0.011575	71.2503		1	1.37827	0.0175646	108.109	VUS
WHRN	NM_015404.3:c.2510G>A	NP_056219.3:p.Arg837His	missense_variant	1	1.81562	0.0945039	107.063		NA	NA	NA	NA	VUS
WHRN	NM_015404.3:c.2321G>T	NP_056219.3:p.Ser774Ile	missense_variant	1	0.907337	0.0115654	71.1913		NA	NA	NA	NA	VUS
WHRN	NM_015404.3:c.2237-8C>T		splice_region_variant	1	1.21009	0.204672	8.26442		0.0187157	0.289537	0.0716389	0.871476	VUS
[truncated: 1,460 more rows]

## Sheet: Table S7
Table S7: Variants in truth subset 3
[truncated: 4,952 more rows]

## Sheet: Table S8
Table S8: Evaluation metrics and positive likelihood ratio with different cutoffs in Truth Subset 1 and Truth Subset 3
[truncated: 23 more rows]

[truncated: 4 more sheets: Table S9, Table S10, Table S11, Table S12]
